# Supplementary material for: Genome-scale requirements for dynein-based transport revealed by a high-content arrayed CRISPR screen
Source: J Cell Biol. 2024 Mar 6;223(5):e202306048. doi: 10.1083/jcb.202306048 (PMC10916854; doi:10.1083/jcb.202306048)
Supplement: Table S7 — shows source data for UMAP in Fig. 5 B (Excel file). [file JCB_202306048_TableS7.xlsx]

## Sheet: Fig 5B data
Gene name	Label	x	y
CCT4_10575	Chaperonin	0.404625	3.89076
CCT8_10694	Chaperonin	0.367051	3.85142
TCP1_6950	Chaperonin	0.365811	3.87629
POLA1_5422	DNA replication	1.55249	-4.49132
POLA2_23649	DNA replication	1.59869	-4.43643
PRIM2_5558	DNA replication	1.55118	-4.40045
RPA1_6117	DNA replication	1.35291	-4.903
RPA2_6118	DNA replication	1.41455	-4.8408
ACTR10_55860	Dynein-Dynactin	-2.65528	4.30371
ACTR1A_10121	Dynein-Dynactin	-2.71559	4.32087
BICD2_23299	Dynein-Dynactin	0.0605859	0.506245
CAPZB_832	Dynein-Dynactin	-0.0427927	-0.475968
DCTN5_84516	Dynein-Dynactin	-2.83193	4.42913
DCTN6_10671	Dynein-Dynactin	-2.67566	4.32557
DYNC1H1_1778	Dynein-Dynactin	-2.89012	4.48563
DYNC1I2_1781	Dynein-Dynactin	-2.8826	4.4797
DYNC1LI1_51143	Dynein-Dynactin	-2.26317	4.08537
DYNLL1_8655	Dynein-Dynactin	-2.82496	4.41541
DYNLRB1_83658	Dynein-Dynactin	-2.88063	4.47747
PAFAH1B1_5048	Dynein-Dynactin	-2.9058	4.50283
AKTIP_64400	FHF complex	-2.14172	4.19523
FAM160A2_84067	FHF complex	-2.06539	4.16365
HOOK3_84376	FHF complex	-2.19849	4.22377
SASS6_163786	Gamma tubulin/centriole	-0.308441	2.24016
TUBGCP4_27229	Gamma tubulin/centriole	-0.317264	2.30354
HIST1H2AB_8335	Histone	0.519143	-6.85792
HIST1H2AJ_8331	Histone	0.457726	-6.81319
HIST1H2BG_8339	Histone	0.479334	-6.81396
HIST1H2BI_8346	Histone	0.507333	-6.84843
HIST1H2BL_8340	Histone	0.493934	-6.82129
HIST1H2BN_8341	Histone	0.473897	-6.7929
HIST2H2AC_8338	Histone	0.506289	-6.84244
LIN52_91750	LINC complex	1.60431	-4.78089
LIN54_132660	LINC complex	1.72257	-4.70302
TFDP1_7027	LINC complex	1.91538	-4.80082
PEX1_5189	Peroxisome	-0.233171	1.40436
PEX6_5190	Peroxisome	0.00978799	1.30672
PSMA1_5682	Proteasome subunit A/B	-6.49421	-5.23641
PSMA3_5684	Proteasome subunit A/B	-6.42525	-5.16702
PSMA4_5685	Proteasome subunit A/B	-6.43522	-5.17694
PSMA5_5686	Proteasome subunit A/B	-6.4436	-5.1854
PSMA6_5687	Proteasome subunit A/B	-6.50766	-5.25023
PSMB1_5689	Proteasome subunit A/B	-6.37373	-5.11552
PSMB2_5690	Proteasome subunit A/B	-6.54748	-5.28956
PSMB4_5692	Proteasome subunit A/B	-6.52081	-5.26297
PSMB5_5693	Proteasome subunit A/B	-6.44318	-5.18496
PSMB6_5694	Proteasome subunit A/B	-6.48106	-5.22304
PSMC1_5700	Proteasome subunit C/D	-3.78253	-3.49885
PSMC5_5705	Proteasome subunit C/D	-3.74935	-3.46482
PSMC6_5706	Proteasome subunit C/D	-3.72064	-3.43852
PSMD14_10213	Proteasome subunit C/D	-3.83266	-3.54936
PSMD2_5708	Proteasome subunit C/D	-3.75109	-3.46622
PSMD4_5710	Proteasome subunit C/D	-0.47148	-1.25271
PSMD6_9861	Proteasome subunit C/D	-3.83533	-3.55157
PSMD7_5713	Proteasome subunit C/D	-3.81979	-3.53638
PPAN_56342	Ribosome	3.7684	0.112807
RPL13_6137	Ribosome	4.8541	-0.125086
RPL14_9045	Ribosome	4.47297	-0.183034
RPL17_6139	Ribosome	4.89196	-0.104957
RPL19_6143	Ribosome	4.80381	-0.157132
RPL23A_6147	Ribosome	4.91227	-0.104232
RPL27_6155	Ribosome	4.84171	-0.131682
RPL27A_6157	Ribosome	4.22504	-0.0346473
RPL30_6156	Ribosome	4.89954	-0.107096
RPL37A_6168	Ribosome	4.73545	-0.211533
RPL38_6169	Ribosome	4.17748	-0.0217579
RPL4_6124	Ribosome	4.93182	-0.0793026
RPL7_6129	Ribosome	4.80829	-0.160196
RPLP0_6175	Ribosome	4.21251	-0.0321077
RPS24_6229	Ribosome	4.52764	-0.379811
RRN3_54700	Ribosome	4.50055	-0.342863
NOP58_51602	Ribosomal biogenesis	1.57664	-0.217225
WDR43_23160	Ribosomal biogenesis	1.61588	-0.247795
WDR75_84128	Ribosomal biogenesis	1.56935	-0.219985
POLR2B_5431	RNA polymerase	-3.21644	-2.16589
POLR2D_5433	RNA polymerase	-3.22378	-2.17113
POLR2H_5437	RNA polymerase	-3.24089	-2.18477
POLR2I_5438	RNA polymerase	-3.18548	-2.11816
RUVBL1_8607	Ruvbl12	-1.57971	-0.443657
RUVBL2_10856	Ruvbl12	-1.61345	-0.365912
SNRPA1_6627	snRPD	-2.83233	-1.47859
SNRPD2_6633	snRPD	-2.85439	-1.5089
SNRPD3_6634	snRPD	-2.8718	-1.52296
SNRPF_6636	snRPD	-2.85373	-1.50293
TUBA1B_10376	Alpha-/Beta-Tubulin	4.22245	-5.70478
TUBA3E_112714	Alpha-/Beta-Tubulin	4.35101	-5.824
TUBA8_51807	Alpha-/Beta-Tubulin	4.20181	-5.70037
TUBB3_10381	Alpha-/Beta-Tubulin	4.09881	-5.76806
TUBB6_84617	Alpha-/Beta-Tubulin	3.55443	-6.22634
ABCF3_55324	NA	-0.879934	3.99599
ACE_1636	NA	-1.25387	3.8659
ACSBG1_23205	NA	0.258307	2.55339
ADAP1_11033	NA	-0.557648	3.16744
AKAP5_9495	NA	-1.39372	3.15649
AKAP9_10142	NA	-1.31657	2.38436
AKR7A3_22977	NA	-0.0181603	-0.418142
ALDH1A3_220	NA	0.0809726	0.550181
ALDH1B1_219	NA	0.131162	-2.21766
ALOX12_239	NA	-1.03066	1.56431
ALOX12B_242	NA	-1.67214	3.39527
ALOX5_240	NA	-1.26932	1.98614
AMD1_262	NA	-0.773007	-0.573506
ANGPTL7_10218	NA	-1.10814	1.41779
APOA4_337	NA	4.05446	-7.06057
APRT_353	NA	4.50885	-7.01476
ARHGAP30_257106	NA	0.535977	-2.01767
ASAH2_56624	NA	-1.6831	3.55308
ASF1B_55723	NA	0.780187	-5.31048
ATP13A3_79572	NA	-0.779838	4.21007
ATP5A1_498	NA	-0.0625192	-1.31596
ATP6V1B1_525	NA	-0.134819	-1.9495
AURKA_6790	NA	4.60363	-6.03542
BCAM_4059	NA	0.88875	2.96743
BEST4_266675	NA	-0.843151	1.1134
BORA_79866	NA	2.54371	-4.95371
BRCA1_672	NA	-0.0571292	-1.727
BRF2_55290	NA	-1.7106	-0.557254
BTD_686	NA	3.54515	-6.22802
BTF3_689	NA	0.427959	0.41288
BTG2_7832	NA	4.64295	-6.85077
BUB1_699	NA	0.236949	-1.56257
C14orf178_283579	NA	-2.01912	-0.790103
C16orf54_283897	NA	4.01496	-7.00071
C9orf172_389813	NA	0.262627	0.544764
CA3_761	NA	0.307136	2.3966
CCDC25_55246	NA	5.37922	-6.18449
CCDC96_257236	NA	4.1091	-6.44654
CCNB1_891	NA	2.09688	-4.86962
CCNK_8812	NA	-1.70568	3.30923
CD36_948	NA	0.414548	1.03551
CD79A_973	NA	0.86146	2.95146
CDC5L_988	NA	-1.63741	-0.694485
CDC73_79577	NA	0.0370615	1.66331
CDH23_64072	NA	-1.22443	1.80633
CDK12_51755	NA	-1.26059	-0.407137
CEACAM5_1048	NA	2.44601	-4.87253
CELF1_10658	NA	0.0720901	-1.57226
CHAF1B_8208	NA	0.828924	-5.10368
CHD4_1108	NA	0.50859	-0.16809
CHMP4B_128866	NA	-3.52241	-3.22761
CLDN16_10686	NA	-0.99451	3.86888
CLEC1A_51267	NA	-0.399953	2.16307
CLSPN_63967	NA	4.26737	-6.52998
COPA_1314	NA	-3.57716	-3.28851
COX4I2_84701	NA	4.00108	-6.96704
CSF3R_1441	NA	0.343124	-2.39856
CST7_8530	NA	-1.48388	2.74152
CYCS_54205	NA	3.55221	-6.65357
CYP2C9_1559	NA	0.306588	3.53482
CYP51A1_1595	NA	0.239145	0.64395
DDX10_1662	NA	0.230587	3.63273
DDX23_9416	NA	-1.41498	-0.671396
DDX24_57062	NA	3.82583	0.0799372
DDX50_79009	NA	-1.10697	2.25454
DDX55_57696	NA	-0.304335	-0.240358
DDX56_54606	NA	3.88736	0.0600745
DDX59_83479	NA	-0.0669919	3.55542
DHPS_1725	NA	-1.59391	2.8416
DHX15_1665	NA	0.963721	2.76644
DHX8_1659	NA	-2.10364	-0.739756
DPF3_8110	NA	4.89583	-6.98834
DPYS_1807	NA	-1.06991	3.60865
DST_667	NA	0.0981088	2.18465
EFTUD2_9343	NA	-1.75191	-0.647667
EIF2B3_8891	NA	-0.905915	1.04322
EIF2B4_8890	NA	-0.93066	0.992911
EIF2S1_1965	NA	3.74607	0.124138
EIF3D_8664	NA	-0.789317	-0.619196
EIF4B_1975	NA	-0.485694	-1.35444
EIF4H_7458	NA	0.503951	0.536568
ENPP2_5168	NA	-0.444337	1.83875
EXOSC3_51010	NA	0.530754	0.407145
F11R_50848	NA	0.000105158	3.27492
F2_2147	NA	0.127887	-1.04721
FAM183A_440585	NA	-0.842842	1.1125
FAM32A_26017	NA	-1.61018	-0.63771
FAM86B2_653333	NA	3.69185	-6.52418
FAM96B_51647	NA	1.04224	3.20443
FDPS_2224	NA	-0.117021	-1.66443
FHIT_2272	NA	-0.350902	4.1957
FKBP8_23770	NA	4.30957	-7.03803
FLCN_201163	NA	-2.73767	4.35748
FLVCR1_28982	NA	-0.373566	0.632156
FOXD1_2297	NA	5.43283	-6.14455
FRG1_2483	NA	-0.102228	-2.0094
GALNT3_2591	NA	0.192332	0.772945
GAPDH_2597	NA	3.4625	-6.16484
GARS_2617	NA	-0.772306	1.23733
GATM_2628	NA	-0.44769	4.22963
GDF5_8200	NA	-0.0434246	2.83318
GFER_2671	NA	-0.573634	3.25564
GLIPR2_152007	NA	-0.233594	1.90631
GLTSCR2_29997	NA	3.78583	0.107001
GMIP_51291	NA	-1.50721	2.98435
GNL2_29889	NA	3.90033	0.0605545
GOLGA6L4_643707	NA	4.88753	-7.02393
GOLGA7B_401647	NA	0.233863	2.65327
GOLGA8K_653125	NA	3.46588	-6.15526
GON4L_54856	NA	1.18214	-0.349642
GOT1L1_137362	NA	-1.22371	2.62015
GP6_51206	NA	0.309537	3.15598
GPI_2821	NA	0.806308	3.36764
GRB2_2885	NA	-0.301243	1.81549
GSTA1_2938	NA	0.0309324	0.382791
GYPA_2993	NA	0.166254	2.44395
HBB_3043	NA	-0.481279	4.18565
HERPUD2_64224	NA	5.3913	-6.1765
HINFP_25988	NA	0.84365	-5.11086
HINT1_3094	NA	-0.100589	0.0907129
HIST1H3E_8353	NA	-0.189808	-2.0269
HNRNPC_3183	NA	-0.527414	-1.41096
HNRNPCL1_343069	NA	-0.434667	-1.44705
HNRNPL_3191	NA	-0.0957913	-1.30144
HSD17B4_3295	NA	1.06049	3.25556
HTR1D_3352	NA	-0.893658	3.13661
IGF2BP2_10644	NA	-0.320934	0.674452
IK_3550	NA	-2.7042	-1.32103
IL17RA_23765	NA	0.902817	3.31169
IL22RA1_58985	NA	-0.953387	3.07433
IL23A_51561	NA	0.0478153	-1.64498
INMT_11185	NA	-0.09658	1.98273
INTS2_57508	NA	0.0133664	1.62535
IQGAP2_10788	NA	0.0525965	3.13164
IQSEC3_440073	NA	-1.22241	3.79881
ITPRIP_85450	NA	4.71933	-6.59931
KDM1A_23028	NA	-0.94449	3.08986
KLC3_147700	NA	0.357611	3.15447
KLRG1_10219	NA	4.63717	-7.21796
KMT2E_55904	NA	-1.14976	2.49914
KMT5A_387893	NA	1.06547	-4.99061
KRT18_3875	NA	4.48023	-7.08744
KRT71_112802	NA	2.5492	-4.98817
KRTAP10-11_386678	NA	0.071929	-2.09396
KYAT1_883	NA	0.0192513	3.79218
LGALS9C_654346	NA	3.94107	-7.00015
LIX1L_128077	NA	3.42659	-6.16918
LMBR1L_55716	NA	-0.614672	3.30486
MAD2L1_4085	NA	0.2236	-1.30227
MAPRE1_22919	NA	0.109494	2.71988
MAT2A_4144	NA	-0.639968	-0.67509
MED20_9477	NA	-1.10552	1.46417
MEF2D_4209	NA	0.252004	-1.74195
MFAP1_4236	NA	-2.10279	-0.781042
MIP_4284	NA	1.10485	3.07102
MOCS3_27304	NA	-0.430431	2.54756
MR1_3140	NA	3.50914	-6.30862
MRC1_4360	NA	-0.201913	-1.89953
MRGPRX3_117195	NA	-0.335152	4.15427
MT1A_4489	NA	0.00452685	-1.80941
MTBP_27085	NA	1.44008	-4.8907
MUTYH_4595	NA	0.131732	-2.22674
MYBPC2_4606	NA	1.01394	3.2527
MYH1_4619	NA	-1.62576	3.34496
NANOG_79923	NA	4.54976	-6.96371
NBAS_51594	NA	0.353723	2.32393
NBPF1_55672	NA	0.294865	-2.24971
NBPF14_25832	NA	4.6048	-6.91513
NBPF8_728841	NA	0.231922	-1.97661
NBPF9_400818	NA	4.094	-6.88752
NDUFS1_4719	NA	0.959149	3.27005
NLGN2_57555	NA	-1.54108	3.19822
NRF1_4899	NA	-1.29517	4.07949
NSMF_26012	NA	5.41474	-6.16132
NTC_1	NA	-0.66485	4.24854
NTC_2	NA	-0.675967	4.38146
NTC_3	NA	-0.736324	4.36342
NTC_4	NA	-0.711093	4.30068
NUP210L_91181	NA	-0.00297577	2.59198
NUP54_53371	NA	0.342743	0.0190881
NUPR2_389493	NA	0.448184	0.398223
NUTF2_10204	NA	-0.0527125	0.457413
ODC1_4953	NA	-0.923725	1.00592
OR10C1_442194	NA	3.53053	-6.26529
OR52E8_390079	NA	1.66827	-4.81022
OR5T1_390155	NA	5.40434	-6.19051
ORC1_4998	NA	1.59139	-4.85793
OSCP1_127700	NA	0.504962	-1.93043
PAFAH1B2_5049	NA	0.995149	3.24814
PAM16_51025	NA	-0.874855	1.04426
PCMT1_5110	NA	-0.278264	-1.64781
PCNA_5111	NA	0.949281	-5.05057
PGM5_5239	NA	0.321583	0.580317
PHACTR1_221692	NA	-1.18932	3.79489
PIN4_5303	NA	-0.332281	3.05795
PLB1_151056	NA	-1.35898	2.51786
PLCXD2_257068	NA	0.0940842	-1.57798
PLK1_5347	NA	0.52971	-6.86309
POLE_5426	NA	1.54233	-4.57716
PON3_5446	NA	-0.616473	3.08567
POTEC_388468	NA	3.69627	-6.84059
POTEE_445582	NA	4.10341	-6.93292
PPIA_5478	NA	-0.0194638	-1.78841
PPIB_5479	NA	-0.571599	1.70081
PROM2_150696	NA	0.402842	0.961372
PRPF18_8559	NA	-1.61736	-0.61941
PRPF38A_84950	NA	-2.00613	-0.828404
PRPF8_10594	NA	-2.04028	-0.750421
PRSS3_5646	NA	-0.0275831	-0.0146911
PRTFDC1_56952	NA	-0.584879	4.19335
PSMD13_5719	NA	-0.0765921	0.811221
PTTG1_9232	NA	-0.439624	-0.370833
RAC2_5880	NA	-0.391212	1.28127
RAD21_5885	NA	0.242923	-2.32948
RANBP2_5903	NA	0.434818	-2.02672
RAP1A_5906	NA	-0.525664	2.00784
RBM19_9904	NA	4.10174	-6.97764
RBM48_84060	NA	-1.09509	1.52056
RBM8A_9939	NA	-0.0544128	-1.31933
RCC2_55920	NA	0.144696	-1.53372
REV3L_5980	NA	-0.361527	2.50425
RHOC_389	NA	0.389893	-1.45896
RNF103-CHMP3_100526767	NA	-1.26771	4.00904
RNF183_138065	NA	3.74177	-6.3915
RSPO1_284654	NA	4.38624	-7.16264
RTF1_23168	NA	0.768654	2.87132
SART1_9092	NA	-1.68959	-0.571511
SCAMP3_10067	NA	-0.327135	3.08618
SDAD1_55153	NA	0.253785	0.230675
SF3A3_10946	NA	-2.77209	-1.4062
SFPQ_6421	NA	0.40463	0.0522267
SLBP_7884	NA	0.972353	-5.04195
SLC15A2_6565	NA	-0.159142	2.81671
SLC29A1_2030	NA	-0.172169	2.79414
SLC2A6_11182	NA	-0.969054	3.91777
SLC36A2_153201	NA	-0.318326	2.45526
SLC38A6_145389	NA	-0.358136	1.05756
SLC39A7_7922	NA	-0.0985656	3.63058
SLC46A2_57864	NA	-0.0324928	3.74512
SLC6A13_6540	NA	0.738123	3.39612
SLC6A19_340024	NA	-0.857806	1.89687
SLC6A20_54716	NA	-0.374855	4.1836
SLFNL1_200172	NA	3.93859	-6.96528
SMU1_55234	NA	-2.7411	-1.36607
SNRNP200_23020	NA	-1.87654	-0.948376
SNW1_22938	NA	-2.02235	-0.777347
SPCS2_9789	NA	4.27782	-6.98594
SPDYE1_285955	NA	0.757623	-2.3089
SRD5A3_79644	NA	-0.572264	4.29089
SRRM2_23524	NA	-1.16444	-0.0980166
SRRT_51593	NA	-0.830676	2.38158
SRSF3_6428	NA	-1.88552	-0.940584
SSBP3_23648	NA	0.529643	-1.9801
SSX5_6758	NA	-0.294993	-0.165053
ST6GALNAC1_55808	NA	-0.170155	-2.04913
SUGP1_57794	NA	-2.85263	4.44974
SULT1C3_442038	NA	0.405199	0.997184
SUMO4_387082	NA	0.437273	-0.0656284
SYF2_25949	NA	-0.266314	0.713398
TACR1_6869	NA	-0.826831	1.8781
TAS1R2_80834	NA	-0.0556756	0.0368791
TCEB1_6921	NA	0.0575474	-0.0184741
TIPIN_54962	NA	1.64605	-4.70181
TMED1_11018	NA	-1.18968	3.80708
TMED2_10959	NA	-0.741389	1.82415
TMEM91_641649	NA	1.0497	3.23709
TNFSF10_8743	NA	-0.949958	3.93657
TRAIP_10293	NA	1.65187	-4.72299
TRIM50_135892	NA	0.203587	0.178554
TRRAP_8295	NA	0.754559	-5.01725
TTK_7272	NA	0.242416	-1.69335
TTL_150465	NA	-0.415364	3.12795
UBE2D3_7323	NA	-3.45054	-3.21016
UGT3A1_133688	NA	4.89331	-6.97686
UVRAG_7405	NA	0.949737	3.21876
VPRBP_9730	NA	1.36568	-0.422583
WBSCR17_64409	NA	0.310413	1.03913
WIZ_58525	NA	0.236669	-2.2527
WRNIP1_56897	NA	3.57497	-6.17723
XPO1_7514	NA	1.34142	-0.451176
ZKSCAN3_80317	NA	4.82593	-7.07289
ZNF222_7673	NA	2.60356	-5.03505
ZNF234_10780	NA	4.82462	-6.97923
ZNF253_56242	NA	0.664299	-2.34914
ZNF286A_57335	NA	4.85538	-7.04929
ZNF286B_729288	NA	4.68657	-7.16546
ZNF32_7580	NA	0.282391	-2.2032
ZNF329_79673	NA	3.70187	-6.36366
ZNF582_147948	NA	3.49766	-6.18969
ZNF607_84775	NA	4.62097	-6.9524
ZNF681_148213	NA	0.296536	-2.33039
ZNF720_124411	NA	-0.245552	-1.54559
ZNF735_730291	NA	0.731049	-2.29357
ZNF880_400713	NA	4.59294	-6.94483
