# Supplementary material for: Genome-scale requirements for dynein-based transport revealed by a high-content arrayed CRISPR screen
Source: J Cell Biol. 2024 Mar 6;223(5):e202306048. doi: 10.1083/jcb.202306048 (PMC10916854; doi:10.1083/jcb.202306048)
Supplement: Table S8 — shows phenotypic fingerprints for clustering (Excel file). [file JCB_202306048_TableS8.xlsx]

## Sheet: clustering dataset
Index	Gene ID	GFP Uncorrected Spot Peak Intensity	GFP Spot Contrast	GFP Spot Background Intensity	GFP Spot to Region Intensity	GFP Spot Area	GFP Roundness	GFP Ratio Width to Length	GFP Ring 1 Roundness	GFP Ring 2 Relative Spot Intensity	GFP Ring 2Uncorrected Spot Peak Intensity	GFP Ring 2 Spot to Region Intensity	GFP Ring 2 Roundness	GFP Ring 2 Ratio Width to Length	GFP Ring 3 Spot to Region Intensity	GFP Ring 3 Ratio Width to Length	GFP Total Spot Area	GFP Relative Spot Intensity	GFP Symmetry 03	GFP Threshold Compactness 40%	GFP Radial Relative Deviation	GFP Profile 1/5	GFP Profile 2/5	GFP Profile 3/5	GFP Profile 4/5	GFP Profile 5/5	GFP Symmetry 02 SP	GFP Symmetry 03 SP	GFP Symmetry 13 SP	GFP Symmetry 15 SP	GFP Threshold Compactness 60% SP	GFP Profile 1/5 SP	GFP Profile 4/5 SP	GFP Profile 5/5 SP	GFP SER Spot	GFP SER Hole	Number of GFP Spot	RFP Spot Number	RFP Cell Relative Spot Intensity	RFP Area	RFP Spot to Region Intensity	RFP Roundness	RFP Width	RFP Ratio Width to Length	RFP Spot Area	RFP Ring 1 Spot to Region Intensity	RFP Ring 2 Relative Spot Intensity	RFP Ring 2 Spot to Region Intensity	RFP Ring 2 Ratio Width to Length
1	BICD2_23299	-1.8999	-7.741	9.2668	-10.0556	51.8317	5.4819	-2.0875	1.3327	3.0778	-2.2326	-0.9993	-2.2737	0.7152	3.5975	3.1733	-0.2267	-7.5072	8.1506	-7.9653	-2.6083	-5.1336	3.306	1.2553	0.1488	-5.5938	-2.3267	0.9756	2.2665	0.8156	1.2054	1.0292	-1.8267	-0.0131	-2.3493	-0.9481	3.9946	0.6555	0.1761	-0.513	1.4678	45.8309	16.3773	4.5907	3.1434	0.6847	-6.4536	-3.2406	4.7129
2	DYNLL1_8655	-0.1487	-1.615	1.152	-1.3172	-0.8342	1.9195	1.124	2.8266	3.7835	-2.8095	-0.6647	-2.4552	0.5307	2.8128	1.7233	-1.3716	0.0465	1.8502	-0.0593	-0.7147	0.1013	4.6899	2.2683	0.1933	-0.7927	0.0874	0.9954	2.9793	0.4847	0.6467	0.6626	-1.9778	0.0557	-2.5318	-1.2396	8.9568	-4.4986	-6.8586	-0.561	1.7817	3.1209	-0.3413	11.4246	5.6977	3.0254	-2.4211	3.0377	0.346
3	ACTR10_55860	-0.5893	-0.197	0.1572	-0.7177	-0.5699	0.0189	0.7786	1.1386	1.7938	-2.0358	-1.1031	-1.1585	0.0946	1.5314	0.3467	-1.2502	1.0251	1.536	1.0418	-1.0764	-1.5069	1.9917	1.4401	-0.2103	0.2755	-0.1272	0.6385	0.7135	0.5311	0.7956	0.039	-1.354	-0.243	-0.958	-0.7684	1.5036	0.7317	-0.6194	-0.8028	0.3617	2.3933	1.0891	4.0669	3.8764	0.6283	-1.8548	0.2382	-0.3033
4	DCTN6_10671	-1.0653	-0.8282	0.4382	-1.3684	-1.2235	0.8668	0.2493	1.0445	0.8871	-2.0084	-1.7179	-0.4672	-0.7608	1.4175	0.7413	-1.9424	0.4063	0.8261	0.1515	-0.1444	-0.2344	1.4427	0.2473	0.4298	0.3941	0.3155	-0.1416	0.9222	-0.0071	0.067	0.1875	-0.6293	-0.1962	-0.9891	-0.9205	1.4082	0.5284	-0.3954	-0.3677	0.6676	2.4301	0.0792	4.4515	4.0679	0.1591	-2.9411	-0.2493	0.134
5	ACTR1A_10121	-0.2049	-0.4916	0.5854	-1.0921	-0.6242	0.1553	-0.2566	0.8223	0.6811	-1.5673	-1.0596	-0.7851	-0.2948	0.7293	0.18	-1.2227	0.4392	1.1153	0.5634	-0.7707	-0.2765	0.7538	0.5086	-0.2804	-0.0682	-0.2559	0.5963	1.145	0.7239	0.5214	0.9493	-1.3863	-0.8122	-1.3349	-1.653	2.7527	0.443	-0.4219	-1.2553	1.0904	2.2346	1.0819	3.044	2.885	0.6906	-1.0422	-0.418	-0.7814
6	DCTN5_84516	-0.8245	0.276	-0.4792	-0.1725	-1.0334	0.2691	0.4991	0.7853	2.5255	-2.6511	-0.0516	-1.0195	-0.3168	1.673	0.1879	-0.7877	1.5652	0.9263	1.5121	-0.8368	-0.2867	2.8185	2.1756	-0.0214	1.2005	0.1139	0.7181	1.2667	0.404	0.3777	0.5038	-0.9896	-0.5687	-1.6817	-2.3511	2.8364	-0.1403	-1.4841	-1.0874	-0.1443	3.9671	1.2867	4.5152	3.6155	0.8407	-1.5043	0.0833	-1.7396
7	DYNC1H1_1778	-1.1326	-0.9604	0.0399	-1.9253	-1.5448	0.3429	1.2751	1.7743	1.7057	-4.2503	-2.3032	-0.2307	-1.7299	2.2172	0.8869	-2.0184	1.669	1.0099	1.2005	-0.7361	-0.6081	2.9964	0.5972	0.1429	0.8459	-0.3812	1.165	2.064	0.9498	1.3351	0.864	-2.3162	-0.6198	-2.0152	-4.8645	2.9747	-0.6469	-1.1055	-4.1688	0.853	4.3966	1.1171	5.2678	5.1516	1.2538	-2.4757	-0.3809	-0.425
8	DYNC1I2_1781	-1.5466	-0.6381	-0.1064	-2.0067	-1.4773	0.7468	0.534	1.4497	1.1185	-4.1395	-2.3382	-0.1968	-1.4974	2.2517	0.9618	-2.3895	1.1887	0.8371	0.2785	-1.1286	0.2156	2.5914	0.2176	-0.0507	0.1164	0.422	0.8191	2.1803	0.8831	1.4247	0.9762	-1.9198	-0.489	-1.6806	-2.9765	1.4035	-0.8339	-1.9353	-3.993	1.1125	4.2728	1.3701	6.3078	6.5522	0.5644	-3.0808	-0.5795	0.3353
9	DYNLRB1_83658	-0.9255	-1.1007	1.2608	-1.944	-1.2978	0.1789	0.3741	2.2583	0.8033	-3.909	-2.5789	-0.4651	-1.6181	1.5822	0.2109	-2.696	0.4622	1.3854	0.2563	-0.8401	-0.6441	1.391	0.1153	-0.7225	-0.1257	-0.1887	0.2731	1.0695	0.3918	0.8525	0.4995	-1.5501	-0.2954	-1.9878	-2.8368	3.627	-0.1104	-1.4822	-1.7568	1.2547	4.8635	1.3647	6.5606	5.5725	1.1141	-3.4677	-1.2536	-0.2818
10	SUGP1_57794	-1.4354	-1.5097	0.5084	-2.3528	-1.3075	0.0947	0.7991	1.2214	1.6507	-2.4686	-1.8158	-1.8665	0.2285	1.3379	-0.0523	-2.1716	0.8545	1.3391	0.6449	-0.8657	-0.8701	2.7118	0.2764	-0.4638	0.3881	0.2466	0.6771	2.1248	0.4681	0.6533	0.7925	-1.2318	-0.0166	-2.6269	-3.2144	4.628	-2.4489	-3.5323	-1.5896	2.2251	3.7232	-0.2106	6.8665	5.9008	2.4107	-3.7642	1.1425	-0.5338
11	FLCN_201163	-1.887	-1.3689	-0.1763	-1.8256	-1.5278	1.2795	1.0457	-0.3947	0.277	-3.0701	-2.8265	0.0795	-1.1661	1.7389	1.9778	-2.637	0.5772	0.2093	0.1026	-1.0272	-0.8734	1.8834	0.6835	-0.1195	0.0784	-0.3337	0.3761	0.9596	0.3874	0.873	0.6752	-1.8285	-0.8504	-2.3172	-1.4766	0.3585	0.0672	-2.9272	-2.2624	-0.7313	-1.1194	-2.3031	2.3574	3.2399	-0.4716	-4.6678	0.4857	1.8517
12	RBM48_84060	-2.613	-3.0442	-1.0635	-1.6564	-0.6844	2.5966	0.9921	-0.8924	0.0885	-2.8611	-1.7566	1.9684	-2.6354	2.0805	2.1202	-1.865	0.3776	-0.1479	0.0524	-0.9073	-0.1815	1.5783	0.1259	-0.2585	-0.5083	0.2917	0.0403	1.1531	-0.2576	0.0175	-0.1922	-0.6636	0.0305	-3.6636	-3.4451	11.332	-0.9508	-1.8947	0.2789	-0.4517	2.3699	-1.587	7.4697	2.6458	0.8299	-2.9629	2.1323	-0.052
13	TMED2_10959	-2.0239	-0.7723	-1.2612	-0.7075	-0.6342	1.6649	0.977	-0.2374	0.1987	0.7923	-2.9765	-1.2864	-0.6068	-0.6396	2.3987	-2.7843	0.4964	-1.0652	0.1604	-0.2759	-0.4592	1.8589	0.5769	-1.2749	0.0484	0.3605	0.0142	1.1212	0.1746	0.408	0.5302	-1.4522	-0.9234	-2.1018	-0.2501	2.4487	1.6691	-0.3297	-0.9047	-1.293	-0.8928	-2.009	5.0277	3.0427	0.0308	-5.8381	0.4432	0.8604
14	AKTIP_64400	0.4311	0.2931	-0.081	0.5319	-0.0047	0.061	-0.2767	-0.8855	0.8486	3.5169	1.4025	-1.2792	2.637	-1.1587	-0.1591	0.5987	0.1802	-0.1597	-0.0724	-0.1408	-0.2782	0.4995	1.0026	-0.863	0.1672	0.0511	0.9941	0.6981	0.7932	0.5508	0.4325	-0.6577	-0.2099	-1.1562	-0.976	2.0625	0.8822	-0.4617	0.3824	0.3015	0.8848	0.8217	0.6825	-0.9285	-0.0972	0.6357	1.7431	-1.0213
15	FAM160A2_84067	-0.4998	-0.5515	-0.1959	-0.6488	-0.0075	0.6182	-0.1186	-0.1974	0.4953	0.2951	0.6618	0.349	0.1733	0.1359	0.6919	-0.4277	0.2859	0.2675	-0.234	-0.0189	0.1681	0.0089	-0.4313	0.357	0.3889	0.2155	0.7776	0.8677	0.237	0.6573	0.6933	-0.3598	0.0113	-1.1569	-0.7874	2.245	0.6552	-0.0051	0.1225	-0.4416	0.5343	-0.0147	0.8145	-0.1701	0.2414	-0.6262	0.5315	-0.7749
16	HOOK3_84376	0.5571	0.0406	0.1443	0.3734	0.6377	-0.3606	-0.5153	0.2015	0.526	0.1701	0.0309	-0.8214	0.7363	-0.2827	-0.8864	-0.0597	0.0963	-0.0208	0.0973	-0.0286	-0.2729	-0.6516	-0.124	-0.0636	-0.2085	0.5497	-0.1626	-0.172	-0.2095	-0.3715	-0.3365	0.341	-0.0148	-0.5775	0.4856	0.8369	0.9129	0.3008	-0.7283	0.0802	-0.5946	-0.3495	0.633	0.0502	0.8335	0.0616	-0.1224	0.0975
17	NRF1_4899	-0.0812	-0.9058	0.6773	-0.6257	-1.4752	1.2217	1.1416	0.0536	1.6387	-0.4513	-0.0969	-0.4772	0.6293	1.0673	0.9445	-0.9325	-0.0371	0.3994	0.0345	-0.8832	-0.6068	2.6272	1.7992	-0.6457	-0.1307	-0.4294	0.8707	1.3082	1.1927	0.7792	1.0229	-1.8624	-1.4106	-2.4596	-2.0853	3.8537	-2.8225	-4.9137	-1.1568	1.2011	0.983	0.0445	2.5481	0.9391	1.7653	-0.3439	2.3393	-1.1533
18	RNF103-CHMP3_100526767	-0.5173	-2.219	-0.6082	-1.7723	1.6525	1.2172	-0.2258	-1.7376	0.6489	-0.0655	-0.1027	-1.8297	0.6016	-0.0021	0.7234	-1.5086	-0.6008	0.9617	-0.6344	-0.6168	-0.6397	2.7753	1.1678	-1.0559	-0.7162	-0.0506	0.5002	0.4484	0.9467	1.0865	0.8494	-1.3137	-0.8516	-4.5564	-4.6703	12.7367	0.5106	-1.279	-4.6806	0.8644	9.8982	3.2	9.3366	2.088	1.8869	-3.4941	3.6084	-3.8104
19	PAFAH1B1_5048	-1.548	-0.57	0.92	-2.9037	-2.7143	-0.0381	1.9823	1.0649	2.1179	-5.1343	-2.8909	-0.7742	-1.248	4.3016	0.2338	-2.0167	1.971	1.8835	1.0817	-1.0015	0.455	3.7633	0.5554	0.0121	0.5258	0.2339	1.171	3.2903	1.1631	1.7081	1.4117	-3.2191	-0.4662	-2.8289	-5.0843	3.161	-0.6808	-1.7482	-6.7314	1.5847	7.3697	2.1023	7.3776	7.3703	0.5267	-5.607	-0.9079	0.5225
20	CHD4_1108	0.9169	-0.8447	1.7617	-1.3861	4.7517	-0.525	-2.7137	-0.6738	-0.8738	-0.0931	0.6544	-1.3869	0.6096	-1.0956	-1.4017	0.2795	-0.3934	1.9922	-1.4446	-1.8741	-1.7778	0.5042	1.3709	-1.5977	-0.9039	-0.2545	1.7087	-0.3526	1.9369	2.2125	1.3595	-2.0837	-1.1262	-3.4037	-5.6705	4.3282	-3.8533	-5.87	-2.5412	3.0975	9.8408	5.2221	4.3215	1.3257	1.1532	-0.4966	8.0292	-5.6051
21	CDC73_79577	1.1592	-1.3439	-0.2275	-0.3118	-0.9278	2.8569	1.2718	-2.0257	-0.948	-1.8027	1.0575	2.238	-1.152	1.3077	2.2381	0.4962	-0.6693	0.3402	-0.7164	-0.0186	-0.284	-0.2964	1.297	-0.4387	-1.0037	0.443	0.0997	-0.4107	0.0121	-0.3014	0.217	-0.0603	-0.5163	-2.2943	-1.6403	3.0137	1.5549	-1.0579	-3.1612	-1.2384	6.7709	7.6054	-0.1284	-0.9355	0.1591	3.1958	5.6289	-9.081
22	GRB2_2885	0.6538	-0.5091	1.3866	0.0523	0.6663	0.188	-0.7866	0.0274	0.5216	0.8119	-0.2038	-2.0584	1.3768	-0.8299	-0.189	-1.0936	-0.2413	0.5959	-0.416	-0.3497	-0.725	-0.4933	-0.5873	0.1246	-0.4425	0.4539	-0.346	0.0816	-0.2562	-0.2709	0.3889	-0.4662	0.2315	-2.343	-4.8948	6.6067	-2.4067	-3.6234	0.0548	1.6492	1.7353	-0.1177	4.5668	0.4083	2.7093	-0.606	1.8869	-1.5547
23	INTS2_57508	2.2732	-1.9463	1.6362	1.194	-1.0268	3.1159	1.2736	-1.8245	-0.9888	1.0381	0.1996	0.7528	0.2272	0.7282	2.1647	0.2941	-1.3538	1.1325	-0.0418	-0.3578	-0.1597	0.8571	1.0019	-0.1183	-1.4001	-0.0551	0.4673	0.0923	0.8862	0.3908	1.0223	-0.7239	-0.7815	-1.6324	-4.1764	2.2063	-0.0849	-2.2793	-0.1354	0.3417	0.361	2.0038	-0.9331	-2.5563	-1.1639	5.1015	1.7487	-3.2342
24	CCNK_8812	-2.3065	-1.6601	-1.1599	-2.1479	2.5137	0.0988	-1.8529	-0.0584	-1.0072	0.4328	-0.3029	-2.1228	0.6418	-0.9486	-0.4298	-0.7684	-0.0548	-0.5305	-0.2595	-0.729	-0.4904	-0.9947	0.541	-1.2499	-0.7595	-0.0921	1.235	-0.8106	1.7069	2.3034	0.4779	-0.9605	-1.2979	-1.9152	-0.2755	4.2622	1.5817	2.2605	-1.7223	1.6538	6.4117	1.8959	4.3764	1.8225	-0.2728	-3.0636	0.5144	-2.5572
25	CDK12_51755	-2.6735	-4.1592	1.2467	-3.5483	3.107	1.1869	-1.6004	-1.2147	-2.5161	1.5975	0.6506	-0.6969	-0.0248	-2.0419	0.574	-0.101	-2.2973	0.0714	-1.5679	-0.8628	-1.0238	-1.9269	1.3358	-2.1931	-1.1467	-0.0173	-0.2653	-1.4095	1.1241	-0.0041	-0.0603	0.3291	-0.5938	-2.7364	-2.7016	6.972	0.384	2.2042	-3.5883	1.4474	3.9842	-1.6692	3.8046	-0.5903	0.1131	-5.0852	-0.6914	-0.8948
26	CDC5L_988	1.1624	-2.2517	2.233	-1.3	4.1153	0.5757	-1.8386	-1.062	-1.5969	0.3133	1.5582	0.5722	0.2342	-0.358	-0.0609	0.5525	-1.1599	2.0702	-1.0025	-0.9813	-1.7154	0.1798	1.0564	-0.6347	-0.6503	0.0473	1.5179	0.0452	1.0978	1.5284	0.2978	-0.3655	0.2074	-3.285	-4.0827	7.6913	1.6159	2.1073	-1.2553	2.4715	11.342	5.5289	3.8603	-0.9025	0.853	-0.5541	1.1384	-6.6141
27	FAM32A_26017	-0.9806	-1.8318	-0.7602	-1.4608	0.3482	2.6657	0.0228	-1.4608	-0.6656	-1.4812	-0.1491	1.093	-1.5501	0.174	1.5723	-0.8349	0.0827	0.5999	-0.2565	-0.7179	-1.0094	1.3895	2.2233	-1.0554	-0.5603	0.0073	-0.1675	0.2135	-0.3754	-0.7768	0.2019	-0.3041	-0.1726	-3.3533	-4.553	9.4393	1.5316	0.5339	-3.343	0.4065	5.5738	2.5897	4.3482	0.1385	0.7338	-1.3961	0.2807	-3.3073
28	PRPF18_8559	0.1111	-1.769	1.3943	-1.5267	2.4204	1.1186	-0.9314	-2.5293	-1.2351	1.8581	3.2741	0.0529	0.8529	-0.6964	0.6342	2.4522	-0.7581	0.8223	-0.801	-0.8625	-1.4935	0.563	2.6067	-0.4798	-1.3937	-0.6276	0.6179	-0.612	0.7629	0.1139	0.724	-1.1105	-0.312	-3.6852	-5.3645	7.3266	0.9533	1.6378	-5.2738	1.8116	5.2742	1.2381	1.6948	-2.1742	0.6472	-0.9776	0.2726	-3.7429
29	SRRM2_23524	-0.4542	-0.9298	-0.2374	-1.0112	2.9323	1.1393	-1.5766	-1.4569	-0.0551	1.8252	3.5088	-1.7761	2.117	-0.9326	0.592	2.3912	-0.3967	0.4173	-0.7417	-1.0505	-1.0667	2.125	4.3053	-0.7321	-1.2204	-0.1688	0.8398	0.8496	0.8398	1.1982	0.783	-0.7917	-0.8245	-3.4972	-5.4536	4.8486	1.4871	1.7279	-5.4594	1.6396	11.0486	7.5059	3.1188	-0.9458	-0.1911	0.6506	1.2152	-7.3617
30	BRF2_55290	-0.9324	-2.5637	1.6793	-2.2657	0.1717	2.3317	-0.2933	-0.4888	-1.523	-1.6248	-1.4205	1.6281	-2.3008	1.2553	1.4402	-1.7922	-0.9485	0.209	-1.0487	0.1629	-0.1224	0.9857	-0.276	0.1407	-1.5212	0.8373	-0.7255	-0.4906	-1.0401	-0.6457	-1.0566	-0.0185	0.6152	-2.9368	-1.3949	4.1108	3.5576	4.7428	-2.3676	1.8082	4.5283	0.8814	3.7309	1.0723	-0.8496	-1.1061	-1.354	-2.5453
31	EFTUD2_9343	-0.8301	-2.7356	1.8891	-2.8575	1.7846	1.7368	-0.7288	-0.7086	-2.331	-1.743	-1.7637	1.5805	-2.1605	0.1498	0.9878	-2.1203	-1.9079	0.3782	-1.435	0.3908	-0.4723	0.1008	0.0286	0.0192	-0.9603	0.1076	-0.5125	0.134	-0.025	-0.4462	-0.3427	-0.5018	0.0093	-3.0721	-2.2241	7.2341	3.0641	4.0514	-2.8949	2.1507	6.0215	1.1661	4.9871	1.363	-0.6321	-2.5705	-1.6491	-3.0915
32	SART1_9092	-1.7756	-2.1107	-0.2338	-2.0876	2.0552	2.4223	-0.6059	-0.353	-2.0406	-1.0361	-0.747	0.8757	-1.4308	0.0475	1.6801	-1.5769	-1.354	-1.1137	-1.233	1.0166	0.4875	-0.6051	-0.0478	-0.0011	-0.5507	0.5126	-0.1584	0.2462	-0.5094	-0.4144	-0.4706	-0.0143	-0.2126	-2.4374	-1.5323	5.4505	2.4827	4.0318	-0.5812	0.664	6.4555	1.3313	4.4627	1.4415	-0.67	-2.1338	-1.0129	-3.4094
33	RUVBL1_8607	-0.8493	-1.9473	0.2979	-1.7502	-0.7364	1.8993	0.7049	0.1716	-1.4262	-1.0037	-1.8958	1.9972	-2.1606	0.1291	1.8532	-2.4921	-0.4363	0.2168	-0.6584	0.3257	0.2134	-0.4448	-0.732	-0.4058	-1.0805	-0.2708	-0.1592	-0.1862	-0.0753	0.0846	-0.1084	-0.2981	-0.7581	-3.0693	-2.0093	6.3596	1.8491	1.4729	-0.0097	1.1654	3.3008	1.4723	3.3693	1.2316	1.8819	1.0446	0.9723	-2.8591
34	RUVBL2_10856	-0.4777	-1.7335	0.6982	-1.6502	-0.6849	2.423	0.5642	-0.5643	-1.9134	1.0244	-0.1638	1.7622	-1.289	-1.0129	2.681	-1.2221	-0.8586	0.4448	-0.9101	-0.2201	-0.0592	-1.3192	-1.2942	-1.3464	-0.6072	0.0052	-0.1149	-0.4135	0.3989	0.0283	0.0872	-0.7556	-0.8019	-2.7201	-1.8962	3.7056	1.8969	2.6714	-0.8696	1.4202	2.3358	1.242	1.9128	-0.2321	1.1037	2.3415	2.1218	-2.352
35	BTF3_689	-0.6038	-2.3407	0.8172	-1.4853	-0.9122	2.8262	1.3179	0.3542	-5.974	1.3922	-6.1102	-2.3478	-0.4936	-2.6719	2.6599	-5.8096	-1.383	-0.3411	-1.3532	0.5542	-0.0494	-3.4835	-4.6173	-1.3946	-0.9785	0.2366	-0.841	-2.8166	1.9722	1.9165	0.008	-1.5963	-1.0274	-2.8247	-2.4112	1.7808	1.1917	-0.4742	-2.1055	1.8146	3.1986	2.3476	8.2159	6.3261	-0.7527	1.3586	2.48	-3.723
36	CCT4_10575	0.64	-1.19	1.7082	-0.9287	1.6178	0.3711	-1.3555	-0.2773	0.0296	0.7814	0.1447	0.4355	0.3118	0.4476	-0.3461	-0.3736	-1.6064	-0.2005	-1.4542	-0.3453	-1.0412	0.6392	-0.0624	0.0443	-1.3807	0.0537	0.2477	-1.0131	0.5783	0.6061	0.0151	-0.3719	-0.1654	-2.0758	1.4414	1.2288	3.0342	3.8924	-2.0774	2.024	3.7524	3.3726	1.4647	0.3854	-0.442	0.6394	0.7917	-3.5291
37	CCT8_10694	1.1278	0.1006	0.528	0.5915	2.1012	0.2734	-0.5094	-0.7363	0.3385	0.5338	1.9638	0.2702	0.8903	1.0134	-0.5229	1.3291	-0.123	0.7031	-0.0519	-0.1159	-0.2218	1.4589	1.6437	0.5089	-0.5906	-0.1979	0.9473	0.4661	0.6994	0.6435	0.3488	-0.5856	-0.5662	-2.529	0.3845	2.3018	1.1794	2.1275	-2.2378	1.5573	4.0352	2.8835	0.9395	-0.5874	-0.023	0.906	1.8447	-4.1106
38	TCP1_6950	-1.7644	-1.5402	-1.0513	-2.136	0.8005	2.0278	0.0112	-1.2681	0.5255	-0.4435	-0.5496	0.1133	-0.0619	1.3845	1.1766	-1.0089	-0.1224	-0.5896	-0.6723	0.2977	-0.1171	1.0782	0.3978	0.1032	-0.9669	0.9523	0.225	0.0262	-0.4239	0.8474	0.18	-0.3071	-0.7181	-2.7772	-1.8915	0.8383	2.8961	4.0122	-2.8935	1.2887	4.1077	3.2548	1.2914	1.4612	-2.0367	0.5255	0.4762	-5.1611
39	BCAM_4059	0.5476	-0.4277	0.063	-0.101	0.8291	0.5701	-0.5769	-0.67	0.089	2.7031	1.4691	0.1648	0.9673	-0.2327	0.3218	0.8157	-1.161	0.3278	-0.8066	-0.493	-0.4405	0.4915	0.8597	-0.3665	-0.182	-0.5989	1.2764	0.5364	0.8084	0.9788	0.5829	-0.5087	-0.3894	-2.8636	-1.9154	3.8982	1.6653	2.4921	-1.5994	1.0343	2.439	1.5363	1.9178	-1.0085	-0.1341	1.0895	1.6901	-2.6821
40	CD79A_973	0.3459	-0.4001	0.3468	-0.6586	2.059	0.424	-0.8868	-0.4571	1.1404	3.8529	2.0168	0.2255	1.5562	-0.5468	-0.1801	0.2753	-0.2775	0.7052	0.0922	-0.8267	-0.5494	0.6548	0.8679	-1.1518	-0.656	-0.0987	1.0481	0.3587	1.1116	0.4299	0.557	-1.0683	-0.7346	-2.751	-1.456	3.4765	1.48	2.1842	-2.2015	0.1905	3.5878	2.2721	1.6613	-0.4897	-0.9779	1.1995	1.9181	-3.3092
41	KLC3_147700	0.6896	-0.9278	0.7275	-0.3427	0.8121	0.4625	-0.3224	-1.1078	0.1437	3.8761	1.7586	0.0199	2.4529	-1.3454	0.0838	0.7971	-0.5449	0.4156	-0.5131	-0.7991	-0.7965	-0.0957	-0.3646	-1.3916	-0.315	-0.1409	0.3595	0.367	0.8916	0.525	0.7616	-1.5862	-1.0871	-2.3119	-1.4322	2.1814	1.105	2.1026	-2.1467	0.9747	1.7225	1.1301	1.0251	-0.6323	-0.6658	1.3126	1.8216	-1.471
42	NUTF2_10204	-0.235	-1.4751	1.9058	-1.2702	2.2701	0.0616	-1.2938	-0.6812	-0.0874	0.466	0.7202	-0.7414	0.6772	-0.0987	-0.3389	0.0774	-0.7823	0.7128	-0.8192	-0.5346	-1.2001	0.3687	0.6209	0.0651	-0.3597	-0.6725	1.2846	-0.2757	1.0016	0.8692	0.1019	0.0939	-0.0701	-1.9452	-1.8721	3.2891	1.1838	0.8772	-2.134	1.6492	1.815	-0.3906	2.1902	-0.1024	-0.689	-1.7892	1.4976	-0.3288
43	PAFAH1B2_5049	0.0732	-0.2388	-0.2828	0.604	0.0438	1.0138	0.3466	-1.7544	-0.0036	6.1088	3.363	0.3369	2.7819	-1.2804	0.9314	2.4861	-0.0525	-0.6169	-0.3042	0.2384	0.5691	-0.7936	0.5851	-0.833	0.2114	-0.2873	-0.035	-1.0706	0.5951	0.2899	0.7189	0.0811	-1.3342	-0.8813	-0.6907	1.388	0.0022	0.0726	-0.4182	0.1064	0.2904	1.1013	-0.2608	-2.1821	0.1828	2.0768	2.4374	-1.3359
44	DST_667	0.5727	-0.2719	1.0881	-0.0597	1.3585	0.3701	-1.079	-0.3421	-0.3081	0.7339	0.7649	-0.835	0.6617	-0.2131	-0.1247	0.1899	-0.3502	0.7787	-0.486	-0.7296	-0.4387	-0.5194	0.0749	-0.7911	-0.5146	-0.1208	1.2924	-0.6342	0.8831	0.6428	0.0129	-0.4819	-0.5248	-1.8265	-0.2585	4.2226	-0.0819	-0.4539	-1.1443	0.7815	2.9686	1.2738	1.5185	-0.3924	-0.839	-0.2667	2.8211	-1.7231
45	F11R_50848	0.8883	-0.0163	0.6004	0.0833	0.5426	-0.1201	-0.7373	-0.2645	-0.1799	-0.2415	1.2942	0.0978	0.3179	0.2983	-0.4459	0.9607	-0.0369	0.8876	0.1762	-0.2177	-0.7589	-0.1704	0.7085	0.1457	0.0124	-0.2975	0.5882	0.0225	0.6409	0.4417	-0.1162	-0.2672	-0.7155	-0.9962	0.0758	2.041	0.6017	0.2331	-1.2207	0.9008	-0.1113	0.0295	0.3991	-0.7536	-0.0003	0.3691	0.4932	-0.7739
46	ACSBG1_23205	0.5391	-0.5472	1.405	-0.2584	0.474	-0.6121	-0.8172	-0.5041	-0.4209	0.1062	-0.0413	-0.336	0.3679	-0.2567	-0.4301	0.1359	-0.187	1.1913	0.0399	-0.62	-0.4922	-0.3486	0.1398	-0.2203	-0.7795	-0.3458	0.4328	-0.4885	0.2521	0.2217	-0.468	0.5414	-0.6007	-0.644	0.684	-0.1182	1.2611	1.1612	-0.3101	1.0711	0.0675	0.0656	-0.0427	-0.277	-0.4647	0.1936	0.6891	-0.3805
47	GOLGA7B_401647	-0.8101	0.073	-0.8565	0.1077	-0.1354	0.3604	-0.0405	0.2051	-0.0215	-0.4899	0.6103	-0.0401	0.0411	0.0256	0.4637	0.2446	0.1825	-0.6625	0.0583	-0.2467	-0.3608	0.1556	0.4373	0.08	0.236	0.2852	0.8628	-0.0816	0.1558	0.2366	0.2006	-0.3905	-0.3781	-0.7721	0.3111	1.2654	1.1159	0.9864	-0.3556	1.0425	1.3386	1.2516	1.4744	0.7092	-0.5029	-0.0128	0.8893	-1.2201
48	DDX59_83479	0.4598	-0.2025	0.2163	0.1536	0.2836	0.3222	-0.347	-0.3789	-0.9601	-0.2238	-0.3364	1.1443	-0.7336	-0.6932	-0.1457	-0.4623	-0.4017	0.0871	-0.3896	-0.5759	-0.5364	-0.3612	-0.6747	-1.0664	-0.5354	0.2232	0.3651	-0.51	0.0209	0.1561	-0.0476	-0.0508	-0.0635	-1.0025	-0.0365	1.0459	0.4841	0.7063	-0.6803	1.0934	1.9728	1.8151	0.7531	0.4266	0.2718	0.4098	1.2194	-1.9552
49	KYAT1_883	0.757	-0.0779	0.893	0.3358	1.1945	-0.5844	-0.4375	-1.2942	-0.4135	2.2836	0.4086	-0.8159	1.3458	-1.0983	-0.4777	0.3033	-0.0624	0.1501	-0.5423	-0.9937	-0.8336	-0.6346	0.8459	-0.4814	-0.0121	-0.6792	0.125	-1.3912	-0.2545	0.0731	-1.0261	0.7428	-0.3372	-1.1128	0.5587	0.0671	1.4332	1.1039	-0.7066	0.7736	0.4356	0.2846	-0.4246	-1.0175	0.3083	-0.0029	0.8409	-0.0387
50	CD36_948	0.8061	0.2601	0.3791	0.7673	0.7242	-0.4582	0.0208	0.698	0.3097	0.3363	0.6199	-0.7517	0.9663	0.6703	-0.4321	0.5887	-0.2223	-0.0375	-0.5587	-0.617	-0.1489	0.1688	0.7841	-0.8207	-0.2201	-0.2874	-0.0103	0.1545	0.4065	0.4575	0.2109	-0.5156	0.0127	0.1418	-0.3575	0.9781	-0.48	-1.0182	0.4965	0.2703	1.0064	1.1127	1.286	0.3529	0.536	0.5357	0.8857	-0.7386
51	GATM_2628	0.4861	-0.3346	1.0874	0.194	0.0098	-0.2736	-0.6182	0.3811	-0.2116	0.323	-0.198	-0.3259	0.46	-0.0108	-0.4227	-0.1047	-0.0195	0.663	0.3812	-0.2758	-0.0978	-0.3633	0.1331	-0.6703	-0.207	-0.3129	0.1604	-0.1534	0.3127	0.1258	-0.2905	-0.2948	-0.1363	-0.0535	0.211	1.6635	-0.0005	0.268	-0.1626	-0.1806	-0.1353	-0.8183	0.3804	-0.1665	-0.1867	-0.1194	-0.6993	-0.1059
52	SLC6A20_54716	0.1112	-0.3924	0.9225	-0.0648	0.6893	-0.4374	-0.3292	-0.1808	0.2589	1.0011	0.0012	-0.8121	0.9093	-0.1873	-0.5606	-0.1681	-0.2987	0.5387	-0.4375	-0.6572	-0.8306	0.0724	-0.3622	-0.4354	-0.4541	-0.2747	1.0602	0.5836	1.3307	1.8678	0.7049	-0.2767	0.1834	-0.461	0.8331	1.1914	0.9055	0.4461	-0.0741	0.5456	0.1174	-0.7554	0.9231	0.0261	-0.472	-0.0539	-0.3695	0.5314
53	CA3_761	0.24	-0.9993	1.0303	-0.6311	0.6267	0.7473	0.3134	-0.9201	1.1111	0.6583	0.1037	-1.1064	0.7944	0.2651	0.073	-0.1408	-0.862	0.0697	-0.9336	0.4985	0.1511	1.2119	0.9265	-0.6866	-0.653	0.265	0.3631	0.2062	0.5557	-0.0744	0.6561	-0.6309	-0.3921	-1.5996	0.5552	2.4654	1.2739	0.3931	0.5003	0.4467	0.3354	-0.5937	1.7758	0.0402	0.2297	-0.7871	0.552	0.3055
54	NUP210L_91181	0.2099	-0.9234	1.5485	-0.8151	-0.3229	1.1397	0.1361	-0.5161	-1.0708	0.3356	0.2165	0.353	-0.0676	-0.64	0.9352	-0.3407	-0.793	0.6363	-1.0818	0.3612	0.0152	-0.5313	-0.6667	-0.3674	-0.6136	0.2281	0.1364	-0.7811	0.4882	0.6818	0.2132	-0.4528	-0.6163	-1.0987	0.0717	1.385	1.0722	0.2785	-0.8815	0.5394	0.8227	0.7221	1.0012	-0.5277	-0.5313	-0.1612	0.6366	-1.0018
55	GYPA_2993	-0.0459	-1.2056	1.279	-0.991	2.2166	-0.2667	-1.5414	-1.0364	-0.8466	1.1943	-0.1211	-0.4419	0.694	-0.3333	-0.4302	-0.4637	-1.3993	0.0423	-0.7268	-0.5684	-0.902	-0.6466	0.3402	-0.5512	-0.7689	-1.2202	0.5502	0.055	0.9615	0.7846	0.3229	0.2861	0.5412	-1.8792	-0.4034	1.8987	0.6142	0.7792	-1.125	0.2508	1.8129	0.068	1.3637	-0.1875	-0.0969	-0.0571	0.5397	-1.063
56	MIP_4284	0.3698	-0.2664	-0.7855	0.6493	1.0574	0.5455	-0.5499	-1.0213	-0.5139	0.8775	1.1481	-0.0969	0.6256	-0.6883	-0.0179	0.2524	-0.2716	-0.0956	-0.439	0.241	-0.1198	0.3394	0.6792	-0.6209	0.0656	0.7763	0.3461	-0.8646	0.6255	0.4581	0.2625	-0.02	-0.024	-1.9085	-0.3866	2.4338	1.7595	1.7064	-0.8737	1.062	3.2055	2.8894	0.9105	-0.3989	-0.2015	1.0261	1.422	-3.188
57	HSD17B4_3295	1.3381	-0.1627	1.2922	0.2712	0.8936	-0.0237	-0.2253	-1.2167	0.1588	1.6509	0.7349	-0.8137	1.5291	0.2235	-1.0762	0.263	-0.9114	0.4998	-0.9055	0.3328	0.2708	1.18	0.8429	0.2375	-0.841	-0.3049	-0.2689	-0.3593	0.4528	0.2842	0.7061	-0.6376	-0.5228	-2.5167	0.4705	1.4508	1.4398	2.151	-2.1339	1.8703	1.3182	1.6049	0.7299	-0.7012	-1.6145	1.8129	2.0321	-2.1171
58	TMEM91_641649	0.9414	0.0669	-0.2366	0.6068	1.843	0.7607	-0.3436	-1.2052	-0.1956	1.4925	2.122	-0.2078	1.1234	-0.7829	-0.2146	2.0521	-0.8945	-0.1887	-0.5582	0.0866	-0.7384	-0.7876	-0.1744	-0.7648	-0.1514	-0.7832	1.019	-0.9765	1.7983	0.9824	0.6694	-0.6974	-0.713	-1.7079	-0.1503	1.6674	1.0577	2.1947	-2.9561	0.6292	3.403	3.3163	0.0363	-1.6695	-0.305	2.1332	0.9359	-3.4548
59	BEST4_266675	-0.5654	-1.1556	0.9097	-1.0661	-0.6283	0.4647	0.2602	-0.0337	0.3188	-0.6781	-0.0025	-0.6946	0.0834	-0.1627	-0.0628	-0.6723	-0.4536	-0.4696	-0.2826	0.4723	0.3587	0.546	-0.0457	-0.2008	-0.1421	-0.0364	1.5036	0.545	0.7644	1.9237	0.6097	-0.9007	-0.2881	-2.0149	-0.7284	3.3027	-0.7474	-1.4864	-1.0089	1.4985	1.4651	-0.3471	3.107	1.6069	0.4423	-1.991	1.0244	-0.5349
60	GALNT3_2591	1.1326	0.0126	1.1936	-0.2566	0.2314	0.3275	0.0923	-0.5048	-0.5092	0.3868	0.7164	-1.088	0.8572	-0.4642	0.1237	0.372	-0.3878	0.7265	-0.3324	0.4042	0.0546	-0.5952	0.8554	-0.5334	-0.5652	0.4269	0.9063	-0.2421	1.0072	1.2902	0.3743	0.1931	0.1913	-1.8332	-0.7245	1.5197	0.5559	0.4614	-1.4644	1.6611	0.971	0.6464	0.6474	-0.0389	-0.3431	0.246	0.3833	-0.6133
61	TACR1_6869	-0.167	-1.1558	0.764	-0.8001	0.0184	0.9279	0.3002	0.3566	0.276	1.1588	-0.5664	-0.8049	0.4801	-0.3607	0.0161	-1.2152	-0.2683	0.1564	-0.3325	-0.5133	-0.1757	0.2778	0.5166	-0.3234	-0.3144	-0.7886	0.7494	0.043	1.1339	1.2145	0.9746	-0.9149	-0.5601	-2.3753	-0.665	4.056	1.3895	0.4951	-1.1335	1.2021	0.7907	-0.4078	2.5905	0.6601	-0.3097	-0.7249	0.2936	-0.2312
62	FHIT_2272	0.3975	-0.739	1.0729	-0.6941	0.1868	-0.5887	0.0457	-0.0931	0.5451	0.8328	0.0658	-0.9063	1.4801	0.6872	-0.4624	-0.0509	0.3705	1.1671	0.4248	-1.4322	0.2315	0.4041	0.5089	0.2796	0.0193	-0.1737	1.819	0.5264	1.8529	1.3387	1.6376	-0.8624	-0.3034	-1.2316	1.742	1.7632	0.7505	0.6647	0.1841	1.0709	-0.1938	-1.3004	1.3115	-0.1627	-0.4164	-0.9242	-0.0217	0.782
63	CYP51A1_1595	0.1937	-0.4873	1.1344	-0.5839	2.8502	-0.949	-1.6345	-0.2027	-0.4329	1.3093	0.0944	-1.1203	0.9616	-0.4692	-1.258	-0.4033	-0.2071	0.6625	-0.4312	-0.6508	-1.0881	0.1064	-0.2134	-0.7637	-0.6668	-0.3208	0.6928	-0.4258	1.5937	1.2488	1.2843	-0.8308	-0.876	-2.1489	-0.5607	2.272	0.796	0.9981	-0.9037	1.6817	1.8921	0.3221	2.3414	0.3074	0.2622	-1.1596	0.9544	-1.0784
64	WBSCR17_64409	0.7405	0.0106	0.953	0.0941	1.8716	-0.7473	-1.1518	-0.639	0.5306	0.8312	1.0764	-0.0868	0.88	0.8394	-0.8987	0.3589	0.4526	1.1686	0.6011	-1.1891	-0.627	0.6163	1.4941	0.2497	-0.3367	-0.0046	0.4278	-0.1807	1.2943	1.2665	0.413	-0.3785	0.3618	-1.807	-0.0584	2.4722	-0.5435	-1.0218	-0.5566	1.474	1.9821	0.7573	0.8615	-0.5503	0.5391	0.2693	1.6567	-1.4261
65	ALDH1A3_220	0.2041	-0.7752	0.7	-0.5306	1.2976	0.09	-1.1678	-0.0443	-0.3862	0.7623	0.3091	-0.913	0.7454	-0.9608	0.0148	-0.2945	-0.2016	0.7451	-0.21	-0.6602	-0.5586	0.0919	1.2341	-1.4452	0.1278	0.0115	0.648	0.0292	0.8414	1.2489	0.5884	-0.8311	-0.4381	-1.7456	-0.968	3.5267	-0.1704	0.2611	0.53	2.0998	2.3356	0.3409	2.3119	-0.2004	-0.2104	-1.163	1.4831	-1.6175
66	SLC6A19_340024	-0.1358	-1.2853	1.1171	-1.3334	0.1693	0.9868	-0.6874	0.2678	0.7449	1.5795	0.5895	-0.6513	1.1426	-0.7522	0.7582	-0.4956	-0.6508	0.3258	-0.73	-0.841	-0.6656	0.3104	0.4799	0.0188	-0.4528	-0.2862	0.4354	-0.0712	0.5158	-0.085	0.195	-0.5184	-0.3063	-2.0499	-0.1319	2.9053	1.6766	1.0784	-0.0144	1.4167	1.2286	-0.0519	1.0363	-0.0083	-0.3229	-0.9041	0.7559	-0.6789
67	C9orf172_389813	0.0214	-0.5568	1.4067	-0.8826	1.5435	-0.2396	-1.2318	-0.4598	0.397	1.4849	0.3668	-0.8199	1.1552	-1.1971	-0.5219	-0.3083	-0.9038	0.4461	-0.7399	0.1836	-0.3988	-0.3456	0.4195	-1.3176	-0.869	-0.0094	1.3146	-0.2958	1.2487	1.6779	0.9107	-0.6358	0.1623	-1.7687	-0.5474	2.0921	1.3907	0.2242	-0.5578	0.6702	2.8987	1.1286	2.9804	-0.2251	0.5527	-1.4071	1.1887	-1.6251
68	GSTA1_2938	1.0435	-1.1093	1.9337	-0.8807	2.2923	-0.1985	-1.4878	-0.3892	-0.2978	0.8299	0.6517	-0.8137	0.7584	-0.5823	-0.5785	-0.2141	-2.089	0.6918	-1.4227	-0.7852	-0.3584	0.1775	0.723	-0.9461	-1.0426	0.409	0.436	-0.1371	1.2672	0.8532	0.5548	-0.6372	-0.3572	-2.3864	-1.2818	4.586	0.5396	-0.3126	-0.2854	2.2691	3.9686	1.7629	2.8381	-0.5256	-0.157	-1.0466	3.2569	-2.4248
69	TAS1R2_80834	0.4435	-1.312	0.8304	-0.4869	1.0752	0.5447	-0.6406	-0.9262	-0.6973	1.127	0.0151	-0.4578	0.4386	-1.0695	0.0958	-0.5849	-1.0315	0.5549	-0.6168	-0.0275	-0.4237	0.111	-0.3516	-1.4194	-1.0132	-0.0093	0.7599	-0.5217	1.2016	0.8135	0.6568	-1.5459	-0.8086	-2.6887	-0.4936	3.944	0.5939	0.1669	-1.8441	1.374	4.6291	3.0106	3.4935	0.3495	-0.6407	0.1656	2.5864	-3.6672
70	FAM96B_51647	1.0508	-0.6785	1.0578	0.1979	2.715	0.1976	-1.0184	-1.1271	0.3933	1.2241	1.3613	-0.9013	1.4145	-0.067	-1.0184	0.8516	-0.4485	0.5394	-0.5246	-0.8477	-1.219	0.5154	0.5704	-0.0023	-0.4801	-0.6021	0.831	0.7241	1.2693	0.6011	0.396	-1.0241	0.3273	-2.4822	0.4411	2.2784	1.7363	1.8091	-1.0993	1.5411	2.2067	1.378	0.4992	-1.3235	-0.3823	0.2825	1.0376	-2.1344
71	CYP2C9_1559	0.1799	-0.4797	0.9298	-0.6558	2.8192	-0.0541	-0.9192	-0.0048	-0.0201	0.6558	0.2404	-0.3399	0.7384	-0.1292	-0.4179	-0.197	-0.3667	0.8437	-0.7208	-0.1051	-1.4833	-0.2192	-0.3205	-0.6062	-0.4088	-0.7264	1.2142	0.1698	0.5603	0.5589	0.2728	0.2938	0.2231	-1.4068	0.1113	0.9855	1.2785	1.3711	-0.3524	1.2197	1.6061	-0.0331	0.6363	-0.0373	-0.8727	-1.1309	0.0384	-0.4345
72	PRTFDC1_56952	0.4117	-0.4223	1.1479	-0.1405	0.186	0.1587	0.3315	-0.0357	-0.6238	0.6824	0.1091	-0.6492	0.3488	-0.0505	-0.2031	-0.104	-0.0745	0.4992	-0.2897	-0.2606	-0.5807	0.2233	-0.1544	-0.257	-0.0002	-0.1522	0.2423	0.6026	0.2508	0.9076	0.56	-0.981	-0.3868	-1.5958	0.8175	1.3709	0.9187	0.6854	0.0519	0.8446	1.3366	0.8593	0.738	0.0354	-1.0835	-0.0018	0.5194	-1.0314
73	SLC46A2_57864	0.8237	-0.627	0.8153	-0.4416	1.1195	-0.1727	-0.4753	-1.2225	-0.1481	0.9609	0.2338	0.1007	0.6286	0.5152	-0.16	-0.0008	-0.2622	0.3504	-0.6039	0.2881	-1.1724	-0.1387	-0.5617	0.0891	-0.5771	-0.1271	0.548	-0.4027	0.4803	0.272	0.3834	-0.7271	-0.9358	-1.5153	-0.0699	0.6032	0.7134	0.6796	-1.0224	0.7832	0.7358	0.0088	0.1491	-0.2355	0.7639	0.1369	0.475	-0.3579
74	IL17RA_23765	0.7473	0.0928	0.6467	0.2547	0.946	-0.3085	-0.6817	-1.0618	0.1778	1.1872	1.1049	-0.4404	1.2777	0.3952	-0.3652	0.7164	-0.6826	-0.0821	-0.7358	0.4809	0.3826	-0.47	-0.2316	-0.0423	-0.495	0.7576	-0.3494	-1.3192	-0.2297	0.1504	-0.5548	0.5052	0.0466	-2.029	-0.1907	1.3306	1.4052	1.4843	-1.1245	1.045	0.897	0.6499	0.0575	-1.015	-0.1041	0.2781	1.0944	-1.8423
75	NDUFS1_4719	0.762	0.7523	0.6269	0.6368	1.206	-0.6461	-0.7974	-0.862	-0.2734	1.0428	1.179	-0.3733	0.7691	-0.3836	-1.1199	0.6896	-0.978	0.0365	-0.5158	-0.6638	-0.9409	-0.8192	0.1337	-1.2847	-0.2485	0.171	1.2095	-0.0218	0.9043	2.0914	0.7638	0.4498	0.1584	-1.8283	-0.4569	2.173	0.3556	-0.6293	-0.5295	1.5115	0.8072	0.4734	0.3413	-0.9965	0.0486	0.864	1.8043	-1.684
76	MYBPC2_4606	0.5103	-0.8219	1.4901	-0.3536	1.2539	0.14	-0.8111	-0.1092	-1.0064	1.0596	0.3031	-0.2961	0.629	-1.1835	-0.5424	-0.2677	-0.3834	0.9081	-0.2504	-0.1227	-0.4657	-0.9087	-0.1437	-0.9171	0.173	-0.2266	0.5444	-0.5476	1.01	0.9384	0.4583	-0.5566	-0.8805	-0.8545	-0.1603	2.1726	0.8982	1.6977	-0.5131	1.3229	1.8441	0.6341	1.309	-0.6438	-0.0275	-0.2014	0.3328	-1.1301
77	SLC6A13_6540	0.2502	-0.2037	0.4198	0.0914	0.7771	-0.0624	-0.7838	-0.1156	-0.0253	0.8276	0.1744	-0.4902	0.6222	0.2497	-0.0099	-0.1914	0.196	0.0144	0.0446	-0.6212	-1.0096	-0.2391	-0.5661	-0.4112	-0.4359	-0.167	-0.3031	-0.5073	0.5746	-0.2553	0.5165	-0.1332	0.1199	-0.8934	-0.1953	1.1712	0.4275	0.1883	0.1443	0.8405	0.7785	0.5434	1.0158	0.1971	0.2163	-0.1642	0.6566	-0.9027
78	DDX55_57696	0.6839	-1.3046	0.8924	-0.1541	1.1032	1.6999	-0.528	-0.4704	1.0356	-0.1262	0.1645	-0.3807	0.4454	0.8481	1.3244	-0.5779	-1.1857	0.8588	-1.9437	-0.5526	-1.0603	1.3467	1.5631	-0.5133	-0.8555	-0.5744	0.9216	1.0873	0.9008	0.8069	0.5372	-0.9103	-0.348	-2.3348	-3.5744	5.5427	1.0412	-0.9072	-0.7744	0.9184	1.0228	-0.8258	3.6245	0.6125	0.39	-1.2146	0.9386	0.6433
79	PGM5_5239	0.6746	-0.9191	1.0702	-0.0214	0.2422	0.0208	-0.3506	-1.5702	0.5103	1.0821	0.619	-1.3729	1.4629	-0.5685	0.2637	-0.0473	0.1877	0.7207	0.2359	0.0407	-0.9253	-0.3461	0.4928	-0.7614	-0.5471	-0.1212	-0.2728	-0.6218	0.5037	0.0365	-0.1023	-0.2841	-0.2024	-2.4732	-1.518	0.8572	1.3376	-0.0287	-3.4767	-0.2547	-0.002	-0.7325	0.5781	-0.6714	-0.9551	-0.9157	-0.0456	-0.134
80	EIF4H_7458	-1.3161	-1.4906	0.0049	-1.4912	1.9965	0.5884	-1.7192	-0.4909	-0.3854	1.1864	1.1033	-0.4994	0.7557	-0.8335	0.0852	0.1195	-0.9367	-0.5633	-0.7613	-0.6464	-0.7023	-0.356	0.804	-0.7909	-0.8885	-0.1136	0.5393	-0.2678	0.9668	1.0062	0.8787	-0.9049	-0.9983	-1.5769	-1.858	3.1101	0.3268	-0.7125	-1.1854	1.2188	2.9877	1.1874	2.5011	-0.3231	0.426	-0.7517	2.6504	-2.0119
81	NUPR2_389493	0.7158	-0.2516	0.4171	-0.0873	1.2042	-0.131	-1.0086	-0.5411	0.2987	0.3009	1.0068	-0.8163	0.8623	-0.0868	-0.3558	0.0079	0.378	1.1001	0.9584	-0.6864	-0.4835	0.8865	1.4402	-0.6625	-0.2476	-0.4386	1.084	0.0295	1.1373	1.1977	0.4963	-0.8019	-0.6624	-2.0959	-1.753	2.9047	-0.1276	-1.3141	-1.7075	1.716	2.2543	0.8073	2.6509	0.2242	-0.0966	-0.8359	1.8697	-1.6083
82	PROM2_150696	1.0752	1.148	-1.8581	2.4947	-0.3453	1.0297	0.531	-0.5332	1.445	0.5988	1.676	-0.5681	1.0317	-0.1735	0.309	2.0974	1.6169	0.5351	1.3704	0.4236	-0.1029	0.5557	1.0269	-0.5973	0.6899	-0.2029	1.5078	1.1712	0.848	0.7864	1.4661	-1.283	-1.4323	-1.0656	-0.7112	2.2537	-0.3985	-0.6138	-1.0636	-0.1943	1.5581	3.3903	1.2014	-0.1616	0.5911	2.0899	2.5218	-3.0005
83	SULT1C3_442038	2.2527	1.0824	-0.5049	1.3142	0.9192	-0.7034	-0.4073	-0.3653	0.3541	0.7567	1.3855	-0.3138	0.8505	-0.4854	-0.577	0.8344	0.4997	1.2016	0.093	-0.997	-0.7347	0.5421	0.915	-0.3707	0.4936	-0.1248	0.2864	0.4083	0.6389	0.2668	0.7559	-1.0898	-0.7838	-1.1289	-0.9921	1.3697	-0.9709	-0.6762	-1.4264	0.5533	1.5345	1.9684	0.7439	-0.1527	0.6301	0.7622	2.2811	-2.4265
84	TCEB1_6921	-0.1012	-1.2129	0.5898	-1.1075	0.487	0.9312	-0.3683	-1.0027	1.0522	2.1482	0.6129	-1.829	1.5723	-0.4238	0.4782	-0.9171	-0.982	-0.347	-1.2953	0.3342	0.2867	-0.2036	0.8828	0.1758	-0.6342	0.4171	0.1394	-0.3248	0.0719	-0.2263	0.1022	-0.2051	-0.6361	-2.9618	-0.6091	6.2759	3.256	4.4496	-0.3794	1.3815	4.0691	1.8473	2.9765	0.3352	-1.9585	-0.1945	1.0084	-3.263
85	EIF4B_1975	-1.4543	-2.5392	0.2278	-2.3072	3.2354	1.0487	-1.9303	-1.107	-1.6411	2.7556	-0.3725	-0.3357	1.3604	-1.826	0.5074	-1.2113	-0.2744	1.2964	-0.4028	-0.789	-1.3475	0.1249	0.4148	-1.3658	-0.9573	-0.2368	0.7042	-1.3867	1.335	2.4867	0.1742	0.0055	-0.0893	-2.5617	-2.0795	4.9531	1.67	1.6789	-1.1191	0.9901	5.6332	2.0687	4.0475	0.2621	-1.0858	-2.4089	1.5426	-2.589
86	DDX23_9416	-1.6489	-3.2681	0.5454	-2.9634	3.3262	1.7116	-1.3859	-1.1331	-2.1583	1.8802	-1.1791	-0.7885	0.4988	-1.5856	2.021	-1.6768	-1.1657	0.3122	-1.3775	-0.9202	-1.1674	0.2776	0.3365	-0.8764	-1.0393	0.1534	0.435	-0.6054	0.7545	0.418	-0.0611	-0.7216	-0.6578	-3.2485	-2.5644	5.9715	2.4963	3.1181	-1.5828	0.6004	5.3861	1.7923	4.9604	0.2178	0.5715	-2.3865	0.3853	-2.1672
87	PCMT1_5110	0.0425	-2.0013	1.4212	-0.964	0.3747	0.8953	-0.2729	-0.8243	-0.1738	1.0073	0.1862	-1.3819	0.9659	-0.9444	0.5609	-0.8003	-0.6937	0.1819	-0.4281	0.0895	0.0673	0.3031	1.0392	-0.9754	-0.4738	0.544	0.3991	-0.3075	0.6072	0.461	0.3034	-0.7578	-0.5579	-3.2103	-1.9389	6.4552	1.386	0.7963	-0.7077	2.0821	1.8078	-0.1022	4.5752	-0.0936	0.4983	-2.3264	0.8711	-0.7836
88	GPI_2821	-0.2354	-1.1504	1.1024	-0.7315	2.2753	1.3513	-0.2732	-1.381	-0.8894	1.6527	-0.0864	-0.3369	0.769	-1.0751	0.8357	-1.1447	-1.1393	-0.0472	-0.9041	-0.4697	-0.5714	-0.282	-0.0314	-0.8665	-1.0179	0.7101	0.0503	-0.2955	1.1134	0.377	0.5288	-0.165	-0.9468	-3.0477	-0.4327	4.1414	2.2946	2.1234	-1.0288	1.4443	3.1123	0.9316	3.0119	-0.5441	0.5111	0.1481	0.8033	-1.8095
89	MAPRE1_22919	0.2646	-0.322	-0.043	0.3762	-0.2505	1.0183	0.7303	-1.0475	0.3191	-0.4587	0.674	-0.3869	-0.0578	0.7439	0.9876	0.0138	-0.6193	0.1595	-0.6211	-0.1093	0.0178	0.4789	0.9853	0.1843	-0.2846	0.0337	0.2151	0.1694	0.1102	-0.2161	-0.1842	-0.071	-0.0118	-1.6067	2.0671	4.4612	3.7249	2.5805	-1.0489	0.2618	1.2566	1.5603	2.52	0.267	0.0155	0.9464	-1.0983	-2.0052
90	NBAS_51594	-2.3642	-2.2944	-0.3358	-2.2404	-0.0228	1.284	-0.485	1.0187	-0.6445	-0.1501	-1.4871	-0.5907	-0.0172	-0.6553	1.2576	-1.7956	-0.8182	-0.8393	-0.7782	-0.2333	-0.1199	0.0763	-0.4509	0.553	-0.2044	0.3866	0.2894	-0.4167	0.5366	0.5108	-0.1687	-0.1747	-0.3235	-0.8655	1.3349	2.4333	0.8419	0.3342	0.3683	0.4788	1.6693	-0.736	3.9807	2.1256	-0.027	-3.102	-0.5762	-0.0904
91	DHX15_1665	1.9443	-1.1263	1.0828	0.2743	2.0052	0.6954	-0.7667	-0.7204	-0.4467	0.7557	1.2238	-0.1407	0.2364	-0.1185	0.0308	1.0475	-0.7139	1.8026	0.4691	-0.5187	-0.9958	0.0588	0.8527	-0.1018	-0.7851	0.2019	0.4705	-0.1091	0.9305	0.0736	0.3023	-0.4859	-0.1394	-1.6073	-2.3641	1.1377	0.18	0.2035	-1.1647	1.0335	3.3892	3.8962	0.5083	-1.0482	1.191	2.1231	2.7822	-2.8102
92	SYF2_25949	0.7784	-1.0103	0.1882	-0.3831	0.5815	1.871	-0.0827	-1.0539	-0.1645	-0.9754	1.2629	0.3263	-0.782	0.0464	0.9313	-0.0237	-1.4063	0.523	-1.384	-0.5765	-0.7331	0.6421	1.5919	-0.5785	-1.123	0.3107	-0.2251	0.4171	-0.3622	-0.4482	0.1411	-0.571	0.5182	-2.717	-4.5215	4.6732	0.432	-0.0311	-4.1429	0.3623	5.991	4.3424	2.4436	-0.4792	1.8432	0.7982	2.6939	-5.0657
93	RTF1_23168	1.2489	-2.8027	2.2402	-1.3089	-0.9858	2.3955	0.7277	-1.4471	-1.8902	-1.5277	-0.4035	1.1331	-1.3439	0.8882	2.0491	-0.9102	-1.4613	0.6507	-1.5937	0.5325	0.0139	0.1277	0.4728	-0.2185	-0.7146	0.3916	-0.0232	0.2046	0.5512	0.695	0.373	-0.9389	0.0389	-2.3569	-1.3969	6.5628	2.6493	2.6968	-1.7957	0.9239	6.1774	4.0881	0.9344	-1.4999	0.5548	2.7636	3.2626	-7.5077
94	CELF1_10658	-1.7264	-2.1579	-0.4284	-1.9795	0.4074	1.438	-0.2286	-0.224	0.897	-0.9182	-0.2359	-0.2915	-0.3608	0.1978	1.1686	-1.5581	-0.6942	-0.5599	-0.8566	-0.0315	-0.2067	1.1945	1.311	-0.3509	-0.4677	0.4233	1.1857	0.6957	0.3302	1.652	0.3694	0.2647	0.0201	-2.0641	-3.8528	4.1807	-0.2961	-0.7081	-1.3633	0.6887	3.6042	-0.0729	5.0245	2.2199	-0.5266	-2.8347	1.1093	-1.4957
95	F2_2147	-2.1203	-2.152	-0.6703	-2.2734	0.772	1.7436	-0.5208	-0.4073	-0.4114	-0.8705	-1.3167	-1.1935	-0.503	-0.8115	1.575	-2.0288	-0.2605	-0.8324	-0.3706	-0.0484	-0.8415	0.9725	0.1813	-0.5476	-0.7855	0.5122	0.5373	0.5153	0.1093	0.6823	0.6976	-1.3563	-0.8438	-2.7627	-2.4641	3.6094	0.8953	-0.0411	-2.8767	1.1582	2.2518	-0.6609	5.3476	2.6797	-0.2042	-2.6815	0.7493	-0.9854
96	ATP6V1B1_525	-0.3677	-0.9255	-0.3572	-0.1588	0.8988	0.4625	-0.8242	0.2901	0.677	0.5034	0.2499	-1.4463	0.523	-1.1612	-0.0685	-0.821	-0.1543	0.5144	-0.2776	-1.0089	-0.536	0.9197	1.2019	-1.1906	-0.4059	0.1044	0.2259	0.0661	0.0966	0.5843	0.6595	-0.4593	-0.4398	-2.2915	-2.1393	7.2888	0.5524	-0.0209	-0.6643	0.9366	4.7206	1.5678	5.9592	0.8894	-0.0831	-0.5539	2.1468	-3.6907
97	KRTAP10-11_386678	-0.7653	-0.8094	-0.9112	-0.4915	0.1905	1.5578	0.2138	0.3087	-0.0631	-0.4355	-0.7025	-1.0893	0.1867	-0.2037	1.1788	-1.2865	-0.4861	-0.6937	-0.236	0.05	-0.1395	0.3244	0.7007	-0.7746	-0.1575	0.1517	-0.1464	0.031	-0.1077	-0.0091	0.1751	-0.9375	-0.7801	-1.8496	-1.9219	8.7283	0.3111	-0.6872	-0.6693	-0.3601	3.0549	0.8171	5.9699	1.7229	0.6786	-1.5594	1.1784	-2.2276
98	ALDH1B1_219	-0.1836	-0.1719	-1.498	0.653	0.3444	0.9234	-0.5119	-0.865	0.7301	0.2113	0.6319	-1.3821	0.8437	-0.6366	0.7322	-0.4145	0.1406	-0.0979	-0.0663	-0.3278	-0.3307	1.131	1.5769	-0.725	0.2753	-0.2328	0.2695	-0.3925	0.3438	0.1058	0.5187	-0.571	-0.5736	-2.1247	-1.6963	5.0622	-1.0152	-0.3855	-2.1675	-1.4037	3.2249	2.7687	3.1822	0.7761	-0.2279	-0.4591	2.4359	-2.8677
99	AKR7A3_22977	-0.3858	-0.6381	-1.0291	-0.0442	-0.4047	1.6739	0.6839	-0.6509	0.8912	-0.096	0.2805	-0.5612	0.2069	-0.1804	0.7179	-0.4689	-0.4008	-0.1928	-0.5575	0.1895	0.1753	0.8931	0.4907	-0.2272	-0.4233	-0.1042	0.5953	0.1685	0.1212	0.013	0.1973	-0.4139	-0.3834	-1.8272	-1.8177	3.2863	0.9236	-0.9475	-2.0305	0.5852	2.6871	1.934	2.4515	1.1785	0.7174	-0.2418	2.0549	-1.7727
100	MUTYH_4595	-0.2632	-0.7526	-0.4864	0.3392	-0.1591	1.2425	0.1899	-0.5492	1.16	-0.974	0.5188	-1.4355	0.2516	0.4329	0.6231	-0.8826	0.4886	0.2565	0.4651	-0.3981	-0.8841	1.1822	1.0183	-0.36	-0.0774	0.2118	0.4177	0.0981	0.2569	-0.1923	-0.3539	-0.3373	-0.047	-2.426	-2.2618	6.5991	0.1306	-1.4701	-1.5498	0.4312	2.2336	0.585	5.1953	1.4389	0.8834	-0.5716	2.1081	-1.8544
101	WIZ_58525	-0.8983	-1.32	0.1247	-1.5911	0.291	1.0423	0.0388	-0.2641	1.5167	0.0204	0.5915	-2.081	1.6635	0.1936	0.2185	-0.9823	-1.02	-0.4758	-1.0458	-0.2352	-0.5187	1.9906	2.014	-0.3847	-0.3806	-0.0499	1.4884	0.5678	0.354	0.4748	0.3336	-1.1293	-0.324	-2.6654	-2.3347	8.014	0.0228	-1.551	-0.8836	0.9033	4.6438	2.0297	6.8559	1.8763	0.5357	-2.6273	1.8842	-2.1943
102	ZNF32_7580	-2.2412	-1.8241	-1.0437	-1.9302	-0.0049	1.3324	-0.2723	-1.274	1.018	0.4608	-0.8117	-2.005	0.5734	-0.7662	1.3656	-1.6845	0.8668	-0.2998	0.4223	-0.9388	-1.628	2.6975	1.2304	-0.7751	-0.1412	-0.2825	0.7484	0.7846	0.5604	0.8427	0.7885	-1.3392	-0.8847	-3.7682	-3.8515	8.6896	-0.2585	-1.5609	-1.3506	0.3931	4.1399	0.4371	8.5124	3.0505	1.0751	-3.2977	2.2074	-2.2019
103	EIF2B3_8891	-1.0524	-1.8901	1.6313	-1.3617	-1.3707	0.2071	1.3749	-0.7371	0.5479	0.5352	-1.1334	-2.0013	1.0064	-0.4226	0.8726	-1.0788	-0.6057	0.1188	-0.0303	0.5447	0.2049	1.3174	-0.4361	-0.2915	0.4161	0.0645	0.6548	1.0433	0.5317	0.7149	0.4028	-0.7747	0.0258	-1.7686	-1.1432	1.5728	1.4834	0.5058	-0.9578	0.7898	-0.652	-1.8172	2.0349	1.6319	0.3569	-1.5488	-1.9686	2.3108
104	EIF2B4_8890	-1.8469	-1.4685	-0.8664	-1.2926	-0.3093	0.3025	-0.0159	-1.0375	1.1008	0.699	-0.247	-1.9571	1.1042	-0.6799	0.5955	-1.1868	0.253	-0.4396	-0.2096	-0.184	-0.2189	0.5419	1.0519	-0.0842	0.0209	-0.0702	-0.1102	-0.1962	0.0391	-0.4648	0.2417	0.1504	0.1806	-2.7174	-1.639	2.7274	2.3694	1.312	-1.7041	0.7496	1.2533	-0.9057	2.7918	0.9885	-0.1963	-2.4712	-1.08	0.0789
105	PAM16_51025	-1.4758	-2.1302	0.0009	-1.7077	0.7175	1.0962	-1.1652	-0.6128	1.074	0.3513	0.1778	-1.4586	1.0075	-0.7167	1.0759	-0.8359	-0.6565	0.5472	-0.3083	-0.0572	-0.0324	0.4907	0.9623	-0.2876	-0.4404	0.2092	-0.1402	0.0773	-0.0246	-0.4954	-0.0635	-0.2892	-0.5243	-2.7851	-1.7246	4.6957	2.0044	0.7	-0.7099	1.3533	2.7445	-0.4651	3.9695	1.3046	-0.3971	-1.6414	-0.42	-1.1002
106	ODC1_4953	-2.2298	-1.5952	-0.8968	-1.6333	0.6096	-0.1321	-1.0129	-0.8705	1.0878	1.6387	0.1912	-2.8692	2.7537	-1.2078	-0.2168	-0.5457	0.1882	-0.7372	0.154	-1.2178	-0.9648	1.0755	0.5609	-1.1016	0.4435	-0.4105	1.07	0.536	1.4057	1.7779	1.5522	-1.2601	-0.7864	-3.2729	-0.2822	3.2416	0.3229	-0.6777	-2.3896	2.2824	1.4114	-1.3805	3.947	0.7365	-1.0426	-2.8532	0.3408	-0.3116
107	EXOSC3_51010	0.709	-0.6389	0.5036	-0.5018	2.4024	0.3235	-1.5053	-2.0268	0.5381	4.1587	2.7597	-2.6105	2.986	-2.559	-0.326	2.1591	-0.6648	1.0679	-0.7409	-1.3783	-1.3472	0.1202	2.5407	-1.6684	-0.4249	0.0278	1.5718	-0.1028	1.8166	1.4804	1.5844	-1.4401	-0.7911	-2.3025	-2.3622	0.6815	1.8585	2.4919	-2.7907	0.8911	4.0807	2.8867	1.096	-1.0466	-0.0606	0.3836	0.9835	-3.147
108	ATP5A1_498	-0.4615	-0.6722	-1.2245	-0.8579	0.3676	0.8666	-0.2513	-1.3379	1.1047	1.3559	1.9955	-2.1733	1.8874	-1.1297	-0.0192	0.4523	0.1462	-0.0113	0.0441	-0.8537	-0.9065	1.5565	3.0901	-0.5949	-0.4424	-0.1594	1.8775	0.3586	0.6258	2.0103	0.6683	-0.7202	-0.2424	-3.181	-3.2286	5.2766	1.5259	0.2696	-3.0419	-0.6563	5.5417	3.2472	3.5658	0.0207	-0.0542	-1.2042	2.3386	-3.7976
109	SDAD1_55153	-1.3195	-0.2841	-1.8809	-0.9827	1.6028	-0.4828	-1.0535	-1.2744	1.1383	0.8809	1.0713	-1.2723	1.3052	-0.4087	-0.3834	-0.3634	1.1071	-0.7857	0.3952	-0.5594	-1.2523	0.6757	1.4525	-0.6408	0.2982	0.0287	0.6814	-0.0787	0.4871	0.5162	0.5388	-0.2475	-0.5025	-2.5222	-0.7673	4.4697	0.7075	-0.0857	-1.0493	0.0564	3.3169	0.6928	4.1233	0.2007	-0.4562	-2.2973	1.029	-2.1732
110	NUP54_53371	0.0137	-0.0206	-0.6395	-1.0857	3.9636	-0.718	-2.7545	-0.3893	1.4224	1.2585	0.8902	-2.6908	2.2068	-0.8106	-0.6321	0.4011	0.3523	1.8905	-0.2525	-1.1215	-1.4774	1.0568	1.2092	-0.9082	-0.6384	-0.4609	0.5534	0.3754	0.7437	0.6037	0.5289	-1.4141	-0.74	-2.1776	-3.5646	0.7342	0.7828	-0.6584	-4.0275	2.1369	5.9382	3.3997	3.1978	1.8452	0.2458	-1.9523	1.4482	-3.1558
111	AKAP9_10142	1.0196	-0.36	0.9427	-0.0911	1.0598	-0.2028	-1.1909	0.3029	1.6259	0.5293	1.3683	-0.37	1.4011	-0.083	-1.0106	-0.2354	-0.2641	1.0268	-0.2193	-0.3365	-0.1522	0.5388	0.9056	0.4542	-0.2875	-0.4439	0.5563	0.0845	0.1779	0.3846	0.2435	-0.4699	0.1689	-1.5742	-0.1438	2.5292	0.8084	0.5	0.6301	1.2094	0.6481	0.2222	1.7753	0.2136	-0.2162	0.6414	0.9861	-0.7231
112	KMT2E_55904	1.4897	-0.5802	0.8545	0.0905	1.5206	0.337	-0.7066	-0.3676	0.2869	1.2947	1.3761	0.3137	0.6714	-1.0275	0.067	0.0488	-0.5869	1.8029	-0.8124	-0.8829	-0.5412	0.5916	0.7087	-1.3122	-0.5952	-0.9828	0.8734	-0.3444	0.53	-0.0751	-0.0478	-0.3668	-0.1757	-2.2987	-0.8866	3.6034	0.8961	0.5965	-1.3634	1.1736	1.9722	0.836	1.6223	-0.3462	-0.4005	1.4945	1.5231	-1.6425
113	DDX10_1662	0.6489	1.0954	-0.885	0.2787	1.4905	-0.8839	-1.1792	-0.7938	1.137	1.9068	1.5638	-0.8802	1.6885	-0.4368	-1.1422	1.021	1.3557	-0.1977	0.1268	-0.7478	-0.7433	1.2752	1.1501	-0.7001	-0.1687	-0.1914	0.0612	-0.1496	-0.0421	0.0647	0.1606	-0.4965	0.1414	-1.1691	-0.7413	0.9612	1.4912	1.0795	-0.274	0.1882	1.681	1.1051	0.9442	-0.0885	-1.7277	-0.6254	0.6818	-1.4661
114	CLEC1A_51267	-0.2802	-1.1715	0.3316	-0.5663	0.8731	0.3337	-1.0233	-0.6852	-0.4455	1.4846	0.2792	-0.6281	0.7604	-0.9974	-0.0493	-0.5231	-0.1054	0.0827	-0.5151	-1.1035	-0.9767	-0.3794	0.2412	0.0616	-0.7607	0.1212	-0.3942	-0.8163	0.2543	-0.1841	-0.3342	0.2567	-0.2343	-1.586	-2.3187	3.2311	0.2923	0.6359	-0.1788	0.2156	1.7548	0.248	1.8974	-0.2611	-0.6655	-0.3347	0.9622	-1.6812
115	MOCS3_27304	1.2524	0.3941	0.8151	1.0402	0.6247	-0.6107	-0.3475	-0.1692	0.782	1.215	0.9623	-1.551	1.5851	-0.27	-0.5463	0.6328	-0.1444	0.8577	0.1767	-0.7132	-0.316	0.9584	0.4812	0.6093	-0.1184	-0.5802	0.1473	-0.1752	0.2385	0.7641	0.1146	-0.4779	-0.0396	-1.3168	0.1661	2.5463	1.7126	0.7149	0.8063	1.3499	0.7188	0.5419	1.2511	-1.0063	-1.6394	1.1158	0.5748	-1.1292
116	AKAP5_9495	-0.3018	-0.836	1.0136	-0.9594	1.2394	-0.2098	-0.1209	2.2206	0.6952	1.3046	-0.5123	-0.7536	1.1075	-0.5146	-0.3103	-0.8021	-0.8466	0.3775	-0.6571	-0.0329	-0.1107	0.9915	0.3341	-0.5539	-0.7825	-0.6222	0.208	0.1131	0.8339	0.4232	0.3704	-0.227	-0.3535	-1.0038	-0.4192	2.5529	0.8993	0.1965	-0.1374	1.5323	0.7865	-0.193	2.3116	1.1703	-0.379	-0.6974	0.1769	0.2203
117	NLGN2_57555	0.455	-0.5627	0.6505	-0.4867	-0.3172	-0.1952	0.1197	-0.3241	0.4492	1.4288	0.4323	-0.5093	0.8576	0.1781	-0.4929	0.0252	-0.212	0.3506	-0.1258	-0.5427	0.0097	-0.196	-0.8696	-0.3488	-0.2299	-0.0071	-0.0736	-0.0559	-0.1408	-0.3006	-0.4829	0.1254	0.1743	-1.2878	-2.3956	1.8297	0.7305	-0.2457	-0.4331	0.807	0.4734	-0.0786	0.4549	-0.7547	0.5787	0.1584	0.367	0.0768
118	GMIP_51291	-0.2098	0.2558	-0.0254	-0.026	0.0026	0.1924	0.1046	-0.8483	1.7836	2.4569	1.2245	-1.5891	2.0098	-1.4524	-0.2156	0.2802	0.0357	-0.4128	0.1574	-0.1011	-0.2147	0.7529	1.036	-1.5013	-0.0283	0.267	0.8166	0.7591	1.0343	0.4941	1.1649	-1.6242	-0.8573	-1.6855	-1.7344	2.4022	0.9461	-0.157	-0.4648	0.6542	0.952	0.6173	0.814	-0.1707	-0.5303	0.5593	1.0573	-1.1411
119	CST7_8530	0.8133	-0.5016	0.8608	-0.1205	0.3416	0.1752	-0.1145	-0.0246	0.7074	0.825	1.3363	-0.9621	1.1274	-0.4271	0.3073	0.5459	-0.4665	-0.0367	-0.6671	0.2711	-0.0116	0.6641	0.7719	-0.536	-0.2725	-0.0038	0.3041	0.4243	0.1693	-0.2261	-0.0791	-0.1064	-0.1747	-1.867	-0.2735	3.3428	1.1523	0.5127	-0.5168	0.9243	0.3977	-0.3412	1.0018	-0.5488	-0.5876	0.2995	0.3306	-0.0491
120	DHPS_1725	-0.7435	0.1321	-0.3257	-0.396	1.0539	-0.252	-0.9468	-0.2619	1.1795	1.7852	0.4003	-1.0894	1.1099	-0.3588	-0.5605	-0.8344	0.0965	-0.1393	-0.3235	-0.4324	-0.4153	1.3503	0.9549	-0.6771	-0.2267	-0.6634	-0.0616	-0.4791	0.1492	-0.1906	0.1879	-0.3484	-0.3083	-2.4524	-1.319	2.0951	-0.1047	-0.2482	-0.3317	0.6151	1.9736	0.9173	2.8283	0.9648	0.2099	-0.2241	1.5224	-1.7601
121	PLB1_151056	0.0254	-0.7007	0.4675	-0.4492	0.5146	0.0793	-0.1635	0.8475	1.7003	1.4744	0.8399	-0.4822	1.1671	0.7584	-0.9478	-0.7327	-0.5913	0.4318	-0.2881	-0.3056	-0.3919	0.9664	1.342	0.4114	-0.4015	0.0801	0.111	0.251	0.1599	0.0386	0.1533	-0.1086	0.179	-2.1589	-0.9563	3.8615	1.3631	0.6092	0.4142	1.0681	1.3746	-0.1392	2.4231	0.1563	0.0465	-0.5825	0.5347	-0.9884
122	PEX1_5189	-0.5893	-0.6819	0.739	-0.8306	0.1798	0.4789	0.2472	-0.9196	2.6393	1.3218	0.5869	-2.3035	2.2601	1.7308	0.6727	-0.574	-0.0548	0.0613	-0.4647	-0.4939	0.2222	3.3895	2.7983	0.5234	-0.8518	0.1625	-0.3137	0.4887	0.6512	0.3601	0.3108	-0.6687	-0.2705	-1.9529	-1.1871	2.4104	0.708	0.1967	-0.2247	0.605	2.6336	-0.0563	2.8287	0.9084	0.833	-1.6846	0.7534	-1.1412
123	PEX6_5190	0.1636	-0.4668	1.3934	-0.8439	-0.1363	-0.5029	-0.4215	0.038	3.3994	1.4272	1.4363	-2.403	2.4698	2.1837	-0.2435	0.6092	-0.1502	0.7786	0.2413	-0.5572	-1.2865	3.8001	3.3522	0.0719	-0.7252	0.2904	0.4016	0.8427	0.8004	0.8233	0.2652	-0.302	0.4501	-1.5325	-1.4633	4.6513	0.8857	0.4882	-0.4511	1.5858	2.7263	1.0192	2.5076	-0.2354	-1.4543	-1.1239	0.9406	-1.7904
124	ASAH2_56624	-0.0455	0.198	-0.6702	-0.1273	-0.3162	-0.0805	0.4486	0.6687	0.6275	-1.1375	-0.1902	0.2716	-0.5026	0.6928	0.3071	-0.1548	0.3958	0.3595	-0.4449	-0.8697	-0.4331	0.1592	0.6206	0.1667	-0.4492	-0.2933	0.3886	-0.1338	0.2591	0.6574	0.3403	-0.1291	0.0184	-0.7688	0.5176	0.9879	0.1045	-0.137	-0.732	0.734	1.4981	1.2288	1.1979	1.3802	0.2139	0.0519	1.01	-0.9615
125	DDX50_79009	-0.0702	-0.7011	0.8651	-0.5839	0.0309	0.4324	-0.2609	0.8399	0.817	-0.3706	-0.4955	-0.7594	0.4977	0.7433	0.0589	-0.6667	-0.1245	0.4254	-0.1315	-0.0696	-0.8379	0.4955	0.1269	-0.2159	0.2387	0.6613	0.3798	0.2073	0.2897	0.2179	-0.0614	-0.3947	-0.0766	-1.1877	0.0567	0.9039	0.8741	0.0417	0.1896	1.3308	-0.1144	-0.9138	1.8842	1.6314	0.6789	-0.38	-1.1824	0.7886
126	DYNC1LI1_51143	-0.1499	-0.8588	1.4185	-1.194	-1.3219	0.0681	0.5311	1.1764	0.404	-2.0962	-1.4991	-0.8942	-0.5118	1.1262	-0.0653	-1.3499	1.1928	1.8342	0.909	-0.8517	-0.4501	0.9678	0.211	0.306	-0.1023	-0.102	-0.1021	1.2102	-0.1514	0.0063	-0.1349	-0.7438	-0.0413	-1.4488	0.6274	1.3249	0.5787	0.2267	-1.3675	1.8363	1.0491	-0.4716	2.961	2.8091	0.255	-1.6031	-0.9122	0.3558
127	ALOX5_240	-1.5073	-1.7944	-0.2054	-1.7709	0.3215	1.707	-0.1417	0.8929	-0.1453	-2.1356	-1.2939	0.7248	-1.4972	0.7083	1.4491	-1.9439	-0.674	-0.2049	-0.6949	-0.1441	-0.5954	0.751	0.352	0.7277	-0.6644	-0.4275	0.442	-0.0503	0.2776	0.7923	-0.1742	0.182	0.2008	-1.4601	0.2048	2.6335	0.1396	0.0485	-0.1001	0.5458	2.1954	-0.5478	4.0468	3.2802	0.0114	-1.6071	-0.165	-0.4676
128	SRD5A3_79644	-1.5629	-1.531	-0.4315	-1.6717	1.1552	0.9526	-0.9445	-0.4362	-1.0359	0.0931	-1.0745	0.3146	-0.7404	-0.853	0.9476	-1.1766	-1.2311	-1.13	-0.9035	0.2722	-0.3667	-0.5493	-0.1628	0.0987	-0.495	-0.3693	0.4435	-0.0505	-0.1419	0.1953	-0.5588	0.7233	-0.3106	-1.2345	-0.0256	1.8132	1.1887	0.847	0.4749	0.1589	1.6679	0.242	2.2149	1.0261	-0.9737	-1.5707	-0.775	-0.4021
129	ALOX12B_242	-1.2175	0.0147	-2.1456	0.0954	-0.3431	0.607	0.5174	-0.7691	0.2052	-1.6344	-0.034	0.2165	-1.0041	0.0328	1.3324	-0.3809	0.7501	-0.5334	0.8498	0.767	0.7111	0.5545	0.6904	-0.1179	0.4595	0.1461	-0.1239	0.186	-0.6874	-0.3222	-0.2102	-0.3795	0.1287	-1.2076	0.3752	1.0195	-0.157	0.2658	-0.7659	-1.3129	1.5081	0.7442	2.0287	1.3724	0.7178	-1.051	0.4488	-1.2025
130	MYH1_4619	-0.112	-1.0783	1.04	-0.7955	-0.2165	0.1988	-0.265	0.1339	-0.4881	-1.7125	-0.9196	0.385	-1.2279	1.0734	0.6127	-1.1928	-0.1434	0.8149	-0.3601	-0.2518	-0.2725	0.0058	0.0903	0.3483	-0.6067	-0.7041	-0.5	-0.7727	-0.1745	-0.2444	-0.1445	0.5218	-0.0581	-0.964	-0.2853	2.1191	0.1961	-0.2991	-1.0953	0.8438	0.4842	-1.0148	1.3649	0.5529	-0.0179	-1.0543	-1.4375	1.0835
131	REV3L_5980	-0.0782	-0.199	0.4468	0.1211	0.2274	-0.137	0.023	-0.2273	-0.2244	-0.3024	-0.0282	0.3077	-0.4757	0.3888	-0.1419	-0.6805	0.3382	0.2822	0.0742	-0.2007	-0.2291	-0.4381	-0.6852	-0.2655	-0.018	-0.4949	-0.2906	-0.5491	-0.2117	0.6223	-0.3201	0.43	0.0409	-2.0987	0.2953	6.8382	0.6003	0.4259	0.1836	0.9315	1.5217	-0.0241	2.8125	-0.3303	-0.3806	-0.5408	0.4748	-1.3785
132	CDH23_64072	-2.1778	-2.0953	-0.6957	-1.79	-0.0577	2.2487	0.6433	0.1375	0.2652	-1.5575	-0.7491	0.401	-0.8935	0.8089	1.8074	-1.4305	-0.2003	-0.5826	-0.5365	-0.1963	0.0589	0.5306	0.7899	-0.031	-0.4833	0.9985	-0.0076	0.3764	-0.2441	-0.0058	-0.426	0.1321	0.7603	-2.2056	0.4237	3.6062	1.1261	0.282	-0.0261	0.5295	1.1645	-0.6123	4.3553	2.6493	-1.8704	-2.5952	0.2519	-1.2036
133	ATP13A3_79572	-2.0369	-1.0383	-1.2359	-1.6315	1.0766	0.9999	-1.0511	0.1838	-1.1493	0.0468	-0.8055	0.5134	-0.6769	0.236	0.4536	-1.322	-0.7116	-0.5197	-0.6391	-0.3003	-0.193	0.6166	0.5217	-0.8555	-0.7249	-0.4763	-0.0739	-0.2302	0.0724	0.2959	-0.373	0.3943	0.1934	-0.9131	-0.1172	2.1783	1.0688	0.398	-0.3497	-0.055	1.7337	0.3805	2.047	0.9771	-0.135	-0.9839	0.577	-1.2632
134	RAC2_5880	-1.8018	-2.0526	-0.6227	-1.936	0.9336	1.1424	-0.8321	-0.3314	-0.4911	-0.2346	-0.3941	-0.2708	-0.1482	0.3434	0.8334	-1.1049	-1.4191	-0.6438	-1.1818	-0.4438	-0.1893	0.8278	0.6657	0.5061	-0.9533	-0.3253	0.0083	-0.3599	-0.2011	0.4891	-0.023	0.4247	-0.3937	-1.6714	-1.0252	3.3425	1.4309	0.5979	0.8953	0.0649	1.6307	-0.548	2.912	1.0576	-0.7457	-1.7912	0.6677	-0.5502
135	PPIB_5479	-1.2035	-1.4417	0.3249	-1.412	0.0958	1.3906	0.6757	0.0144	-0.0763	-0.5374	-0.2615	-0.5802	0.0224	0.1	1.4568	-0.841	-0.574	-0.1541	-0.5446	0.4711	0.358	0.9468	1.273	-0.9201	-0.4497	-0.1793	0.0512	0.2188	0.0022	0.0776	0.0594	-0.303	-0.1366	-1.836	-0.6488	3.9264	0.8247	0.7049	-0.541	0.3918	0.1071	-1.4956	2.5932	1.016	-0.2923	-3.4737	-0.3058	0.5278
136	SLC38A6_145389	-0.5598	-1.8078	1.4748	-1.4732	0.3185	0.9392	-0.1551	0.0981	0.1738	0.5002	-0.6574	-1.524	1.1342	0.1297	0.8503	-1.1301	-0.85	0.7989	-0.2188	-0.0783	-0.2506	0.4732	0.4929	-0.2168	-0.3862	0.0294	0.0127	-0.5126	0.2146	-0.0213	0.1658	-0.2897	0.3801	-1.6244	-0.9301	4.1549	1.1512	-0.4121	-0.3609	1.5023	0.8572	-1.187	3.2798	0.9713	-0.1362	-1.6701	-0.6965	0.7677
137	DPYS_1807	-0.6181	-1.579	0.5814	-0.5628	-0.5031	2.4351	1.5525	-0.6681	0.7776	-0.6189	0.0482	-0.1324	-0.1583	0.7122	2.4947	-0.7311	-0.759	-0.393	-0.4461	0.0293	-0.0202	1.4624	2.0514	-0.2983	-0.0693	-0.0404	0.4695	-0.3857	0.5072	0.5468	0.5644	-0.6973	-0.2619	-1.3561	-1.8265	3.443	0.3089	0.0405	-0.762	-1.5713	-0.7366	-1.188	1.2088	0.2296	-0.3055	-2.9795	-0.3239	0.8194
138	GOT1L1_137362	-0.4255	-0.0602	0.078	-0.2797	0.1698	0.2095	-0.6067	0.03	-0.1678	0.513	-0.4411	0.2828	0.0891	0.2933	-0.7693	-0.5763	0.1075	-0.542	0.0528	0.5088	0.2717	-0.0467	-0.7737	0.1439	0.3291	0.6122	0.4516	0.2863	0.4652	0.3443	0.2425	-0.0852	0.06	-0.829	-1.1253	1.6627	1.151	1.2473	0.0846	0.6523	0.5769	0.3116	1.4999	0.872	-0.8195	-0.0263	-0.0859	-0.3451
139	HTR1D_3352	-0.6559	-0.6016	-0.3407	-0.7984	0.2012	0.5485	-0.1858	-0.4519	-0.3228	-0.0887	-0.9552	-0.4439	0.0147	-0.1358	0.831	-1.1368	0.1816	-0.3417	-0.2785	-0.3025	-0.4338	-0.3864	-0.2273	-0.2405	-0.0431	-0.0858	-0.0142	0.0624	-0.0455	0.0262	0.0765	-0.0626	0.1802	-1.6231	-0.948	0.9941	0.2807	-0.9397	-0.7961	0.6008	1.2922	0.7545	1.3237	0.723	0.3713	-0.2179	1.3251	-0.9113
140	ADAP1_11033	0.2668	-0.5907	0.0978	-0.4119	-0.1679	0.0142	-0.09	-0.3285	1.1781	1.2784	1.6129	0.4163	0.7162	0.1383	-0.1633	0.3002	-0.164	0.0731	-0.4232	-0.3104	-0.2583	0.272	-0.1358	-0.4217	0.0883	0.1259	-0.3764	-0.5876	-0.0331	-0.1468	-0.3912	0.0629	0.0136	-1.3542	-0.9946	2.0656	0.74	0.2768	-0.5892	0.3791	1.2465	0.7052	0.6945	-0.2295	0.3242	0.743	1.0904	-1.089
141	SCAMP3_10067	-0.7933	-0.8865	-0.0883	-0.6902	-0.5973	0.8383	0.5625	-0.4256	0.5288	0.8044	1.0707	-0.3996	0.0375	0.002	1.004	0.4565	-0.4066	-0.4872	-0.5111	0.4098	0.097	0.2729	0.7809	-0.3174	-0.0148	0.249	0.3994	0.4855	-0.0648	0.1436	0.19	-0.8041	-0.2252	-1.2448	-0.8959	1.6137	0.3773	0.083	-0.6187	0.2878	0.652	0.1623	0.5346	-0.252	-0.0647	-0.2792	0.5615	-0.4658
142	PIN4_5303	-0.4305	-0.5876	0.013	-0.5102	-0.1978	0.7941	0.6439	-1.1721	0.0968	1.1004	0.2857	0.0887	0.368	0.1305	0.6403	-0.3157	0.0567	0.3523	0.6488	-0.0959	-0.0097	0.5768	-0.6004	-0.2499	-0.6454	0.4148	0.0178	-0.4649	0.1229	0.035	0.1112	0.4804	0.6855	-2.2817	-1.7694	2.2135	0.8665	0.7639	-0.8286	0.1926	1.1244	0.3342	1.0914	-0.603	-0.6036	-0.1193	0.8755	-1.0926
143	LMBR1L_55716	0.7135	-0.6455	0.5852	-0.594	0.272	0.4177	-0.2233	-1.0218	0.3628	2.9383	1.5612	-1.2969	1.9113	-0.863	-0.1672	0.5524	-0.6875	0.3402	-0.6291	-0.2103	-0.1795	1.0892	0.8761	0.0966	-0.7186	-0.4139	1.2258	0.0285	1.5236	1.112	1.312	-1.3331	-1.3398	-2.4451	-0.3728	2.8015	1.9692	1.3979	-0.7853	0.6941	1.1884	1.1963	1.2794	-0.6487	-0.0978	0.5431	1.2173	-1.2394
144	IQGAP2_10788	-0.2975	-1.511	0.8111	-0.8572	0.9458	1.2059	0.0242	-0.9812	-0.7511	1.7003	-0.2458	0.1519	0.391	-0.8011	0.7403	-0.2047	-0.3719	0.7642	-0.8115	-0.4564	-1.0248	0.5302	0.0867	-1.7357	-0.761	-0.1991	0.2903	0.2191	0.9564	0.5901	0.438	-0.5372	-0.7615	-2.0207	-1.6208	1.5617	0.7522	0.9686	-2.5801	1	1.5507	0.5933	0.4327	-0.7275	-0.4105	0.5203	1.1318	-1.0356
145	TTL_150465	-0.0019	-0.3121	0.0814	0.1297	-0.2953	0.5196	-0.1831	-0.5352	1.4729	2.3824	1.7222	-0.5848	1.834	-0.47	0.1424	0.6193	0.0674	-0.2443	0.4326	0.2802	-0.1096	-0.2179	0.4693	0.0378	0.3066	0.4026	0.3133	1.2486	0.8322	0.1888	1.1293	-1.5345	-0.3584	-2.1561	-0.7017	0.4658	1.0225	1.0244	-1.8714	0.6687	0.3737	0.8271	0.7898	0.0152	-0.2229	0.6033	0.7732	-1.3269
146	ANGPTL7_10218	-1.3237	-0.8309	-0.9363	-0.5811	-0.6723	1.3067	0.5678	-0.2529	-0.2299	-1.772	-1.8008	0.5194	-1.1294	-0.3734	1.1106	-2.2894	0.4621	-0.2874	0.1946	0.0332	-0.0158	1.3806	-0.0873	-0.4051	0.433	-0.2531	0.4731	0.0621	0.4999	0.5808	0.1374	-0.8309	-1.2769	-2.9425	-2.1152	2.9036	1.0409	0.0875	-1.4506	-0.0219	1.5496	0.5448	3.4305	2.191	0.0951	-0.3835	0.4932	-1.1764
147	FAM183A_440585	-0.14	-0.5403	-0.1596	-0.1736	0.6821	-0.3779	-0.6529	-0.1891	1.6524	0.3943	0.3771	-1.1621	0.8627	0.0994	-0.2929	-0.6499	0.4285	-0.3956	-0.2895	0.0233	-0.007	2.3025	2.3501	-0.1011	-0.0591	-0.3603	0.8359	0.6064	0.6389	0.5364	0.3587	-0.894	-0.4801	-1.9694	-1.1886	2.0712	0.0004	-1.6825	-1.3443	-0.3574	1.0796	0.4244	1.6349	0.353	0.4472	-0.3198	0.647	-0.7269
148	IL22RA1_58985	0.4696	-0.3124	-0.7621	-0.1085	-0.8517	0.9785	0.155	0.0303	-0.8276	-0.8002	-0.4641	0.2726	-0.8984	-0.2269	0.4922	-0.4309	0.2176	-0.2897	-0.2605	-0.5338	-0.3256	-0.0367	-0.1029	-0.1887	-0.669	0.8233	-0.0775	-0.3629	-0.1951	0.0066	0.2637	-0.042	0.0238	-1.389	-0.5497	1.3568	-0.4182	-1.2739	-1.1926	0.0495	1.6946	1.3671	1.7851	0.9372	-0.1067	-0.0939	2.0901	-1.8134
149	KDM1A_23028	0.9851	-0.2194	1.3632	-0.1522	0.523	0.8026	-0.2357	0.3774	0.2692	0.2525	0.2305	-0.713	0.5	-1.4579	1.1031	-0.4069	-0.5626	0.265	-1.1243	-0.2186	0.1927	0.1752	-0.805	-0.0764	-0.6813	-0.0736	0.2127	0.011	0.8352	0.3552	0.0947	-0.1263	-0.7689	-1.0927	-1.2255	1.1947	0.4296	-1.5525	-0.7912	1.3824	1.7751	1.8976	1.9719	0.7336	0.6317	0.5172	2.1121	-1.8125
150	GARS_2617	-0.5215	-0.0416	-1.2344	0.3665	-0.2524	1.3104	0.1618	0.0762	1.0389	-0.4904	1.0435	-0.8642	0.7494	0.0795	0.5447	-0.2524	0.3431	-0.338	0.2815	0.1434	0.4631	1.2195	1.2936	0.3238	0.3453	0.3247	0.3177	0.6033	-0.08	0.2749	0.1182	-0.6944	-0.5065	-1.6192	-2.1246	3.5654	-0.0752	-0.5003	-1.3262	0.4439	2.1942	1.2066	3.1984	0.8996	0.4449	-0.9604	1.6278	-1.9669
151	SLC39A7_7922	-0.8796	0.1118	-1.3999	-0.0101	-0.2696	0.3233	0.6324	-0.1958	0.4321	-0.047	-0.6618	-1.1174	0.7923	0.7422	0.127	-0.367	0.9037	-0.018	0.8906	0.1073	0.1998	1.1975	0.2157	-0.3476	0.0742	0.7934	0.5371	0.6779	0.2831	1.0553	0.6165	-0.7127	-0.2571	-0.923	-1.2402	0.0845	0.1375	-0.7671	-0.9708	-0.0018	1.2894	1.3669	1.7739	1.9729	1.1519	0.003	1.2065	-1.1772
152	ENPP2_5168	-0.1708	-1.2007	0.5659	-0.3919	-0.4916	1.3025	1.5795	-0.5622	0.2693	-0.9244	-0.1343	-0.1685	0.0163	0.3725	0.8683	-0.5967	-0.6275	-0.6212	-0.3355	-0.4433	-0.2056	0.9306	1.3365	-0.5478	-0.4715	-0.0675	0.7638	0.4296	1.2407	1.4037	0.9717	-0.7387	-0.2653	-1.1923	-1.88	4.0267	0.2338	-0.3528	0.0659	-0.885	-0.6678	-1.0608	2.9157	0.4452	-1.2629	-0.6381	0.3859	0.3996
153	GLIPR2_152007	0.9005	-0.6631	1.4227	-0.5443	0.3176	0.1926	-0.2676	-0.882	-0.0826	0.8118	0.5496	-1.2412	1.1803	-0.0201	0.1136	-0.0942	0.0059	0.9111	-0.2057	-0.7257	-0.485	0.2275	0.0411	-0.2	-0.5592	-0.9222	0.9366	-0.1671	1.1268	0.1519	0.7018	-1.612	-0.8344	-1.2019	-1.3782	3.0161	0.3814	-0.9819	-1.0396	-1.0037	1.8225	-0.213	1.5809	-0.2979	0.0859	0.0624	0.987	0.1007
154	FLVCR1_28982	0.2238	-1.7115	1.4733	-1.2517	0.8026	0.2198	-1.1509	-0.6047	0.059	0.2919	0.1795	-0.7072	0.4243	-0.2807	0.1833	-0.5542	-0.6818	1.0136	-1.1281	-0.3913	-0.8676	0.3389	0.677	-0.0843	-0.7688	-0.2948	1.0007	-0.0773	1.1106	1.5819	0.6791	-0.7094	-0.9332	-2.6628	-3.2283	6.4886	1.2525	-0.5408	-1.1389	1.4879	3.6017	0.6235	3.995	0.5202	0.6648	-1.1039	1.6807	-1.8015
155	IGF2BP2_10644	-1.4157	-1.3698	-0.2344	-1.747	1.9259	0.5283	-2.2532	0.3994	-0.5131	-0.2878	-0.578	0.3284	-0.3596	-0.4038	-0.1544	-1.3892	-0.2629	-0.1784	-0.4951	-0.9495	-0.7063	-0.1954	0.161	-0.3951	-0.4291	0.1977	0.1006	-0.7364	0.3186	0.4138	-0.347	0.0103	-0.3754	-1.9177	-2.3771	4.1664	0.2459	-0.6844	0.0465	1.2589	2.9253	1.2611	4.0704	0.6956	-0.4358	-1.5728	1.5479	-1.7134
156	INMT_11185	0.5914	0.1325	-0.3701	0.6677	1.1814	0.4071	-0.8633	-0.469	0.4431	0.3072	1.0341	0.0223	0.6229	-0.0064	-0.1845	0.277	-0.3551	0.4435	-0.1352	-0.6214	-0.1145	0.484	1.0365	-0.5804	-0.5921	-0.3247	0.719	-0.2477	-0.2714	0.2977	0.0682	0.1478	0.0967	-1.857	-1.5142	4.1361	-1.2386	-1.4923	-0.7109	0.6014	1.7411	1.6528	2.1018	-0.5394	-0.2401	0.8705	2.5109	-1.9963
157	SLC15A2_6565	0.1197	-0.2997	-0.1609	0.1682	0.006	0.4692	0.3514	0.5421	-0.5409	-0.2862	0.0673	0.1433	-0.451	-0.7564	-0.4369	-0.1666	-0.2102	-0.4449	-0.3409	0.4344	0.7061	-0.4183	0.1778	-1.0819	0.0626	0.5308	0.2232	0.0373	0.1256	0.4502	-0.0446	-0.0297	-0.1781	-1.2636	-1.2756	1.5068	-0.4187	-0.883	-0.5983	0.8209	0.8769	0.6422	1.1287	0.4628	0.3852	-0.4014	1.6265	-0.5406
158	SLC36A2_153201	0.8174	-0.408	0.9013	0.2529	0.3094	0.2191	0.4374	-0.3485	-0.2099	-0.3724	0.1361	0.1301	-0.4211	0.6936	0.2684	-0.1727	-0.3863	0.5366	-0.0365	0.1198	0.0684	-0.32	0.2595	-0.548	-0.3749	0.6723	0.0964	-0.0519	-0.4373	-0.5061	-0.7657	0.0979	-0.0329	-1.1781	-0.6568	2.8036	-0.2316	0.2518	0.7057	0.9172	0.4313	-0.345	1.3952	0.1953	-0.3257	-0.3083	0.4571	-0.5892
159	RAP1A_5906	0.1832	-0.4083	0.4044	-0.1048	0.3432	0.4481	-0.2786	-0.4181	-0.4573	0.6725	0.5346	-0.8309	0.7794	-0.3789	0.6539	-0.557	0.1528	0.1552	-0.0799	-0.2415	-0.4476	-0.2918	-0.1476	-0.5739	0.4968	0.4761	0.4993	0.205	0.4301	0.4751	-0.1578	0.7579	0.6742	-1.7411	-2.0071	3.4865	-0.6315	-1.6796	-0.2291	0.506	1.7287	0.3355	2.6017	0.1523	0.8041	-0.1314	1.459	-1.0997
160	GFER_2671	0.6177	-0.3143	0.1037	-0.1113	0.4779	0.0987	-0.258	-0.0751	1.0195	1.4112	1.667	-0.7019	1.0836	-0.3109	-0.529	0.7347	0.1348	0.0866	-0.1898	0.1768	0.409	-0.2139	0.2239	0.1724	0.0651	-0.0435	0.1416	-0.0211	-0.067	-0.2617	0.0343	0.1871	0.5584	-1.0375	-0.8327	2.4907	0.3366	0.6214	0.0506	1.0805	0.8821	0.3856	0.9826	-0.418	0.1892	1.0369	0.5054	-0.5903
161	PON3_5446	0.0744	-0.0969	-0.1164	0.2458	0.7492	0.3467	-0.2515	-1.1743	1.653	2.2719	1.9385	-1.2564	2.2581	0.1451	-0.1564	0.9311	-0.1303	-0.206	-0.1102	0.2162	-0.3794	0.9684	1.5427	0.5305	-0.0721	-0.3042	0.4157	0.1901	-0.1782	-0.2186	-0.3194	-0.1799	0.12	-1.5153	-0.7772	1.9293	-0.1401	-0.4578	-0.6147	0.4365	1.269	0.6233	0.7474	-0.6148	-0.358	1.0556	1.7708	-1.3242
162	ACE_1636	0.7671	-0.7589	-0.0777	-0.4104	0.2773	1.1361	-0.692	-0.5196	0.8323	2.0216	1.5022	-0.5287	1.2572	-0.5097	0.961	0.252	-0.0797	-0.286	-0.2044	0.4012	0.2995	0.5528	0.9421	-0.4628	-0.0564	0.1597	-0.0833	-0.2086	-0.0249	0.0204	-0.3143	0.4346	0.038	-1.7226	-1.6232	3.4403	-0.4338	-0.7402	0.095	0.3356	1.7951	0.5913	1.8481	-0.2748	-0.1819	0.1005	1.8974	-1.6406
163	IQSEC3_440073	-1.2379	-0.9399	-0.0404	-1.0399	-0.331	0.9881	-0.3353	-0.4268	-0.4079	1.2812	-0.5447	-0.3015	0.3039	-0.9259	1.1648	-0.6972	-0.0804	-0.3141	-0.8024	0.0414	0.3873	0.0596	0.284	-0.6209	-0.1201	0.294	0.3835	-0.384	0.1817	0.1256	0.1056	0.1481	-0.1207	-0.8638	-0.4267	1.7122	0.9685	0.678	0.1711	0.227	0.6603	0.411	1.6744	0.3792	0.0581	-0.1735	1.3245	-1.1379
164	PHACTR1_221692	-0.284	-0.6147	-0.0098	-0.4769	-0.4348	0.8937	0.1725	0.27	-0.1759	1.4923	0.2639	0.018	1.0426	-0.2975	1.0705	-0.1714	-0.4039	-0.5947	-0.5844	0.4532	0.8799	0.474	0.1911	0.3735	-0.1445	0.1249	-0.1001	-0.0228	-0.0254	-0.1413	0.232	-0.2252	-0.2967	-0.8839	-0.6059	1.1963	0.9049	0.8973	0.8663	0.2793	0.1571	-0.2153	0.9753	0.0267	-0.3805	0.0866	0.4736	-0.3144
165	TMED1_11018	-0.682	-0.9401	0.225	-0.9096	0.0821	0.7479	0.2131	0.0347	1.4471	1.2514	0.2429	-1.0662	1.461	-0.4348	0.5704	-0.89	-0.5968	-0.012	-0.7657	-0.3818	0.044	1.0006	0.8115	0.1265	-0.5639	0.2647	0.2459	0.6726	0.3114	0.1222	0.0344	-0.1955	0.1256	-1.6843	-0.9638	1.166	-0.1537	0.0336	0.1623	0.7846	0.8045	0.213	1.4508	0.5326	-0.7476	-0.9864	0.8343	-0.6217
166	ABCF3_55324	-0.2808	-0.4318	-0.7922	-0.348	0.1156	-0.1042	-0.5354	-0.5903	0.1768	1.1366	0.4057	-0.8923	0.9715	-0.4197	-0.2226	-0.0914	-0.8864	-0.8615	-1.2101	0.0775	-0.3273	-0.2514	0.7777	0.699	0.0806	0.1488	0.1719	-0.0495	-0.246	0.4622	-0.0721	-0.1288	0.4145	-1.2013	0.4268	1.3308	0.0895	0.1807	-0.586	0.1258	2.1576	1.4361	1.047	0.0317	-0.602	0.0948	1.8041	-2.5573
167	CLDN16_10686	0.0369	-0.0926	0.6287	-0.126	-0.5401	0.0252	0.3966	-0.4148	0.8598	1.279	0.7734	-0.681	1.3655	0.0512	-0.0194	0.3455	-0.2606	0.1222	-0.6991	-0.3572	-0.4724	0.0998	-0.3099	-0.4216	-0.1706	-0.234	0.1498	0.2397	0.6019	0.3099	0.1383	-0.7425	-0.1117	-1.2019	0.3928	2.091	1.198	0.3997	-0.2046	0.8476	0.4658	-0.0363	1.0279	-0.2542	-0.5806	0.042	1.017	-0.0679
168	SLC2A6_11182	-0.3026	-0.2292	0.0336	0.1589	-0.9022	0.5937	0.7118	-1.0158	0.402	1.5104	0.7106	-0.7411	1.1169	-1.0249	0.8526	-0.0138	0.0706	-0.0969	0.1211	0.2701	0.3778	0.276	0.3678	-0.3056	0.1069	0.3486	-0.3035	-0.5137	0.0019	-0.2255	-0.0792	0.1072	0.4435	-1.4636	-0.5442	1.6444	0.7578	0.2602	-0.5212	0.3948	0.214	0.1618	0.6517	0.1098	-1.3007	0.3159	0.6285	-0.6239
169	TNFSF10_8743	-0.98	-0.5452	0.502	-0.9826	1.1536	0.2366	-0.3586	-0.0053	-0.5626	0.5355	-0.1184	0.1447	0.3036	-0.5653	-0.2418	-0.4317	-0.4444	-0.0632	-0.5442	-0.697	-0.7132	-0.0686	0.501	0.589	-0.2495	0.2276	-0.4558	-0.7841	-0.6144	-0.0443	-0.7766	0.3951	0.4962	-1.0363	-0.6498	1.4008	0.8963	0.2701	-0.0176	0.8975	1.1319	-0.7063	0.7999	0.4077	-0.666	-1.0063	-0.2346	0.1088
170	GP6_51206	-0.6438	-0.343	-0.6735	0.0622	0.0847	0.5122	-0.5408	-0.8812	-0.0887	2.5917	1.2372	0.7986	0.5834	-0.4154	0.6172	0.4513	-0.2606	-0.7486	-0.3197	0.1929	0.132	-0.3697	-0.1387	-0.2121	-0.2032	-0.1132	-0.2842	-0.5083	0.1891	-0.0569	0.0596	-0.1147	0.3359	-1.1273	-0.4009	1.4451	0.2502	0.7735	-1.3134	-0.4605	1.7951	1.6377	1.022	-0.3315	-0.3352	1.4489	2.0141	-1.9419
171	HBB_3043	0.2696	-0.301	0.9349	0.4156	0.9498	-0.4093	0.0135	-0.7979	0.6507	1.0555	1.0834	-0.8996	1.1223	0.0698	-0.7763	1.1166	-0.1318	0.6841	0.33	-0.6742	-0.4288	0.5357	0.8338	-0.6824	-0.6382	0.4466	0.0889	-0.0828	-0.0205	0.7128	0.2993	0.1188	0.1251	-0.9082	1.0662	1.2607	0.8301	0.5966	-0.2137	0.7929	0.6874	0.2414	0.336	-1.0248	-0.5482	-0.2361	0.4526	-0.3115
172	MRGPRX3_117195	0.2869	0.0091	-0.401	0.4815	0.1073	-0.0335	-0.2634	-0.7806	0.9508	0.4762	0.7532	-0.6438	0.688	0.6166	-0.3171	0.7403	-0.5854	-0.9035	-0.6937	-0.3502	-0.6818	0.6508	1.0109	-0.0938	-0.4861	-0.1767	0.1365	1.0917	0.5404	0.0241	0.6915	0.0208	0.287	-0.815	0.7915	-0.5482	1.2174	0.7099	-1.6753	0.0073	0.2786	0.211	0.095	-0.0644	-0.4496	-0.0809	0.7153	-0.5409
173	NTC_1	0.137	-0.5239	0.6795	-0.3843	0.455	-0.0309	-0.3404	0.0419	-0.4101	0.1435	0.1305	-0.1471	0.0661	-0.0509	0.1897	-0.2888	-0.02	0.1102	-0.4887	-0.0717	-0.2331	-0.0677	-0.3001	0.385	0.0919	0.3588	0.4355	0.2454	0.6228	0.2733	0.2882	-0.5483	-0.1962	-0.7202	0.1715	0.2616	0.3032	0.8626	0.0108	0.3874	0.4034	0.097	0.1446	0.1778	0.0241	0.0415	0.4089	-0.2518
174	NTC_2	0.6046	0.5106	0.5033	0.1658	-0.5695	-0.1897	0.5605	-0.0875	0.6254	0.5593	0.5531	-0.1127	0.5202	0.2034	-0.2302	0.2459	0.1674	0.1428	-0.1526	0.1965	0.3648	0.4911	0.3079	-0.3036	-0.0326	-0.0412	0.2844	0.1366	0.2784	0.1726	-0.3565	0.6283	0.3934	0.2033	0.6743	0.4523	0.4639	0.6374	-0.2729	-0.0116	-0.1598	0.3265	-0.0805	-0.297	-0.5297	0.7251	-0.27	-0.0515
175	NTC_3	-0.1832	-0.3519	-0.0479	-0.4812	-0.1061	0.4149	-0.1257	0.635	-0.6328	-0.1074	-0.2115	0.5165	-0.6251	-0.6873	0.5375	-0.3696	-0.1658	-0.1275	-0.1624	0.5692	0.2601	-0.5979	-0.0487	0.0149	0.1002	-0.0581	-0.1488	-0.4861	-0.4882	-0.5301	-0.532	0.4672	0.3303	-0.0243	0.5202	-0.0473	0.4129	-0.1166	-0.2802	0.6254	0.6315	0.503	0.3507	0.4388	-0.0964	0.0285	0.4548	-0.6387
176	NTC_4	0.3926	-0.3957	0.9122	-0.3839	0.0633	-0.3187	-0.2837	-0.2741	-0.3773	0.5311	0.1067	-0.0815	0.0219	0.0573	-0.3002	-0.0427	0.0091	0.1122	-0.2485	-0.0737	-0.2493	-0.03	0.2624	-0.0657	-0.488	-0.389	0.1676	-0.1095	-0.1298	0.4989	-0.1604	0.0306	0.4745	-1.0938	0.2912	0.7379	0.2217	0.3717	0.3538	0.6776	0.5631	0.3332	-0.037	-0.1088	-0.4989	0.2571	0.4809	-0.6227
177	GDF5_8200	0.5827	0.1282	-1.1172	0.8164	0.7724	0.5569	-0.289	-0.9787	0.2775	0.6294	0.7083	-0.6614	0.7453	-0.4915	0.3733	0.4107	-0.5063	-0.5782	-0.4861	0.3921	0.2094	-0.1282	0.6922	-1.2149	-0.4394	0.0828	0.2335	0.4199	0.6067	0.2262	0.4937	0.0385	-0.5984	-1.481	0.4018	2.3187	0.4306	0.6038	-0.9878	-0.2678	2.4147	2.0229	1.445	-0.0951	0.0667	1.0985	1.4583	-2.9425
178	SLC29A1_2030	0.6028	-0.6429	0.7465	-0.4401	1.4352	0.6632	-0.765	-0.6026	-0.9783	1.8375	1.0112	-0.4925	0.7598	-1.0802	-0.0475	0.6855	-0.6365	0.2562	-0.5636	0.6927	0.2158	-0.4742	-0.1774	-0.4994	-0.9945	0.3317	0.4089	-0.9955	0.2736	-0.0334	0.0869	0.2635	-0.4814	-1.0743	-0.4841	1.7105	0.6694	0.2414	-0.4815	0.7186	2.2398	1.6705	0.8304	-1.0203	0.1865	1.0095	2.2826	-2.4843
179	SRRT_51593	-1.0783	-1.9611	1.2411	-2.0831	-0.1794	0.2155	0.046	0.1739	0.7218	-0.3335	-0.9395	-1.1882	0.6055	1.6762	0.4457	-0.9898	-0.4586	0.5493	-0.0743	-0.8708	-1.1168	0.3076	-0.0406	0.5341	-0.4328	-0.3937	0.8676	0.1219	1.2311	0.842	0.8445	-1.2304	-0.0153	-1.6043	0.4282	-1.2422	2.718	2.4931	-4.0723	1.8973	1.0665	-1.007	3.1125	2.588	1.3762	-3.0132	-2.8188	1.9154
180	ALOX12_239	-0.3732	-1.2863	0.9234	-0.7178	0.3548	0.3912	-0.3375	-0.6198	-0.8393	-0.4528	-0.4373	-1.1616	-0.1076	-1.0501	0.1703	-0.9678	-0.208	1.2142	0.085	-0.6859	-0.8974	-0.2683	-0.4166	0.2664	-0.3582	0.4788	-0.0734	-0.3205	0.2432	0.0774	0.0368	-0.6429	-0.4003	-2.0951	-2.5954	5.1323	-0.1014	0.0529	-1.2414	1.2396	1.732	-0.7461	3.2453	0.1556	0.8816	-1.688	0.9637	-0.2307
181	MED20_9477	-0.6612	-1.9067	0.3964	-1.0716	0.933	0.6757	-0.3287	-0.4735	-0.6516	-0.2082	-1.0133	0.408	-0.7539	0.7833	0.6783	-1.5238	-0.5482	0.2541	-0.7416	-1.1475	-0.6931	0.6673	0.2618	-0.3881	-0.6648	-0.8737	0.0067	-0.026	0.7846	0.2007	0.5026	-1.0196	-0.5723	-2.3493	-3.0459	7.849	-0.4859	-1.1586	-0.6129	0.9491	1.3996	-1.3088	4.6901	0.7242	0.2847	-1.4083	1.732	0.2069
182	HINT1_3094	-1.0214	-1.889	0.3992	-1.5978	1.2738	1.239	-0.364	-0.4472	-1.9702	-0.1055	-0.9895	0.1097	-0.5907	-0.6391	1.0086	-1.3685	-1.5249	-0.3177	-1.407	0.968	0.0452	-1.8262	-0.7267	-1.066	-1.1387	0.6211	-0.4009	-0.8737	-0.0631	-0.4745	-0.1177	-0.4248	-0.5152	-1.9453	-1.3802	2.5571	0.0269	0.5069	-0.9865	1.1755	3.2662	0.429	2.9776	0.9125	-0.4631	-1.6502	0.9534	-1.1231
183	HIST1H3E_8353	1.0335	-1.4069	1.9062	-0.1837	1.6763	0.1294	-1.3849	-0.4605	-0.4938	0.3003	0.6793	-0.1034	0.0984	-1.1443	-0.5619	-0.3749	-1.4307	0.528	-0.8443	-0.4384	-0.6063	-0.3121	-0.1627	-0.375	-1.099	-0.1335	0.205	-0.8344	0.4315	-0.0153	0.3428	-0.8953	-0.8768	-2.3883	-1.2928	5.5213	1.2799	0.9908	-1.2227	1.8853	3.841	2.3382	2.754	-0.2946	-1.3321	0.1931	1.8511	-2.8166
184	ST6GALNAC1_55808	0.0403	-2.0304	1.8343	-0.7952	1.3487	1.2599	-0.2536	0.5282	0.2944	-0.3018	0.3361	-0.8482	0.1272	0.3148	0.6726	-1.1267	-1.3704	0.2563	-0.8911	-0.0772	-0.3098	0.444	0.0845	-0.7727	-1.0837	0.0582	0.5838	0.2866	0.3252	0.9398	-0.0137	-0.8542	-0.7299	-2.416	-1.8309	9.4756	1.0707	0.6081	-0.3903	1.6774	3.2318	-0.4552	5.8327	0.4117	-0.3307	-2.2886	0.7158	-1.3942
185	ARHGAP30_257106	0.743	-1.4179	1.5522	-0.1865	2.1859	-0.0301	-1.0596	-0.9779	0.2355	1.6398	1.3462	-0.8549	1.3603	-0.3045	-0.5532	0.1867	-1.1407	1.2987	-0.8761	-0.6949	-0.5586	0.5486	1.1262	-0.2904	-0.4598	0.2747	0.6111	-0.3725	1.3105	0.5301	0.5341	-0.47	-0.208	-3.4456	-2.8038	10.2427	0.6032	-0.0351	-2.9289	2.7695	5.2094	1.2845	5.1382	-0.6154	0.7033	-1.9975	2.8772	-3.126
186	FRG1_2483	0.8648	-1.3952	1.4354	-0.1354	1.2733	0.3975	-0.7197	-0.495	-0.4643	1.1695	0.6857	-1.7087	1.437	-0.8531	-0.4527	-0.7385	-0.5569	0.44	-0.4328	0.1216	-0.0281	-0.1157	0.2353	-0.6959	-0.3573	0.7943	0.758	-0.1997	0.8371	0.4456	0.481	-1.0341	-0.638	-2.869	-2.9315	7.2359	0.4949	-1.1252	-1.151	3.0296	4.271	1.7022	4.5145	0.1259	0.162	-0.7981	2.8121	-3.1039
187	CSF3R_1441	0.1304	-0.9441	0.5239	-0.5894	1.0319	0.6427	-0.3383	-1.0734	0.7334	0.2987	0.6153	-1.9803	1.1574	-0.6889	-0.1162	-0.9145	-0.4514	0.2784	-0.6339	-0.3661	-0.593	0.9336	1.5733	-0.6472	-0.5487	-0.1241	1.4517	1.0566	0.7953	0.6556	1.2681	-1.8956	-0.818	-3.7923	-2.5682	7.4446	0.1304	-0.8897	-2.2879	1.8804	3.2228	0.7116	6.0103	1.4477	0.4376	-1.4185	2.7139	-2.7747
188	NBPF8_728841	0.32	-1.3488	1.3938	-0.6349	2.2239	0.9728	-1.0633	-0.7817	-0.3351	0.448	1.0611	-1.0036	1.0846	-1.1815	0.7318	-0.7678	-1.453	0.5057	-0.8411	-0.5726	-0.1687	0.6224	0.6868	-1.055	-0.8612	-0.0246	1.0769	0.8404	1.5656	1.4224	1.7126	-1.0487	-0.7393	-3.2949	-3.3441	7.5565	-0.5133	-0.9057	-1.9976	1.5546	4.8303	1.4956	5.2197	-0.286	0.209	-1.0647	3.0646	-3.9785
189	MT1A_4489	0.0158	-0.9458	-0.1433	-0.255	1.9633	0.3898	-0.952	-0.6243	0.9081	0.0865	0.8304	-1.513	1.0435	-0.3235	-0.1966	-1.2514	0.0219	0.2095	-0.2309	-0.9331	-1.2734	0.558	0.5339	-0.6803	0.2303	-0.2652	1.2417	0.4557	0.8887	1.0112	0.4297	-1.1662	-0.4765	-3.2324	-4.1485	9.0841	0.3928	-0.6322	-1.8113	1.9471	4.7785	1.8981	5.9151	1.3452	0.7074	-1.7058	3.3984	-3.269
190	RCC2_55920	0.2012	-1.629	1.5843	-1.1584	2.3745	0.4159	-0.8597	0.8519	-0.1811	-0.5529	-0.5598	-1.0298	-0.3142	-0.3066	0.0784	-1.3988	-0.6345	1.3775	-0.7911	-1.1033	-1.2956	0.3199	0.1436	-0.9678	-0.6813	-0.3247	0.5809	-0.4859	1.2311	0.418	0.3342	-0.6987	-0.685	-2.3756	-4.1621	6.6134	-1.1821	-1.417	-2.1447	2.0424	3.6737	0.4839	5.7832	1.7255	-0.9683	-1.4644	1.9801	-0.9427
191	FDPS_2224	0.0708	-0.3886	0.1344	-0.0069	-0.0283	-0.0317	0.0191	-0.9803	1.0307	-0.2762	3.1831	-0.3647	0.4946	1.2226	-0.5602	0.972	-0.211	0.1961	-0.0855	-0.3854	-0.0734	1.4055	1.8734	-1.0165	-0.1023	-0.2243	0.5065	-0.2522	0.4243	-0.1369	0.2177	-0.7434	-0.3022	-2.9304	-0.7966	5.9887	0.1989	-0.1144	-3.3366	1.2228	1.6013	-0.1299	3.4315	-0.242	0.9313	-0.6473	1.1573	-1.6215
192	IL23A_51561	-0.1658	-0.2618	-1.5967	0.399	1.2399	0.9123	-0.1653	-0.4324	0.4126	-0.3781	0.8119	-0.4573	-0.099	-0.455	0.1601	0.1428	0.2483	-0.0466	0.0312	-0.8574	-0.8962	0.7982	0.8631	-0.7068	0.053	0.1946	0.4639	0.5439	0.5521	0.5304	0.5284	-0.8166	-0.2312	-2.4262	-2.003	6.4108	0.3549	-0.0968	-1.8886	0.0764	5.3533	2.9657	4.2893	0.9183	0.7315	-0.7236	1.7516	-4.0923
193	MRC1_4360	0.6807	-0.5219	1.4989	-0.1914	1.5349	-0.7778	-0.9157	-0.302	0.0313	1.088	1.0135	-0.8917	0.864	-0.5128	-0.4349	-0.4761	-0.545	0.9676	-0.2184	-1.1713	-1.2494	0.2413	1.233	-1.3279	0.3235	-0.0341	0.6661	-0.2893	1.2074	1.094	0.8874	-0.3937	-0.0326	-2.7654	-1.6116	7.4183	1.3868	0.4894	-1.0504	2.048	3.7248	1.1035	3.9993	-0.3465	0.2761	-0.4884	1.4206	-2.3027
194	SSX5_6758	-0.7495	-1.5987	1.3199	-1.356	1.5871	-0.1942	-1.6223	-0.706	-0.3337	1.8879	-0.3025	-1.3494	0.8017	-0.937	-0.3246	-1.0375	-0.4154	0.5713	-0.6224	-0.4561	-0.0958	-0.0557	0.4972	-0.8678	-0.4188	-0.1615	0.8512	-0.0561	0.9431	1.3121	0.6597	-0.6761	-0.5253	-2.216	-0.4547	4.494	1.3176	1.1625	-0.0535	1.255	2.2244	-1.2552	3.5245	0.5015	0.4269	-1.9792	-0.1948	0.2463
195	PLCXD2_257068	-0.2232	-0.3738	0.0948	-0.3708	0.8599	-0.8836	-0.4967	-0.4322	0.5047	1.1202	0.5027	-0.2225	1.0213	0.506	-0.8019	-0.3927	-0.3229	-0.18	-0.4747	-0.93	-1.0549	-0.034	0.6893	-0.176	0.1877	-0.2887	1.4274	0.6977	1.1055	1.5628	1.3707	-1.2371	-1.2163	-1.9405	-2.0987	4.435	0.0028	-0.6077	-1.7657	1.9856	2.2077	0.1636	3.5853	0.8452	-0.1175	-0.8065	1.8146	-1.3554
196	PPIA_5478	2.0772	-0.0521	1.2932	1.3773	1.2273	-0.3739	-0.6193	-0.7903	0.2843	0.1597	0.991	-0.2913	0.4948	-0.3075	-0.8689	-0.0556	0.3502	1.6884	0.2359	-0.8292	-0.4586	0.4576	1.4376	-0.9802	-0.1201	-0.3124	0.3879	-0.1641	0.773	0.1802	-0.0517	-0.4983	-1.0548	-2.7655	-2.088	7.787	-0.1549	-0.5636	-1.0261	1.515	2.628	1.9141	3.8182	-0.8667	0.0849	0.2787	2.225	-2.293
197	PRSS3_5646	0.3819	-0.6779	0.7921	-0.1489	2.3257	0.1589	-0.9222	-1.1521	0.1222	0.452	0.6685	-1.7216	0.8817	-0.4424	-0.5099	-0.2976	-0.2241	0.5663	-0.7685	-0.2224	-1.3022	0.8576	0.7517	-0.0248	-0.0202	-0.4115	-0.102	-0.1907	0.3312	-0.0624	0.5505	-1.0038	-0.4315	-2.2937	-1.533	4.1431	0.8914	-0.6198	-0.979	-0.0915	3.6515	1.6819	2.7912	-0.1862	-0.2907	-0.6665	0.7271	-1.7394
198	TRIM50_135892	0.5333	-0.6476	1.4148	-0.7281	2.5155	-0.8305	-1.9867	0.2836	0.2967	0.9208	0.0687	-1.3391	1.3465	-0.7351	-0.7964	-0.5961	-0.8993	0.9089	-0.7358	-1.3503	-1.796	0.3851	0.285	-1.6131	-0.7856	-0.3398	0.6898	-0.3409	1.0945	1.3484	0.4746	-0.4913	-0.1692	-1.9532	-1.7169	4.4628	-0.0552	-0.542	-0.2258	2.0225	3.0927	1.406	3.9604	0.5483	0.9144	-0.5178	2.7473	-2.8267
199	PTTG1_9232	0.6287	-0.6727	1.8487	-0.5644	1.3974	0.5706	-1.0061	-1.0196	-0.5563	0.7736	0.2424	-1.26	0.6295	-0.5374	-0.3737	-0.5021	-0.8572	0.8944	-0.3353	-0.4457	-0.8801	0.4807	0.3232	-0.4685	-0.4074	-0.5374	1.4109	-0.0875	2.3089	2.9209	1.6375	-1.409	-0.8458	-2.4374	-3.2665	4.6384	1.0279	0.1205	-2.1604	1.0024	2.9157	0.7671	3.0153	-0.5547	-1.1317	-0.5389	0.5901	-1.2453
200	MAD2L1_4085	-0.9889	-2.1009	0.6427	-1.3689	1.3008	0.8671	-0.9587	-1.0747	-0.6886	0.6097	-0.4015	-0.5777	-0.052	-0.2571	1.1963	-1.2287	-0.9146	0.319	-0.4095	-0.5801	-1.2762	1.1384	0.4595	-1.8801	-0.7571	-0.2225	0.1224	0.0044	1.4954	0.5084	1.2178	-1.4498	-1.0183	-3.2171	-4.5084	8.6268	0.2975	-0.4521	-3.5824	0.6417	3.7586	0.0217	6.1642	0.3793	0.9484	-1.9919	0.5029	-1.6904
201	SASS6_163786	-0.5843	-1.7476	1.3191	-1.399	1.1533	1.0999	-0.5548	-0.1838	-1.4566	-1.2608	-0.7687	0.4688	-1.2431	-0.1974	0.3469	-1.2095	-1.3192	-0.1307	-1.1275	-0.3949	-0.8294	-0.8062	-0.5909	-0.8745	-0.2594	-0.1055	0.3182	-0.2043	0.4676	0.6401	0.0093	-0.132	-0.3494	-2.2373	-3.8745	4.6223	0.2693	0.5387	-5.3659	1.4148	3.3332	0.5222	2.5235	0.947	0.4509	-1.4216	0.961	-1.1556
202	TUBGCP4_27229	-0.6423	-1.5758	0.8167	-1.4674	1.2028	1.1011	-1.2081	0.0064	-1.8972	-0.2249	-0.4855	0.33	-1.1917	-0.9937	0.6893	-0.9155	-1.1055	-0.1859	-0.7583	0.3391	-0.6375	-1.2914	-0.6897	-0.7213	-0.2064	-0.2784	-0.6818	-1.6381	-0.187	-0.5473	-0.1804	0.4536	-0.236	-1.1021	-2.6553	2.0022	0.9419	1.6279	-1.2301	1.1849	0.6721	-1.0877	1.0972	0.28	-0.3264	-1.5933	0.038	-0.6957
203	POLR2B_5431	-1.4109	-2.0416	0.571	-1.4374	0.9065	1.3439	0.1128	-2.9842	-1.2594	1.6327	-1.5042	0.853	-0.2668	0.9032	0.8461	-1.2567	-0.6842	-0.767	-0.7293	-0.0438	-0.5303	0.5618	0.0104	-0.7312	0.1315	0.1068	0.1988	0.7251	0.1823	0.0233	0.7882	-0.2222	-0.0172	-3.1527	-2.7577	6.8937	-2.4316	-1.4123	-1.8069	-0.9104	0.7603	-1.0351	1.4352	-2.2727	-0.183	-1.6253	2.5089	-0.5936
204	POLR2D_5433	-2.218	-3.5252	0.3656	-2.4273	-0.7869	3.7864	1.1853	-4.0834	-1.7742	2.6848	-1.4561	0.6164	0.1631	0.1975	3.2651	-1.5857	-1.3429	-0.6845	-0.7854	0.5008	-0.3159	0.2674	0.3706	-0.2201	-0.9354	1.0575	-1.0519	-0.2064	-0.273	0.0543	1.4376	-0.45	-1.0602	-4.259	-4.1658	5.6086	-1.3975	-0.5398	-6.0271	-1.3264	3.2708	0.8958	0.3457	-3.1804	-0.3025	-0.7305	2.9927	-3.1566
205	POLR2H_5437	-0.0109	-1.6173	0.8391	-0.4118	0.8629	1.8332	0.985	-3.6811	-1.6723	3.348	-0.3304	1.0254	0.067	-0.0509	1.1733	0.1046	-0.672	0.2085	-0.5686	0.0227	0.1074	0.0969	-0.164	0.0547	-0.5365	-0.0826	-0.3052	0.4572	0.0192	-0.5262	0.2862	-0.7991	0.1933	-3.7158	-4.442	7.6895	-2.0466	-1.6402	-2.6965	-1.549	1.9074	0.3281	-0.8232	-4.5439	1.2588	0.4123	4.1186	-2.3296
206	POLR2I_5438	0.5939	-1.487	0.0704	0.5962	0.3376	3.5799	0.9171	-2.8488	-2.574	2.1086	-0.1304	4.53	-1.4742	0.3764	2.6381	-0.0043	-0.8316	-0.0614	-0.4431	1.1089	1.1419	-0.6849	-0.0047	-0.5554	-0.6278	0.2189	-0.5567	-0.5506	0.0808	-0.3594	0.535	-0.4647	-0.0891	-3.2149	-2.4189	6.7448	1.3234	2.1957	-2.9638	-0.1068	3.5472	3.8529	0.2289	-3.7386	-0.0528	3.543	2.9849	-6.0552
207	CAPZB_832	0.3935	-1.0765	0.7395	-0.9286	1.2032	0.7555	0.0111	0.4264	3.133	-0.1097	-0.7546	-2.3638	1.3884	0.8546	0.0523	-0.8422	-0.7505	1.4136	-0.1853	-0.6769	-0.9133	2.504	1.3429	-0.4883	0.0891	-0.4338	1.4045	1.1711	0.8768	1.3475	1.1769	-0.9301	-1.1164	-2.45	-5.5678	2.8171	0.9166	-0.4205	-2.459	1.5081	1.395	-0.0596	3.9705	2.8413	0.9573	-1.462	-0.4684	0.3769
208	LGALS9C_654346	-2.8171	-3.4646	-0.4656	-2.7545	-0.7725	3.0801	0.853	-0.2909	-0.0799	-2.2891	-1.5424	-0.372	-1.5525	1.0263	3.051	-2.5692	-0.7634	-0.4994	-0.6741	0.1034	-0.1361	1.6841	0.3016	-0.8816	-0.0425	-0.101	-0.0294	0.8525	0.3302	-0.069	0.6445	-1.1625	-0.3808	-3.965	-5.4343	11.0079	-1.2842	-1.3686	-4.5422	1.5142	3.2371	-0.8599	10.0033	3.5101	-0.7585	-5.0169	1.5772	-1.2304
209	NBPF1_55672	-2.035	-2.9857	0.065	-1.941	1.008	2.4285	0.2934	-0.8984	-0.0817	0.2787	0.7718	-1.4782	0.6372	-0.347	2.0748	-0.7986	-1.1996	-0.1479	-0.4308	0.3099	0.2058	1.1875	2.0054	-0.769	-0.9147	0.398	1.4196	-0.1201	1.0311	1.1038	0.7713	-1.0798	-0.3961	-3.6117	-3.8985	13.4294	-1.9847	-2.1391	-2.9753	1.1971	4.9522	-0.4317	7.893	0.7381	1.2626	-2.6551	2.3112	-2.1643
210	POTEC_388468	-1.6734	-1.854	-0.0246	-1.7871	1.6858	1.5003	-0.4118	-0.4526	0.9057	-0.4114	0.8137	-0.3615	0.8129	0.4758	0.9952	-1.3632	-0.0816	0.4403	-0.728	-1.1073	-1.4553	1.2823	1.0546	-0.3674	-0.5749	0.1244	1.4219	-0.0135	0.7938	0.769	0.4945	-0.3654	-0.2418	-3.8126	-5.3641	11.9219	-2.0682	-1.2088	-6.0307	1.9925	4.9615	0.0112	8.4862	0.9074	-0.022	-3.4906	2.1733	-2.0349
211	RAD21_5885	0.3312	-1.4602	-0.7865	0.1158	-0.2608	1.665	0.4734	-1.5983	1.1235	0.5031	0.6488	-2.3239	1.0825	-0.2826	0.7428	-0.8435	-0.4951	-0.7941	-0.0849	0.5163	-0.3952	0.7945	0.5242	0.0622	-0.2665	0.803	0.0465	-0.4481	-0.0445	0.0169	0.0978	-0.8281	-0.4947	-3.2996	-8.6226	8.5179	-1.7462	-2.017	-7.6202	-0.1638	3.3488	0.7974	6.222	0.765	2.2031	-0.6536	2.7138	-2.3533
212	BORA_79866	0.2554	-1.9478	0.2422	-1.7132	3.9618	1.3386	-2.4371	-1.0427	-3.4001	0.1291	-0.2677	-0.3254	-0.6692	-2.1711	0.7825	-1.491	-1.9569	0.0357	-1.4736	-0.2195	-1.2198	-2.3756	-0.3913	-2.7532	-2.0066	-0.1267	-0.3025	-0.9177	0.2897	0.1783	0.8685	-1.2943	-0.951	-3.3734	-3.4371	7.7153	-0.0905	-0.4514	-5.7006	1.1004	10.4647	6.9658	5.9009	0.5438	1.6774	-0.0873	4.9646	-7.5381
213	HNRNPL_3191	2.2612	-0.0737	0.0851	0.652	3.2612	0.1991	-1.6397	-1.3572	0.623	1.3657	1.8225	-1.6281	1.43	-0.7821	-0.291	0.7941	-0.1939	2.7881	-0.1773	-0.7343	-1.719	1.2706	1.8792	-0.2002	-0.4268	0.1243	0.8053	-0.3421	1.2077	0.477	0.7415	-0.9214	-0.5449	-2.855	-3.0498	4.0015	0.1607	0.542	-2.7768	1.1271	7.6654	6.95	2.2956	-0.2028	-0.1311	1.5927	4.5029	-7.2433
214	CYCS_54205	-0.2713	-1.9321	1.7371	-1.4476	1.652	0.398	-0.6798	-0.4938	0.1794	0.49	1.0866	-1.3888	0.8066	-0.7259	-0.1134	-0.4838	-0.8279	1.4216	0.1537	-0.5964	-0.6596	0.5459	0.4046	-0.879	-0.6748	-0.3761	1.4134	0.2096	1.497	1.3799	0.7583	-0.7675	-1.1489	-3.0741	-3.8872	12.499	-1.0524	-0.9798	-2.1026	2.2092	4.8109	0.5402	7.3848	0.4729	-0.1284	-2.3205	2.2474	-2.018
215	SSBP3_23648	-0.1999	-2.1701	1.2911	-1.3096	2.4674	0.7139	-1.2199	-1.5917	1.0028	1.1979	1.6645	-1.7642	1.6131	-0.5162	0.1827	-0.2487	-0.9027	0.3727	-0.5607	-0.823	-1.2495	1.9138	2.0296	-0.6545	-0.3371	-0.2678	1.3786	-0.362	1.8819	1.239	1.2531	-1.1156	-0.8324	-3.7738	-5.2636	10.246	-0.6427	-1.3086	-3.9893	2.5985	6.4374	1.4604	7.9672	0.9097	-0.4509	-1.9198	2.8044	-2.6255
216	OSCP1_127700	1.6058	-0.1073	-0.1081	0.8298	2.5375	0.4786	-1.4186	-0.9257	-0.1234	1.0006	3.3815	-1.2113	1.1601	-1.0693	-0.5301	0.7938	0.0849	0.6913	-0.042	-0.1608	-0.6687	0.0335	1.0576	-1.2507	0.1315	-0.0178	0.6634	-0.7751	1.1872	0.1429	1.0784	-0.2465	-1.0919	-3.3414	-2.8936	8.5778	0.0111	-0.1307	-3.3041	2.24	8.5329	4.7085	4.7299	-0.8895	1.6128	0.3798	4.4184	-6.1493
217	MEF2D_4209	0.0207	-1.1745	-0.7692	-0.5667	0.7138	0.5638	-0.5981	-1.1934	0.0598	0.247	0.3618	-0.2754	0.5853	0.3237	-0.5386	-0.2883	-0.2718	-0.1975	-0.5344	0.2355	-0.8673	0.5656	1.5033	-0.5761	0.0447	-0.2682	1.123	0.5062	1.883	1.7705	1.7336	-1.4291	-0.8871	-2.9642	-2.5743	5.3671	-1.1042	-1.7522	-3.8456	1.4829	4.8947	2.284	3.1077	0.4261	-0.8447	-0.9764	2.9043	-3.4931
218	ZNF253_56242	-0.5805	-1.8585	1.4022	-1.3628	3.1894	0.7741	-1.1673	-0.302	-0.3651	0.652	0.6403	-0.7461	1.1698	-0.319	0.0212	-1.016	-1.4052	1.0114	-0.8838	-0.9185	-1.4302	0.305	0.4433	-0.4699	-1.0521	-0.6291	1.5654	0.4021	1.7133	1.9962	1.8537	-1.4561	-0.4757	-2.9816	-4.2148	8.1686	0.0539	-0.5037	-0.784	1.8284	5.2821	1.3112	6.3658	0.9747	0.3274	-1.495	2.0155	-2.9219
219	ZNF681_148213	0.2937	-1.4057	0.8613	-0.483	2.2118	0.8074	-1.3482	-1.1007	0.4272	0.6183	0.5097	-1.5322	0.9816	-0.213	0.0974	-0.4013	-0.8219	0.9756	-0.0887	-0.2008	-0.2731	0.8222	0.6764	-0.2386	-0.648	0.2282	0.7067	0.908	1.103	0.9421	1.5015	-1.551	-0.8105	-2.8696	-4.1124	6.9428	0.2343	-0.6355	-3.5166	0.9204	3.4776	0.8878	4.7258	0.22	1.3172	-0.5248	2.5062	-2.0292
220	RANBP2_5903	-0.1268	-0.8647	0.3237	-0.5821	2.5185	-0.5362	-2.4255	-1.186	0.5108	1.3945	2.4689	-1.0939	1.5708	0.2132	-0.9069	0.0654	-0.4424	0.6127	-0.1282	-1.135	-1.4107	1.4946	1.5442	-0.917	-0.0868	-0.7107	0.4071	-0.605	0.8204	0.0203	-0.3165	0.0919	-0.7792	-3.5007	-4.0274	8.0239	1.238	2.0613	-5.9335	2.6135	4.2849	0.3402	4.1221	-0.6616	0.1069	-1.8946	0.2563	-2.393
221	SNRNP200_23020	-0.395	-2.5054	1.4263	-2.3749	2.9665	2.1627	-0.7242	-1.4122	-1.4737	0.4558	-0.261	0.8002	-0.7174	-0.6564	0.7312	-0.9616	-1.6665	1.7728	-1.2875	-0.652	-1.1924	0.1323	-0.2833	-1.0128	-1.5561	0.0349	1.1919	0.1039	1.3982	1.1123	1.1322	-0.7066	-0.1785	-3.7075	-4.2835	5.7479	2.3138	3.1673	-3.4818	1.8206	7.4752	2.7663	3.8079	0.3792	0.31	-1.1546	-0.4725	-3.8224
222	PSMD13_5719	-0.4045	-2.0177	0.8597	-2.1481	5.9988	1.443	-1.4965	-0.0166	-1.4685	1.2622	0.3673	-0.1523	0.5765	-1.8325	0.1043	0.2825	-0.8748	1.3848	-1.5451	-0.9291	-1.5046	-1.2197	-0.5264	-1.1277	-1.4551	-0.524	0.6209	-1.0606	0.9325	1.3171	0.2741	-0.5914	-0.6825	-1.765	-3.0784	1.5831	-2.1533	-2.0909	0.9295	1.5666	5.668	3.6218	3.1247	0.843	1.4294	-0.6475	3.7729	-5.3982
223	PSMD4_5710	0.3492	-1.7068	0.9281	-1.1554	3.4145	0.5727	-1.2624	-0.5732	0.6524	0.1612	0.7197	-0.6103	0.8917	0.4861	-0.8698	0.1693	-0.9798	0.4018	-0.6181	-0.9929	-1.4305	0.2651	0.5797	-1.5508	-1.0364	-0.1387	1.7161	0.0398	1.0416	2.2314	0.9548	-1.419	-0.5414	-2.9904	-3.8146	4.4619	-3.1865	-2.9622	-2.8728	2.1745	6.5576	3.7628	5.0615	1.9705	1.2194	-1.2187	4.1915	-6.0674
224	BRCA1_672	-0.6881	-1.0305	-0.2983	-0.9297	1.9435	0.7035	-1.5571	0.0204	0.0651	0.2202	0.4288	-0.2286	-0.0005	-0.3382	0.4425	-0.649	-0.2452	0.8459	-0.2561	-0.8074	-1.3928	0.2239	0.6427	-1.1052	-0.0323	0.2242	0.9057	0.2924	0.5472	1.053	0.2882	-0.7055	-0.2101	-2.2024	-4.2611	6.5005	-0.0997	-1.0162	-0.0716	0.9583	4.8337	3.1445	4.8129	0.6124	0.589	-0.8082	3.667	-4.0343
225	SUMO4_387082	0.7749	-0.8612	1.6945	-0.8057	4.1857	-0.9786	-3.1455	-1.0391	-0.8344	1.3842	0.4133	-1.8027	1.5779	-1.7951	-1.543	-0.2583	-0.7779	0.8181	-1.1286	-1.5846	-1.7217	-0.1317	-0.3017	-0.97	-0.2446	-0.3703	0.7358	-1.0505	1.5993	1.5354	1.0591	-0.9846	-0.7448	-2.453	-3.2381	4.2878	-0.3538	-2.1442	-2.3948	2.4929	5.6899	3.6744	3.5186	0.0955	-0.727	0.1743	4.2319	-5.0424
226	ZNF720_124411	-0.3773	-1.3176	0.1514	-1.5504	1.8088	0.7204	-1.3647	-0.4997	2.2586	2.1657	1.6181	-0.3621	2.0665	-0.7957	-0.2277	-0.4504	-0.9202	-0.0169	-1.0797	-0.7614	-1.5327	1.2346	0.7557	-1.1865	-0.8634	-0.0562	1.563	0.3982	1.6064	1.5296	0.7254	-1.1556	-0.9033	-2.718	-2.2327	4.8633	1.2971	0.4447	-1.29	1.3044	4.9015	2.1053	3.9943	1.0981	0.859	-0.329	1.8364	-2.2632
227	SPDYE1_285955	0.4629	-1.3336	1.2468	-0.5656	3.6449	0.1525	-2.0431	-1.3206	0.0831	1.6498	2.5776	-1.7543	1.6763	-1.2799	-0.7666	-0.0021	-0.773	1.8315	-0.4695	-1.7841	-2.2058	1.9151	3.9488	-1.0453	-1.0833	-0.5036	0.7717	0.5028	1.8119	0.9278	1.8746	-1.5124	-0.7001	-3.555	-3.8891	12.7741	-1.359	-1.8123	-1.973	2.164	9.1934	2.8057	6.2832	-0.9821	1.6789	-0.9136	4.4756	-4.3898
228	ZNF735_730291	-0.564	-0.952	0.0969	-1.2286	2.4787	0.1644	-1.7903	0.0955	0.161	0.5943	0.5577	-0.6435	0.241	-0.7936	-0.3484	-1.0373	-0.4973	0.1616	-0.5648	-0.6219	-1.7995	0.4462	0.4995	-1.004	-0.4018	-0.3436	2.0478	-0.0337	1.4231	1.7459	0.5785	-0.9366	-0.4521	-2.8822	-4.8235	8.6323	-1.3756	-2.8757	-1.3393	1.0676	5.8147	1.8404	7.4618	1.5765	0.7224	-2.035	3.3933	-3.2175
229	BUB1_699	-1.176	-2.86	-0.4021	-2.5198	3.8658	2.1117	-1.7657	-2.4884	0.3272	1.6837	-0.0288	-1.1897	0.5425	-0.361	1.5332	-0.895	-1.5531	0.3927	-1.5036	-0.9123	-1.8406	1.6996	0.5795	-1.1734	-1.0829	-0.5727	1.496	1.3953	1.4847	0.9547	1.8122	-2.0162	-1.0004	-4.1942	-7.3285	6.7026	-1.6173	-1.6607	-8.3546	0.6487	8.9043	4.1124	6.7136	0.8952	0.2202	-2.4875	1.9708	-4.1578
230	TTK_7272	-0.4483	-2.7383	1.3018	-1.7172	1.1956	2.0517	-0.2146	-2.3848	0.2527	1.4637	0.1494	-1.8503	1.8821	0.3698	1.199	-0.4176	-1.5134	1.0594	-1.1075	-0.2693	-1.1167	0.9467	1.1583	-1.3666	-0.9834	0.0525	0.8596	0.3409	1.1739	1.3876	1.3378	-1.6218	-1.3922	-4.3131	-8.0736	9.9578	-2.4278	-1.9248	-9.0766	0.6579	5.1121	0.1302	8.0506	0.5676	1.9031	-1.807	1.6378	-1.9998
231	RBM8A_9939	-2.2692	-2.1903	-0.5677	-2.7814	0.5141	1.0901	-0.4431	-2.3117	-0.7222	-1.0612	-0.425	-0.4816	-0.6917	0.2667	0.8178	-0.6803	-1.2827	-0.699	-1.1355	0.3848	-0.3795	0.3212	-0.0055	-0.2069	-1.6122	-0.246	0.8806	0.7723	0.9699	0.8868	1.1297	-1.1182	-0.6704	-4.2667	-2.2063	1.8516	1.8014	1.4622	-9.7325	2.2358	4.5743	1.1478	4.0395	3.0095	-4.146	-3.3037	-1.7334	-3.2592
232	SFPQ_6421	-1.7113	-1.6039	-0.3855	-2.5364	5.7986	-0.8106	-3.6805	-0.6405	0.2794	5.0487	0.3025	-5.7144	3.9373	-3.6443	-1.229	-1.5803	0.8346	0.9238	0.6272	-1.71	-1.5726	2.2871	3.6985	-2.058	0.4548	-1.164	2.3853	0.5132	2.5595	0.9101	1.6773	-1.2659	-1.1227	-3.1159	-0.5881	1.526	6.6555	5.8625	-7.6802	2.3783	6.9734	4.0782	7.3201	3.2778	0.956	-3.7067	-4.6246	-2.1847
233	HNRNPC_3183	-1.7815	-1.594	-0.4817	-2.2838	3.7133	0.5414	-1.6686	-0.7418	0.3631	-0.1431	0.3731	-1.2109	0.5228	-0.2109	0.1454	-0.5066	-0.0631	0.859	-0.5859	-1.4539	-2.3687	3.4193	1.8106	-1.297	-0.6693	-1.1186	1.2777	0.723	0.8124	1.3977	0.5495	-1.2758	0.1528	-3.693	-3.3756	7.2608	-2.1366	-3.2704	-2.2366	2.0229	6.3321	1.6748	6.9123	2.8643	-1.1411	-3.3898	5.1734	-4.5468
234	HNRNPCL1_343069	-0.0143	-1.6971	0.6378	-1.1444	1.8288	0.8823	-0.7259	-0.8323	0.3341	-0.1922	1.2009	-2.156	1.2559	-0.0369	0.1969	-0.4241	-0.8046	1.225	-0.2412	-0.8596	-0.8705	2.3401	2.5364	-1.2542	-0.9873	-0.1574	1.3182	0.6589	1.4489	1.1813	0.8812	-1.5133	-0.6416	-3.7332	-6.4183	7.9439	-3.8166	-4.5052	-3.3682	2.0183	4.3993	1.513	8.1145	2.2881	0.6377	-1.5819	5.4284	-4.1242
235	NOP58_51602	-0.6474	-0.8323	0.2774	-1.0301	2.1157	-0.2101	-1.1636	-1.1976	0.6264	3.247	2.1871	-2.9215	3.4736	-1.3118	-0.7919	0.5997	-0.357	-0.0265	-0.7308	-0.6013	-0.4855	0.7391	2.1102	-0.5934	-0.7294	-0.4249	0.7045	-0.0366	1.1459	0.4269	0.3727	-1.04	-0.6187	-2.8671	-2.6282	2.1078	1.823	0.4867	-1.2798	1.8953	1.7099	-0.1409	1.8794	-0.3603	-0.437	-1.6494	0.4896	-1.4443
236	WDR43_23160	0.1115	-1.1903	0.5753	-0.9702	0.4969	0.6847	-0.0072	0.5691	1.7751	0.7823	1.2805	-2.6482	2.1463	-0.7388	0.4236	-0.1716	-0.4581	0.3945	-0.4033	-0.178	-0.2144	1.1433	0.6874	0.1381	-0.601	0.1427	1.0334	-0.422	1.3476	1.2463	0.9029	-0.8471	-0.1861	-3.0701	-5.5724	6.7627	0.4709	-1.3036	0.1187	2.2649	1.9061	0.0867	5.5827	0.7305	-0.3294	-1.1439	1.0341	-1.885
237	WDR75_84128	0.7123	-0.1288	0.3939	0.3436	1.1974	-0.0318	-1.1066	-0.5661	1.725	1.3313	1.669	-1.8222	2.4061	-1.1296	-0.5684	0.7219	-0.89	-0.1349	-0.7098	-0.5881	-0.6355	0.7211	1.0877	-0.151	0.3339	-0.0703	0.2827	-0.08	0.9674	0.462	1.2539	-1.59	-0.1547	-2.3056	-5.2064	3.5824	0.1037	-0.6474	-0.3481	2.1359	1.769	0.5757	2.7763	-0.0539	-0.8988	-0.383	1.2773	-2.8751
238	ASF1B_55723	2.6221	0.3522	0.0294	0.5881	2.6402	-0.0072	-1.5278	-0.9543	1.6951	1.4829	2.9829	-1.9345	2.1433	-0.0591	-0.5682	0.1132	-0.1656	1.9455	0.1861	-0.5934	-1.1649	1.3566	3.8767	-0.7757	-1.5271	-0.1551	1.2628	0.8147	1.3122	0.6558	0.8684	-1.0093	-1.0513	-3.3538	-5.9421	11.9753	-3.1537	-4.6935	-0.301	1.1835	11.7663	7.0459	5.9225	-0.1489	1.4526	-0.0328	6.9048	-8.464
239	HINFP_25988	1.5829	-0.1081	0.3619	-0.7664	2.5832	1.1442	-1.5949	-0.603	-0.2206	-0.0743	0.9143	0.2714	-0.442	0.0964	0.0102	-1.0253	-0.7248	0.8973	-0.7495	-0.9672	-2.1201	1.2111	2.0824	-1.1888	-1.1041	0.1595	1.2569	0.5447	0.8669	0.7706	0.9216	-0.6804	-0.6584	-3.521	-4.9101	12.667	-3.9098	-4.6918	-0.1017	2.0055	13.7026	8.0428	7.0811	-0.0612	1.9272	1.1573	9.506	-10.2703
240	CHAF1B_8208	3.0907	0.441	1.6424	0.8546	1.7254	-0.8838	-1.1826	-0.0415	1.2531	1.0757	3.0958	-1.8558	1.9857	-0.8617	-1.3417	0.69	-0.1552	2.2332	-0.0778	-1.2343	-0.8668	1.5431	2.9635	-0.7246	-0.905	-0.3374	1.6312	-0.1777	1.0535	1.3974	1.1442	-0.916	-0.3257	-3.1342	-5.8727	10.3534	-3.794	-5.4985	0.9139	2.5041	8.7371	4.9373	4.7541	-0.6206	0.5674	1.2413	7.2072	-5.8366
241	PCNA_5111	2.3744	0.9731	0.7882	1.5423	0.1559	-0.4356	-0.4309	0.5674	1.4736	0.2018	2.281	-1.2703	1.2413	0.2131	-1.154	-0.0303	1.705	3.7584	1.6697	-0.7805	-0.7934	2.1528	2.6945	-0.4241	0.3676	0.1835	1.714	0.9376	1.2576	0.9475	1.4963	-1.0697	-0.3156	-3.4415	-3.7425	14.3571	-3.9187	-5.7787	1.7273	2.954	5.9987	3.0529	6.2743	-0.2544	0.8551	-0.7211	6.5569	-5.0394
242	SLBP_7884	1.2884	-0.607	1.4383	0.4842	1.2612	-0.3001	-2.2568	-1.1077	1.3989	2.0186	2.2681	-2.5285	1.6691	-0.666	-1.1303	-0.7966	-0.291	1.1839	-0.1668	-0.6518	-1.1703	1.4051	2.9488	-1.9132	-0.3175	-0.0121	1.6102	1.1989	1.6339	1.0368	1.8296	-1.9086	-0.9515	-4.9502	-5.92	20.6013	-5.3647	-7.4484	-0.2664	2.3686	10.2129	2.8109	12.1308	-0.6186	0.6562	-1.6782	8.5829	-5.9195
243	CLSPN_63967	-0.3959	-1.8973	-0.9062	-0.7092	1.1975	1.2032	0.207	-2.5496	1.0283	-1.4938	0.7563	-1.1801	-0.2177	0.3539	0.4593	-3.2675	-0.2247	0.4378	0.8913	-2.3506	-2.1985	1.1871	1.0614	-2.6154	0.0164	-0.7947	0.4879	-0.4692	0.5985	0.4413	0.9545	-1.5099	-1.3508	-6.5088	-3.0643	24.0939	-2.1722	-3.2219	-12.2851	1.9908	8.9912	0.0916	19.4029	2.6553	1.0213	-3.7943	4.7538	-4.7715
244	KMT5A_387893	-1.6888	-2.8704	1.5023	-2.2103	1.6857	0.758	-1.248	0.1164	-0.531	-1.1216	-2.0678	-1.8039	-0.1732	0.1943	0.2093	-3.2171	-0.473	1.1641	0.7894	-1.779	-1.8044	1.0951	0.0238	-1.3587	-0.5209	0.2717	1.3126	0.7215	1.3835	1.5811	1.1433	-1.7821	-0.8551	-4.3521	-8.817	20.8965	-4.4349	-6.2455	0.559	1.7519	8.1663	-0.4613	17.9788	3.8414	0.8817	-5.4426	3.4219	-2.7368
245	RPA1_6117	-0.5679	-1.508	-0.349	-0.5419	0.4839	1.3362	0.1433	0.5241	-0.8998	-1.5123	-1.3026	0.232	-1.3268	0.5514	0.9675	-2.6708	-0.8872	-0.2632	0.091	-0.0331	-0.1312	0.1694	0.5841	-0.2408	0.0041	0.042	0.4438	0.3149	-0.0585	0.4591	0.684	-0.8679	-0.0979	-3.7158	-5.3781	20.2298	-4.0284	-3.1154	-1.0126	1.2403	9.1876	1.1614	13.4629	1.6422	1.8819	-3.2036	3.0957	-3.6318
246	GON4L_54856	2.3354	-0.5774	1.9688	0.9626	0.4233	0.6833	-0.1456	-1.1376	1.8884	0.6294	1.6117	-1.3662	1.4416	1.1359	0.4994	0.8395	-0.6997	1.2258	-0.1511	-0.4081	-0.7033	2.4081	2.264	-0.7111	-0.834	-0.0729	3.3506	1.6919	2.8854	2.5562	2.86	-2.6782	-1.4015	-3.5324	-6.8651	7.3712	-5.6753	-7.2717	-1.7699	1.8443	6.6079	4.3016	4.2259	0.003	0.4475	-0.2094	7.8247	-6.1995
247	TRRAP_8295	0.3149	-0.5497	0.1776	-0.9179	5.6972	0.0265	-3.9008	-0.5931	0.0234	1.9413	1.6526	-0.978	1.144	-1.0209	-1.4184	-0.0829	-0.0612	1.2641	-0.7866	-1.6711	-3.0439	0.5638	1.316	-0.7533	-0.7912	-0.5563	2.657	-0.0333	2.3457	2.8395	1.6692	-1.5345	-1.1052	-3.5763	-4.3547	11.1522	-2.5927	-4.6769	-0.1858	1.5964	16.7235	10.1149	7.9564	0.8995	2.9486	-0.4171	8.3428	-10.1134
248	XPO1_7514	1.3086	-0.1555	0.1142	-0.091	1.1016	0.1425	-2.0073	-0.2227	3.4673	1.0242	2.7168	-4.2659	3.2317	-0.1567	-0.378	-1.3094	0.6686	1.1904	0.9866	-0.8072	-0.7094	3.9363	4.4713	-0.3932	0.3843	-0.7467	1.9646	1.4757	2.122	1.0443	1.7567	-1.6513	-0.5005	-4.0836	-7.318	12.7102	-3.3274	-4.3159	-1.7187	2.8059	8.6107	3.5929	12.6944	1.12	4.7211	-2.0677	3.9673	-6.0333
249	VPRBP_9730	-1.6506	-1.3727	-1.8601	-0.5605	-1.547	1.9423	1.763	0.3566	1.7445	-1.4484	0.974	-1.5566	0.2174	0.6389	1.5506	-1.2862	1.3025	0.1336	2.1191	-0.5119	-0.1093	2.4678	0.936	-0.6625	-0.1361	0.0064	0.675	0.8745	0.4508	0.4766	0.6126	-1.3665	-0.6536	-3.6435	-4.1325	12.2682	-2.0961	-3.9175	-1.0009	1.1672	2.7828	-0.835	9.2768	2.1832	0.814	-2.3538	2.3607	-2.3986
250	APRT_353	-0.461	-3.4862	2.5255	-2.1093	3.888	1.4192	-1.1259	-1.6894	-1.0949	-0.0047	-0.8904	-0.918	0.3739	0.2451	0.662	-1.9693	-2.0556	0.851	-1.6521	-1.4719	-2.3901	0.9407	0.4896	-1.7988	-0.8148	-1.0004	1.5162	0.3183	1.8739	2.0575	1.0121	-1.2882	-0.697	-4.2527	-5.7787	16.589	1.1905	1.4628	-6.9796	1.5764	10.236	2.248	13.2613	1.2479	0.4962	-2.9869	2.7621	-3.8484
251	FAM86B2_653333	-0.7467	-1.4227	-0.1301	-1.4227	2.8057	-0.3133	-1.8663	-1.2754	0.1273	0.9859	1.521	-1.2264	0.7612	-1.2796	-0.3067	-0.8245	-0.2607	0.1659	0.3043	-1.0705	-1.918	1.0484	1.416	-1.8723	-0.3083	0.0479	0.7394	-0.0543	1.1205	0.7145	0.4503	-0.5849	-0.6115	-4.0532	-4.4672	13.5595	0.3746	0.2638	-4.5016	1.6193	9.2157	2.9873	9.7028	0.9344	0.3313	-2.6571	2.5924	-4.0258
252	POTEE_445582	-0.7209	-1.5071	-0.2419	-0.6738	2.7878	1.322	-0.7733	-1.389	1.3579	1.4972	2.3151	-1.3949	1.474	0.159	0.665	-0.8945	-0.2572	-0.0704	-0.054	-1.1345	-1.3719	2.1328	2.5808	-0.9666	0.3474	-0.4853	1.9995	0.6217	1.6082	1.5782	1.1879	-1.1895	-0.5229	-3.6004	-4.4951	18.187	-1.7287	-0.8658	-5.9558	0.6439	8.8532	1.3146	9.8943	-0.3916	1.6275	-3.0587	2.5428	-3.7458
253	FKBP8_23770	-0.0526	-1.9172	1.6256	-1.3149	3.2951	0.9363	-1.1934	-1.0886	-0.7302	0.4284	-0.367	-1.7828	1.0015	-0.5178	0.1166	-2.1593	-2.1851	0.4066	-0.6802	-0.7417	-1.045	0.6127	1.2163	-1.58	-1.1599	0.0419	0.6699	0.1694	1.0965	1.2564	0.5937	-1.3259	-1.1805	-4.3088	-3.7799	11.9266	-0.0918	-0.0945	-5.4199	2.0007	8.7129	2.4113	9.4071	1.1622	1.1505	-2.4947	2.0271	-3.9448
254	KRT18_3875	-0.9244	-2.5163	0.6637	-2.2802	3.5852	0.8745	-2.2316	-1.4451	-0.844	0.945	0.3012	-1.4243	0.4382	-1.9044	0.3625	-2.0654	-1.9927	0.075	-1.2108	-0.5842	-1.2351	-0.1442	0.4259	-1.7512	-0.5681	-0.762	1.1115	-0.6815	1.113	1.263	0.4748	-0.8256	-0.8177	-4.2497	-3.3576	13.0459	1.3466	1.4326	-4.7711	2.113	11.6154	4.0103	11.3446	1.1176	0.2307	-3.0587	1.8985	-5.2421
255	SPCS2_9789	-1.4546	-2.1729	0.2464	-2.0031	3.8389	1.0929	-2.3271	-0.9122	-0.6296	0.9617	0.8011	-1.6102	0.712	-0.8018	-0.1851	-1.2287	-0.7901	-0.1304	-0.8097	-0.7492	-1.5535	1.2891	1.6449	-2.1276	-1.6624	-0.0072	0.9628	-0.0628	0.7344	1.2908	0.5172	-0.7628	-0.7598	-4.2145	-4.2675	12.447	0.6259	-0.586	-3.0378	1.3648	11.4006	3.4664	9.2322	0.87	-1.6248	-2.98	3.6943	-4.7434
256	C16orf54_283897	-1.1896	-2.0322	0.4499	-1.9166	2.0134	1.4642	-0.8476	-1.1816	0.4307	-0.0966	0.4188	-1.0701	0.6823	0.9628	1.6554	-1.7523	-0.2918	1.2565	-0.2534	-1.0288	-1.6926	2.0158	0.7822	-0.0841	-1.5354	-1.0267	0.7571	0.3406	0.7294	1.1737	0.5627	-0.6139	-0.5781	-3.7623	-4.2757	11.929	1.0067	-0.8107	-2.641	0.9331	7.8898	1.902	8.7637	1.7719	1.1131	-3.1068	2.3496	-3.3009
257	RBM19_9904	-0.6834	-2.2143	0.11	-1.6858	2.0094	1.4504	-1.4145	-1.038	-0.605	0.2472	0.4143	-1.1957	0.5383	0.1517	1.6019	-1.1695	-0.0037	0.7215	0.2261	-0.6793	-1.6239	1.4822	1.3249	-0.5159	-0.1791	0.0112	0.5861	0.0117	0.9417	0.609	0.8189	-0.9423	-0.7207	-3.8913	-3.0714	13.1805	0.4167	-0.2267	-2.0366	1.2834	5.1281	0.7446	7.3098	0.2498	-0.884	-2.6131	2.1823	-3.0059
258	WRNIP1_56897	-1.6174	-2.8349	-0.2145	-2.1084	1.0449	1.8201	-0.1484	-1.6726	-0.9286	-0.3543	-0.106	-0.3322	-0.6434	-0.071	1.5168	-1.6063	-0.5982	-0.1374	-0.5632	-0.6918	-0.9118	0.9911	1.357	-1.1337	-0.7241	-0.4078	1.3229	0.1151	0.7576	0.4361	0.4173	-0.2981	-0.7295	-4.1213	-3.7678	11.743	-0.3155	-0.2613	-2.1847	1.2713	7.1889	1.9272	7.7021	0.9876	1.3014	-2.8604	2.7853	-4.3923
259	NBPF9_400818	-1.6083	-3.244	0.5567	-2.313	1.8422	1.4907	-1.1818	-0.5291	0.7856	-0.6349	0.0112	-0.6976	0.0798	-0.0159	1.5567	-2.072	-1.8833	-0.6561	-1.1336	0.1317	-1.3132	1.3972	2.4032	-0.6567	-1.0772	0.2244	1.4796	-0.2745	1.8011	2.1557	1.1722	-1.0834	-0.493	-3.9512	-3.7672	17.6497	-0.0227	-0.3925	-3.261	1.7085	8.1657	-0.3517	12.0485	2.0738	1.4075	-4.3997	1.6931	-2.8781
260	RSPO1_284654	-0.0774	-2.7647	2.0191	-1.5954	2.1426	1.3466	-0.9239	-1.2735	-0.1534	1.3274	0.1333	-1.8553	1.5095	-0.4665	0.5791	-2.0572	-0.9939	1.2972	-0.5919	-1.3284	-0.6943	0.9252	0.4095	-1.0551	0.142	0.5443	0.7997	0.1001	1.7102	1.7622	1.322	-1.3398	-0.9801	-4.3848	-5.6414	14.9134	0.868	0.5058	-5.3659	2.0404	8.1363	1.0468	10.8138	1.1364	0.445	-2.6838	1.4614	-3.3084
261	LIX1L_128077	-0.5821	-0.8489	-1.1147	-0.113	1.5885	0.6642	-0.9226	-0.2416	-0.1511	0.4191	1.9455	-1.3261	0.0863	-0.8434	-0.7658	-1.0136	-0.6006	-0.5044	-0.3631	-0.7877	-1.0095	0.5968	2.6076	-2.3267	-0.0453	0.0076	1.1668	-0.0948	0.8883	1.316	0.6032	-1.2672	-0.7656	-3.9507	-2.8622	18.2271	-0.1599	-0.9379	-1.4076	1.5217	10.1517	3.4213	9.8789	-0.0423	0.9031	-1.5526	3.6584	-5.3949
262	NBPF14_25832	-1.0044	-2.2763	0.4545	-1.5151	2.5945	0.944	-1.8496	0.1095	-0.6806	-0.8201	0.3858	-0.8192	-0.2419	-0.0848	0.6503	-2.0463	-0.7389	0.4015	-0.4573	-1.1965	-1.4992	-0.1641	-0.4995	-1.5613	-0.8143	-0.0113	1.2214	-0.7866	1.2988	0.9544	0.6755	-0.8751	-0.6064	-4.1144	-4.0953	21.9079	-0.6289	-0.774	-2.3271	2.2267	11.9325	2.9465	14.3553	1.4485	2.1041	-3.6025	2.8903	-5.7746
263	ZNF880_400713	-1.3095	-2.5436	1.1073	-2.3694	3.9211	1.1531	-2.269	-0.8845	-0.3931	0.444	0.0169	-1.139	0.2161	-0.879	-0.7033	-2.3546	-1.5085	0.8012	-0.8561	-0.9887	-2.3779	1.1673	1.5899	-1.7646	-1.0434	-0.0562	0.9172	-0.4228	1.0321	1.2949	0.5823	-1.4495	-1.0417	-4.8373	-4.7282	20.5879	-0.3204	-0.7573	-5.2673	1.8223	13.8427	3.4496	14.9705	1.8101	1.89	-3.4968	3.2709	-4.296
264	APOA4_337	-0.7846	-1.6697	0.8133	-1.4793	1.3757	0.7041	-0.8646	-0.1103	1.0244	0.2418	-0.3892	-1.8876	1.1993	0.3555	0.3819	-1.9079	0.0667	1.2618	0.0413	-1.2024	-1.7962	3.0902	2.3442	-1.1152	-0.1287	-0.1729	1.1188	0.5259	1.3384	1.1848	0.8754	-1.5765	-0.6141	-4.1338	-4.7383	10.3588	-1.6003	-1.8823	-2.9142	1.5611	7.2602	1.2589	9.1585	2.7288	0.7996	-3.1834	2.5562	-2.7433
265	COX4I2_84701	-0.4989	-2.1087	1.7486	-1.2767	1.482	1.2622	-0.332	-1.0718	-0.2517	0.8565	-0.058	-1.4033	0.8875	-0.1916	0.9343	-1.5956	-0.643	0.8035	-0.067	-0.8255	-0.6655	0.7789	1.347	-0.6625	-0.6427	-0.5019	0.5486	-0.1713	1.3366	0.6627	0.7279	-1.3447	-0.7227	-4.0744	-3.6386	14.5813	0.5348	-0.8867	-3.783	1.7796	5.4315	0.7307	8.9918	0.5841	1.2453	-2.3804	2.4024	-3.0273
266	SLFNL1_200172	0.1839	-1.6716	0.9992	-0.8163	1.1394	1.4436	-1.0292	-0.8136	0.9101	-0.6068	0.0105	-1.8068	1.3918	0.7679	0.3758	-1.595	-0.6602	0.4994	-0.7217	-1.1214	-1.3869	1.8866	1.3756	0.169	0.1118	0.5454	0.5733	0.3396	0.7326	0.578	0.1188	-1.3922	0.0739	-3.4623	-4.8943	12.8098	-0.3836	-1.4702	-3.3737	2.3888	5.0747	1.0393	9.7124	1.5427	0.9418	-0.7555	2.1816	-3.2246
267	RNF183_138065	0.3206	-1.6638	1.6926	-1.0011	2.9663	-0.4238	-1.7696	-0.3857	-0.117	1.6029	-0.4	-2.0075	1.8925	-0.5202	-0.965	-2.0148	-0.5404	1.7507	-0.1099	-1.573	-0.748	0.5862	-0.0985	-1.0925	-0.9055	0.0182	1.1438	-0.3233	2.0586	1.1791	1.1364	-1.1744	-1.262	-4.1704	-4.8635	12.6237	-0.1387	0.6029	-3.0526	2.7722	9.2584	2.4304	10.4701	1.164	-0.42	-1.4386	2.5868	-4.2494
268	NANOG_79923	-1.8941	-2.1583	-0.6188	-1.834	2.591	0.7602	-1.4003	-0.4961	0.1427	-0.599	-0.3035	-0.657	-0.0919	-0.2255	-0.0065	-2.2131	-0.9945	-0.7349	-0.5029	-1.0083	-1.387	0.5675	1.1674	-1.0317	-0.4048	-1.3834	1.8815	0.6016	1.722	2.0208	1.485	-1.4078	-0.8411	-4.3958	-5.1957	17.9787	-1.066	-1.6641	-3.1769	1.7635	10.3701	1.7012	13.8647	2.8175	0.2302	-3.8541	3.0028	-4.2296
269	KLRG1_10219	-1.5471	-2.5917	0.4574	-2.6824	4.0664	1.161	-2.0586	-0.8028	0.1481	0.5413	0.0377	-2.066	1.019	-0.6746	0.1347	-2.2203	-1.0079	0.546	-1.3242	-1.2304	-1.6801	1.4535	1.1612	-1.2368	-1.5195	0.056	1.2685	0.1007	1.4076	1.8503	1.169	-1.3138	-0.8694	-4.1525	-5.5312	14.59	-0.1109	-0.3042	-5.1866	2.1757	12.3374	2.1266	11.0438	1.6297	-0.4457	-4.432	2.7786	-4.8989
270	ZNF286A_57335	0.1847	-1.7414	2.1813	-0.9938	2.6725	-0.2391	-1.5539	-1.2417	0.7511	0.9794	0.6556	-1.7858	1.148	-0.6333	-0.8446	-1.8762	-0.3309	2.1032	-0.0456	-1.7619	-2.4697	2.7046	1.3721	-1.0958	-1.3184	-0.2125	1.0153	-0.192	1.6871	1.0884	0.9016	-0.9946	-0.7758	-4.5459	-6.0291	17.1697	-0.0126	0.5339	-5.0494	2.019	10.2601	2.3126	12.175	1.4398	0.7823	-2.7688	1.801	-3.8408
271	GOLGA6L4_643707	-1.652	-2.7771	0.3263	-1.9109	2.6122	1.1067	-1.3763	-1.1126	-1.1468	0.994	0.7196	-1.0753	0.2802	-0.7148	0.8434	-2.2153	-0.8661	0.4535	-0.3862	-1.1572	-1.8188	1.0176	1.9552	-1.8714	-0.4944	-0.0924	0.9043	-0.2554	1.1144	0.6543	0.6099	-0.596	-0.2739	-4.3074	-5.1288	19.1069	-0.1469	0.8181	-5.9888	2.0555	11.6013	1.5829	12.4125	0.3812	-0.5679	-4.0076	3.5286	-4.4281
272	ZNF234_10780	-0.8765	-2.9148	0.9638	-1.9051	3.3768	1.6831	-1.4063	-1.7652	0.4095	0.4711	0.7353	-1.886	0.9132	0.6703	0.9871	-1.3658	-1.1565	0.6194	-0.6578	-1.2485	-2.0567	2.3053	3.0263	-0.9786	-0.9201	0.3214	0.7508	0.0581	0.8324	0.2238	0.7349	-0.7398	-0.4281	-4.6258	-5.6807	19.8262	1.1908	1.5634	-5.8111	1.5797	10.2071	2.3472	12.3754	0.5499	0.4585	-3.8005	0.9414	-4.6875
273	ZKSCAN3_80317	-1.6777	-2.6113	-0.0679	-1.8805	2.4259	1.923	-1.0371	-1.4525	0.3664	1.3979	0.7393	-2.1968	1.0218	-1.3364	1.5387	-1.8466	-0.6649	-0.1454	-0.3336	-0.6053	-1.0775	1.6778	2.0802	-1.3966	-0.7087	-0.537	0.9039	0.3397	1.234	1.1007	1.1346	-1.7485	-1.308	-4.3389	-5.8243	16.9032	0.6707	0.876	-3.969	1.0449	8.5422	1.3397	12.8163	1.6357	0.1379	-3.1185	2.5073	-4.0993
274	ZNF286B_729288	-0.6098	-2.4915	1.9869	-1.5512	2.4302	1.2639	-1.1951	-0.9466	-0.0936	-0.152	0.1126	-1.5698	0.7761	0.0568	0.7352	-1.9939	-0.6711	1.7465	0.0504	-1.3261	-1.7007	1.5935	1.463	-1.916	-0.3209	0.0079	1.0802	0.2415	1.3998	1.1323	0.7329	-1.2566	-0.3317	-4.2791	-5.4525	16.0177	-0.9869	-0.534	-4.9538	1.8864	9.2855	1.3603	11.7957	1.3822	1.3467	-4.4392	1.7294	-2.6475
275	BTD_686	0.5318	-1.2348	1.8367	-0.6543	2.443	-0.4662	-1.6628	-1.4256	-0.3205	1.3417	0.8574	-1.3688	1.1344	-0.8296	-0.5887	-0.9211	-0.4143	1.5511	0.0306	-0.9095	-1.5579	0.538	0.8981	-1.3549	0.0369	-1.1886	0.7637	-0.4857	1.0538	0.7562	0.5736	-0.874	-0.1802	-3.7686	-2.6651	12.7788	0.1445	-0.4681	-2.5963	1.9935	6.9216	1.4812	8.0176	0.1535	0.9438	-1.8764	1.8119	-3.527
276	GAPDH_2597	-0.0312	-2.6328	1.826	-1.2549	2.5206	1.183	-1.4559	-1.2107	-0.3228	1.0905	1.0582	-0.898	1.0382	-1.0183	-0.1808	-0.7811	-1.445	1.4076	0.1371	-0.6956	-1.4346	0.3563	0.3392	-1.4061	-1.1306	-0.111	1.2189	0.2772	1.4174	1.7729	0.5749	-0.6812	-0.1339	-3.7263	-2.8736	10.26	0.6794	0.091	-1.9398	1.4057	7.5459	1.5915	6.5477	-0.4723	-0.135	-2.2924	1.7563	-4.1495
277	MR1_3140	1.2689	-1.5327	1.2859	-0.2009	2.5867	0.4662	-1.0198	-1.4155	0.0116	1.8027	2.2258	-1.5793	1.5538	-0.6927	-0.5261	-0.356	-1.4363	0.4902	-1.0038	-1.2767	-1.5394	0.3358	2.3483	-1.757	-1.2902	-0.4011	1.3134	0.291	1.5616	1.0101	1.2379	-1.3764	-0.4275	-3.6289	-3.7621	10.4113	0.6875	0.353	-2.5797	1.7756	4.5735	1.6416	5.3287	-0.5872	0.3768	-1.4998	2.4721	-3.9211
278	OR10C1_442194	0.5954	-1.5051	1.4174	-0.5543	2.2768	0.5604	-1.5236	-0.9978	-0.2997	0.9425	0.9	-0.9806	1.4922	0.0011	-0.2382	-0.7419	-0.5754	1.4297	-0.4596	-1.5825	-2.3358	-0.4242	0.6545	-0.546	-0.9325	-0.5684	1.5681	-0.952	1.8373	2.1181	1.3735	-1.1293	-0.5533	-3.9698	-3.4134	10.806	0.3775	-0.2015	-1.6367	0.9453	6.6192	1.3494	7.1782	0.3655	0.0251	-1.6393	1.6413	-3.2457
279	KRT71_112802	0.3516	-0.6951	0.2743	-0.0243	3.0307	0.2937	-1.7853	-1.3155	-0.9129	1.5272	1.21	-0.4971	0.7734	-1.436	-0.2877	-0.7185	-0.2478	0.3465	-0.3526	-0.5813	-0.9256	-0.4832	0.3733	-0.3819	-0.609	-0.3651	0.5827	-0.2582	1.471	1.11	0.8335	-0.6336	-0.4866	-3.1031	-2.5508	8.7575	1.155	1.1835	-2.214	0.5773	8.1104	4.3036	4.3298	-0.0141	0.144	-0.0528	2.1232	-4.4855
280	TUBB6_84617	1.4788	-0.8671	1.368	0.3923	2.4345	0.8593	-0.7643	-0.9742	0.6565	0.5239	1.8661	-0.733	0.888	0.3189	0.0957	-0.0873	-0.6871	1.5431	0.0409	-1.1488	-1.2121	0.3738	1.5366	-0.7556	-0.1174	-0.1209	0.5423	0.3611	1.6269	0.9606	0.9468	-1.325	-1.024	-3.1034	-4.0204	11.0961	-0.8901	-0.0107	-2.4947	1.1772	5.9132	2.3349	5.8193	-0.361	1.3487	-0.4527	1.7082	-4.28
281	GOLGA8K_653125	-0.6134	-2.1301	1.8722	-1.0499	1.8478	0.24	-1.0263	-0.3852	-1.39	0.153	0.5449	-0.6106	-0.3433	-0.8474	0.2165	-1.8504	-1.0437	0.5102	-0.2411	-0.9939	-1.6534	-0.5832	0.3046	-1.3492	-0.6516	0.4879	0.3517	-1.2232	0.3721	0.9212	-0.2633	-0.3178	-0.6205	-3.8342	-4.0563	16.8014	0.0355	0.9497	-4.0484	2.253	5.8006	-0.6275	9.5875	-0.4639	0.4064	-3.2038	0.9333	-2.0172
282	CEACAM5_1048	-1.8964	-1.8037	0.3898	-1.5063	4.1441	0.1468	-2.3375	-0.6228	-1.0216	1.7735	0.9916	-1.1025	1.578	-1.6085	-0.0799	-1.2024	-0.6765	0.2035	-0.3519	-0.4814	-1.3552	0.2034	1.3958	-1.3455	-0.1199	0.2361	0.7359	-0.5823	1.2319	1.2088	0.3493	-0.7337	-0.4162	-3.2295	-0.9722	9.1553	0.5645	1.1192	-0.9353	1.6124	7.3782	1.4751	5.5939	-0.1518	-0.044	-2.702	1.4307	-3.7967
283	ZNF222_7673	0.3676	-1.5808	0.8055	-0.5925	3.7743	1.6921	-1.1507	-0.9985	-0.0057	1.5366	0.3595	-1.1858	1.8686	-0.3542	0.7028	-0.6627	-0.8598	1.4742	-0.8347	-1.0087	-1.0379	0.7575	1.9109	-1.3902	-1.5784	0.1348	0.0166	-0.7134	0.9584	0.3242	0.757	-0.87	-1.0977	-3.4984	-1.8363	10.1229	1.2344	1.3229	-1.9633	1.8712	7.3952	1.9035	5.4749	0.1491	0.5795	-1.7345	2.2601	-3.6479
284	ZNF329_79673	0.4252	-1.8428	2.1665	-1.2598	3.449	0.6161	-1.5945	-1.6651	0.1418	1.1532	1.826	-1.6991	1.6201	-0.7149	-0.5026	-0.5943	-0.8985	1.2343	-0.573	-1.056	-1.3452	1.1373	0.9877	-1.8325	-1.2302	-0.7171	1.972	-0.6321	2.8241	2.8679	1.591	-1.1691	-0.526	-4.293	-2.8151	12.1951	0.5728	0.6244	-2.9422	1.9177	10.8513	2.8083	8.837	0.5972	-0.5626	-1.8576	3.5066	-4.9534
285	ZNF582_147948	0.3088	-0.6026	-0.0687	-0.1994	2.9446	-0.1878	-1.6264	-1.4353	0.8341	1.9387	2.7615	-1.6258	1.8995	-0.383	-0.8984	-0.012	0.5545	1.6026	0.6153	-1.2913	-1.5623	1.741	3.4849	-1.7155	-0.1431	-0.0677	1.8432	-0.0789	1.5704	0.8863	0.8564	-1.0071	-0.6397	-4.2492	-2.184	12.1394	1.4443	1.2092	-3.8022	2.0433	10.1763	3.7636	7.4151	-0.5211	-0.414	-0.7364	3.2632	-5.4384
286	ZNF607_84775	-0.3309	-1.0787	-0.3199	-0.9225	3.0727	0.6924	-1.1433	-1.4637	0.4324	0.9779	1.6767	-2.1732	1.5745	-0.8025	-0.6084	-0.8006	-0.5247	0.3757	-0.8476	-1.2445	-1.6512	2.3695	2.4369	-1.2286	-1.1129	0.1815	1.1279	-0.5781	1.655	1.0667	0.6002	-1.0321	-0.5177	-4.4242	-3.56	15.0209	-0.7687	-0.5565	-5.2789	2.2139	13.775	4.9073	10.6731	0.7223	1.0819	-2.5384	4.6324	-6.1847
287	LIN54_132660	-0.7685	-1.0076	-0.3744	-0.1814	1.3522	0.5163	-0.1152	-0.0828	-0.9132	-1.2379	-0.5184	0.6752	-1.4251	0.7768	-0.2209	-2.5512	-0.6394	-0.2545	-0.258	-0.0496	-0.5088	0.0848	-0.2561	0	-0.0986	-0.0439	0.0738	-0.1128	-0.2569	-0.1305	0.0595	-0.7773	-0.4901	-3.4456	-1.5565	17.6345	-0.7632	-0.4573	-0.8104	0.4684	5.4496	-0.0712	9.6569	0.4062	0.7283	-2.2149	0.8417	-1.7961
288	MTBP_27085	-0.6254	-1.8067	1.6782	-1.0743	0.4189	-0.0074	-0.0852	0.2218	-0.2859	-0.9914	-0.8606	-0.2127	-0.3414	0.8373	0.2725	-3.4135	-0.3408	0.4876	-0.2126	0.5102	0.1638	-0.0359	-0.4066	-0.0693	-0.3398	0.4524	-0.1547	-0.1509	0.639	0.2689	-0.0915	-0.1632	-0.1081	-4.3148	-1.3012	20.99	0.7094	-0.1023	0.1358	0.9065	7.1589	-0.8579	14.0971	1.1421	0.1537	-4.6966	0.2776	-1.493
289	ORC1_4998	-0.2764	-1.0124	0.0195	-0.4444	-0.0378	0.4117	0.0947	0.5007	0.3651	-1.4028	-1.2239	-0.6328	0.4274	1.0001	0.2741	-2.8174	-0.7928	0.0713	0.6802	-0.0419	-0.1085	0.4033	0.1326	-0.3708	1.1765	-0.0184	0.0042	0.9848	-0.1106	-0.5437	-0.055	-1.0976	-0.4547	-3.4827	-0.4142	11.2449	-0.1186	-2.3508	-2.9912	1.8456	2.3176	-0.3364	10.8399	3.2518	0.5943	-2.442	1.4062	-0.9607
290	CCNB1_891	0.2088	-1.2815	2.0262	-0.6126	0.597	0.5439	-0.2701	-0.8815	-0.5818	0.5798	0.141	-0.8952	0.448	-0.5908	0.7741	-0.8194	-1.6526	0.2993	-1.1163	-0.2348	-0.6152	-0.0173	-0.5225	-1.4311	-0.2449	-0.5037	1.06	0.6579	1.9231	1.0361	1.3518	-1.6026	-0.4738	-3.3262	0.034	8.3756	-0.0089	-0.5657	-2.6012	1.7436	4.4745	1.3379	5.7331	-0.2568	0.6528	-0.6626	1.809	-2.4591
291	TFDP1_7027	0.0151	-0.8191	-0.0284	-0.346	1.7916	0.541	-1.0093	-0.3208	-0.8707	-0.4638	1.0471	-0.872	-0.0797	-1.3565	-0.4994	-1.3906	-0.2569	0.6006	-0.3389	-1.2039	-1.393	-0.4094	0.3924	-1.6206	-1.182	0.2418	0.4961	-0.2731	0.6058	1.0262	0.1146	-0.9374	-0.2	-3.5391	-0.4954	15.7844	2.153	0.1075	-1.055	1.9004	9.5435	2.4328	9.3547	0.1476	-0.9218	-1.7782	3.0671	-5.267
292	POLA1_5422	-0.1584	-0.938	0.9345	-0.4332	0.0714	0.3525	0.5534	-0.5313	0.2038	0.8597	0.3133	-1.5672	1.1233	0.5743	-0.3724	-0.7361	0.3138	0.94	0.3729	-0.4523	-0.4346	0.5736	1.2496	-0.9989	-0.672	0.2072	0.3777	1.2193	0.4962	0.0838	0.5718	-1.3154	0.1082	-2.896	-3.0604	12.1392	-1.7432	-2.268	1.1468	0.1933	3.3275	-0.5971	6.2997	-0.164	1.3027	-2.3811	2.09	-0.5536
293	PRIM2_5558	1.3381	-0.2907	-0.5469	0.6795	1.6536	0.3366	-0.9794	-0.7559	0.1894	0.5208	0.0595	-0.704	0.3713	-0.098	-0.1749	-0.698	-0.0536	0.7377	0.1686	-0.6751	-1.0184	0.8314	1.6778	-1.2194	-0.3705	-0.4473	0.4713	0.3371	1.0753	0.8286	0.9975	-0.7546	-0.5978	-2.9822	-2.8748	12.2942	-1.269	-1.5797	0.5769	-0.0149	6.3852	2.5488	6.5692	-0.1658	-0.4943	-1.4117	3.8529	-3.8536
294	OR52E8_390079	-1.3661	-2.1806	1.0322	-1.3916	0.4538	1.3932	0.0888	-0.9764	0.6352	0.1435	-0.2114	-0.7377	0.4843	0.5184	-0.1732	-1.7956	-1.0804	-0.3053	-0.5985	0.1088	0.0874	1.1993	1.1555	-0.422	-0.3341	0.3315	1.1057	0.3281	0.8242	0.4443	0.4715	-0.7684	-0.4049	-3.9746	-1.5421	13.9311	1.4283	0.2553	-1.4757	1.7248	5.8401	-0.7386	10.0761	1.3428	0.6033	-3.5034	0.769	-1.4606
295	POLE_5426	-2.1859	-2.7671	-0.872	-1.8663	-0.4058	3.1003	0.8616	0.2128	-0.5119	-1.1884	-1.107	-0.3536	-0.8925	0.3314	3.5872	-1.9836	-1.0785	-0.848	-0.6938	0.3466	-0.4098	0.8739	0.5735	-1.0026	-0.5812	0.6927	0.179	0.2141	0.4552	1.0417	0.266	-0.3696	-0.2403	-3.069	-2.3902	12.7016	-0.1415	-0.8822	0.0225	0.393	1.7956	-1.9441	8.3016	1.6218	0.0071	-3.055	1.0528	0.0336
296	LIN52_91750	-1.8064	-2.3065	-0.0667	-1.5947	0.6708	1.543	-0.7511	0.0611	-1.0015	-0.2021	-1.5967	-0.5401	-0.5106	-0.4498	1.0961	-2.5593	-0.1982	-0.1428	-0.0766	-0.237	0.0612	-0.181	0.381	0.1023	-0.323	0.5749	0.0634	0.3127	0.1332	0.0845	0.3193	-0.7043	-0.2224	-2.924	-2.0174	14.4468	-0.1161	-0.6842	1.6695	0.5485	4.1159	-0.8143	9.0443	1.9934	-0.0021	-3.0256	1.804	-0.686
297	RPA2_6118	-0.1308	-1.1157	0.6665	-0.6654	0.2838	0.4432	-0.2167	-0.5526	-0.2866	-0.2765	-0.5596	-0.9322	0.1493	-0.3232	0.1509	-1.396	-0.5807	0.647	-0.4596	-0.6669	-0.0733	0.7387	-0.1798	-0.8966	-0.4757	0.5602	0.37	0.211	0.551	0.4029	0.4218	-0.8439	-0.2486	-3.0426	-2.9547	10.6923	-1.5716	-1.9415	0.3854	1.5028	3.474	-0.3521	6.696	0.5333	0.4999	-2.1223	1.9243	-0.8381
298	POLA2_23649	-1.3956	-1.8916	-0.221	-1.5136	1.6671	1.633	-1.6681	-0.2583	-1.7916	-0.1579	-0.5877	0.7052	-1.2742	-0.7649	0.2603	-1.5918	-0.6859	-0.2679	-0.7781	0.2302	-0.5735	-1.3051	-0.5654	-1.0841	-0.6877	0.2116	-0.4066	-0.3312	-0.5195	-0.7358	-0.0189	-0.006	-0.313	-2.9255	-1.3965	10.9747	-0.357	0.4617	0.699	0.9699	4.8921	0.8472	5.5555	-0.0489	-0.0731	-2.4973	1.9286	-2.7303
299	TIPIN_54962	-2.2973	-2.83	-0.4123	-1.6969	0.3311	2.1322	0.2861	-0.5834	-0.7691	-0.8526	-1.0917	-0.2416	-1.0387	0.4728	1.7343	-2.4905	-0.7536	-1.0455	-0.1505	0.4724	-0.2306	0.2109	-0.1115	-1.1345	-0.021	0.2464	-0.601	-0.5218	-0.6287	-0.3755	-0.8253	0.3862	0.5287	-3.6103	-0.8352	16.3456	1.7295	0.7484	0.4139	1.6227	4.0752	-1.5952	10.5249	1.0151	-0.9947	-3.7978	0.9795	-1.5605
300	TRAIP_10293	-0.891	-1.7346	1.0265	-0.8496	0.4089	0.3937	0.2661	-0.5044	-0.0522	-0.1953	-0.472	-0.369	0.0573	0.4677	0.1091	-1.4504	-0.3197	0.2635	0.5791	-0.3001	-0.2808	1.0693	0.9141	-0.0596	0.2923	0.4495	-0.2937	0.2754	0.0301	-0.0362	0.1238	-0.8321	-0.3692	-3.1288	-0.4777	12.3749	0.3764	0.6318	-0.7872	1.2999	3.7877	-0.8238	7.4301	-0.002	0.5196	-2.6594	0.2049	-1.2185
301	COPA_1314	0.5136	-0.6526	0.872	-0.7426	4.9271	0.1688	-2.3282	-2.6804	-1.4187	8.4615	-1.0744	-2.5522	4.3446	-2.9735	-1.426	-0.8658	0.7045	1.7441	-0.1602	-2.0528	-1.87	-0.9034	-1.083	-2.3381	-1.3302	-0.3169	1.3978	-1.0285	3.372	3.1927	2.4226	-1.2646	-1.2557	-3.527	-5.6106	-3.8797	-8.8334	-7.1949	-9.4315	2.7067	1.5238	1.4877	1.7788	0.1742	-1.727	-0.8462	8.1184	-2.8082
302	RHOC_389	-1.2088	-3.3461	0.6278	-1.7512	2.1309	1.3863	-1.1287	-4.1612	-0.0182	0.4234	-1.4696	-1.7943	1.2052	1.042	1.0716	-2.1246	0.0074	1.923	0.5858	-1.9438	-2.4169	1.709	0.2697	-2.3651	-0.8497	-1.0239	0.13	0.3331	0.7879	1.1563	1.6098	-2.1145	-0.8431	-5.8902	-5.1815	6.9467	-11.6984	-13.9468	-17.0357	1.0353	3.5773	0.4278	5.8774	1.6934	-0.8045	-3.0503	14.0549	-1.4679
303	CHMP4B_128866	-0.6862	-1.8496	0.1041	-1.6052	4.0696	0.1698	-2.2398	-0.6022	-2.0696	2.2063	-0.523	-0.9005	1.2498	-2.9082	-0.535	-1.2565	-1.0782	0.045	-1.7175	-0.9599	-1.7672	-1.5398	-0.5015	-2.0692	-0.8421	-0.1718	1.6303	-0.8971	2.4521	1.5237	1.9929	-1.3874	-1.0606	-2.5988	-4.5318	3.5114	-2.2029	-0.8496	-2.876	1.7959	7.8327	4.1254	4.1222	0.393	-1.5911	-0.92	4.9209	-4.9735
304	UBE2D3_7323	-1.271	-2.0259	1.6795	-3.0223	13.2875	-1.1439	-5.6141	-1.134	-2.788	7.1539	-1.1998	-4.1898	4.1916	-5.0681	-2.9856	-1.2494	-0.8897	0.8653	-2.1037	-2.7991	-3.6355	-1.4508	-0.4341	-3.7486	-1.5926	-1.0544	2.4969	-2.1734	4.6332	6.716	2.7841	-1.9979	-2.2874	-3.4396	-5.2941	3.491	-4.9758	-5.3067	-3.9968	2.8154	12.3196	6.9564	10.0537	2.2424	-1.0749	-3.8614	10.5378	-5.733
305	PSMC5_5705	-0.799	-3.3235	1.383	-3.2342	10.2766	2.1139	-1.9835	-1.2091	-1.3745	5.9537	0.1882	0.4166	2.3573	-0.9681	-0.2888	0.3609	-1.9296	1.3294	-2.5708	-1.5579	-2.2222	-0.787	-0.1463	-2.2182	-1.9697	0.0954	1.5838	-0.9924	2.0864	2.364	1.0492	-1.4971	-1.1293	-3.7725	-0.8253	5.7376	-5.6605	-2.0299	-2.1738	2.9708	15.3383	8.3249	6.8501	0.1009	0.6076	-1.4675	10.0558	-11.7735
306	PSMC6_5706	-1.4345	-3.6001	1.6443	-3.6333	13.0214	1.5918	-2.8215	-1.5731	-1.4854	10.9798	-0.8128	-1.3277	5.3796	-1.9377	-0.1032	-0.5492	-2.2111	0.427	-2.163	-1.7131	-3.2331	0.3699	-0.0082	-2.8725	-2.2111	0.0626	2.7753	-0.4856	4.4903	3.533	3.0962	-2.0501	-1.7716	-4.0699	-2.1306	4.0705	-4.9306	-1.7726	-3.0661	2.6571	17.8816	11.9803	9.7281	1.5801	0.033	-2.2225	9.5225	-14.1409
307	PSMC1_5700	-0.8735	-3.5877	1.6365	-4.148	15.3939	2.2468	-3.4251	-2.2035	-1.1451	12.7108	-0.0304	-2.1755	6.585	-1.3617	-1.2119	-0.7286	-2.7425	1.1044	-2.5542	-2.0135	-3.382	1.351	1.6374	-1.932	-2.5358	-0.3291	2.1651	-0.3301	3.3663	3.4872	2.2264	-1.5049	-0.3279	-4.4485	-0.2528	4.6997	-2.2945	1.0295	-4.6196	2.8853	20.8663	14.2418	11.1465	0.1427	-2.378	-1.0686	8.5715	-16.7896
308	PSMD2_5708	-0.944	-2.4797	0.4298	-2.3971	9.49	0.9494	-3.0644	-1.0481	-0.2189	7.5311	0.4624	-1.7994	5.0548	-1.4275	-1.3052	-0.3381	-1.7049	0.2139	-1.3744	-0.911	-2.2666	0.5705	1.8043	-2.072	-1.0846	0.3463	1.1949	-0.0131	1.184	1.7318	0.8612	-0.9677	-0.2175	-2.835	-0.2305	2.8935	0.5795	1.0376	-1.6389	2.3737	11.3846	8.5017	7.2064	0.7709	-2.1876	-1.7315	6.2505	-10.5405
309	UVRAG_7405	-1.5772	-1.8037	0.05	-2.2247	1.5492	0.9308	-1.3732	-1.3067	-2.2375	3.0839	-0.9676	-0.3749	0.1537	-2.0083	0.625	-0.4237	0.5134	0.099	-0.7957	-0.4282	-0.4071	-0.3741	-0.1064	-1.8981	-0.9272	0.3697	0.8177	-0.5697	1.5128	1.6201	1.1563	-1.0126	-1.0533	-1.3228	-1.9044	0.5497	1.2075	3.2198	-1.9385	0.0881	2.2253	0.6032	0.9144	-0.5308	-1.3276	-2.137	2.4112	-0.9274
310	PSMD14_10213	-1.0591	-3.5007	0.3444	-4.4431	14.8538	2.8012	-2.9367	-2.6971	-1.6909	11.6966	-2.134	-3.7719	5.4536	-2.5312	0.0967	-2.0297	-1.7855	1.267	-2.4251	-2.4466	-4.0801	0.4608	-0.2972	-3.3221	-2.5351	-0.7329	1.6437	-0.8673	3.1543	2.4315	3.26	-2.7763	-1.3663	-5.3124	-2.8647	5.1986	-9.3059	-4.1923	-6.9217	2.9298	30.3204	22.6982	14.593	3.3758	1.0261	-0.7617	12.2932	-21.0413
311	PSMD7_5713	0.741	-3.0285	3.2179	-3.3907	14.8152	2.1507	-2.8847	-2.1651	-1.3692	11.12	-1.6805	-3.6693	6.0139	-1.9076	-0.8482	-1.5408	-2.5705	2.6675	-2.5599	-1.9524	-3.0591	0.6647	-0.5001	-3.6141	-3.1445	-0.2603	0.5945	-0.7016	3.0559	2.7587	2.9038	-3.5388	-1.9378	-4.8356	-3.7116	5.4326	-7.4383	-1.2447	-4.5435	3.4414	23.1537	17.3886	12.1119	2.5426	-1.345	0.8846	11.7747	-20.3712
312	PSMD6_9861	0.1884	-2.9846	2.5929	-4.0746	9.8224	1.161	-2.9567	-2.25	-1.4633	6.917	-1.2826	-2.2977	4.0173	-1.7009	-0.8271	-1.1631	-1.7834	2.4686	-2.3266	-2.0841	-2.9987	-0.2658	-0.4079	-2.6349	-2.2015	-0.1507	1.6927	-0.7956	3.0612	2.99	2.3098	-2.2018	-1.1455	-4.71	-2.6678	2.356	-9.3615	-4.0514	-4.6565	3.3501	15.6587	11.3408	8.6642	2.5393	0.923	-0.8695	9.2906	-13.185
313	HIST1H2BL_8340	-2.1739	-3.4597	0.4051	-2.9906	10.5321	2.307	-2.881	-5.0337	5.6726	6.6249	1.9318	-7.4694	5.5816	0.3717	0.4856	0.3276	-1.7935	1.8151	-1.3721	-2.6735	-4.1689	8.9435	4.6177	-1.6934	-2.1343	-0.7859	4.2582	3.1796	3.9268	3.8258	4.7196	-4.8567	-2.2615	-6.881	-6.8896	16.3301	-5.2482	-4.8945	-19.5303	2.5585	24.203	6.7879	17.5813	0.8686	-2.0905	-6.5308	5.911	-10.9123
314	PLK1_5347	-0.5841	-2.0476	1.1798	-3.0005	5.2359	0.4209	-3.2853	-4.9907	0.4672	5.7304	0.7418	-3.6822	2.5384	-0.4178	-1.4685	-1.2343	-1.5448	1.9254	-0.6613	-1.4993	-2.8753	2.2133	4.2756	-1.1736	-1.0444	-0.1145	0.8686	0.9726	1.0873	0.1663	-0.1692	-1.3241	-0.9729	-6.6657	-12.1937	16.4837	-6.1556	-2.3768	-24.9932	2.0971	23.6213	7.5653	10.9341	-0.5267	-0.5541	-3.1499	4.1653	-7.1415
315	HIST1H2AJ_8331	1.2978	-2.0159	1.7232	-0.5655	4.848	1.1373	-2.1562	-2.4828	0.7994	3.1649	2.0731	-3.1524	3.2648	-0.8507	-0.5267	-0.3504	-0.2441	2.9464	0.2733	-1.5812	-1.8219	2.5818	3.9962	-1.9011	-0.922	-0.2483	2.7535	0.4402	2.9	2.2209	2.8199	-2.9976	-2.0155	-5.489	-6.4507	18.538	-3.1514	-4.1368	-4.8402	2.3256	14.6835	4.6867	14.2374	0.1126	1.0507	-2.0621	5.9964	-8.0661
316	HIST1H2AB_8335	-0.4858	-2.3999	2.0761	-2.5277	3.9583	-0.3138	-2.9737	-3.2538	1.747	3.8854	2.6193	-3.8547	4.5693	-0.3568	-0.9572	-0.5497	-0.5238	2.1227	-0.7478	-1.3812	-1.7545	4.532	4.6779	-2.0271	-1.1623	-0.6065	3.3452	0.7089	3.2551	2.624	1.8126	-2.2382	-1.0911	-5.9441	-6.4521	14.9842	-2.3451	-5.2501	-10.6589	2.8017	15.5229	5.2624	11.9064	1.0179	-0.5766	-3.7704	5.726	-8.2951
317	HIST2H2AC_8338	0.9098	-2.0504	2.4849	-2.3512	3.9957	0.9991	-1.9296	-3.4057	2.3185	3.1375	2.4265	-3.8519	3.539	0.7708	0.3717	-0.0399	-1.243	3.5504	-1.2742	-1.5594	-2.1337	3.6609	3.0184	-2.6952	-2.2575	-0.1663	2.3137	1.4216	3.2669	1.4435	2.3176	-2.6838	-0.7384	-5.6723	-5.553	14.012	-1.7915	-2.5493	-10.394	2.7674	16.3355	5.1737	9.575	0.1061	-1.2854	-1.7954	6.3636	-9.3723
318	HIST1H2BG_8339	1.3976	-0.3153	1.7454	-0.6685	4.5709	-0.423	-3.011	-2.4803	0.9051	2.883	2.8192	-3.3987	3.2417	-1.0935	-1.9566	0.7201	-0.6001	1.9347	-0.4776	-1.8986	-1.773	2.055	2.4342	-1.2713	-0.9143	0.0557	2.4059	0.4169	3.3619	2.4417	1.8641	-2.2324	-0.7022	-5.2087	-7.9126	13.2717	-3.3697	-5.0739	-4.6026	2.8389	12.6355	5.074	8.2962	-0.6096	-0.9178	-1.8382	6.9796	-8.2706
319	HIST1H2BI_8346	0.9196	-1.4007	2.3409	-1.698	5.6042	-0.7267	-3.2083	-2.9568	1.8535	4.2126	1.5175	-4.2792	4.6993	-1.2808	-1.8289	-0.3379	-1.0425	2.1861	-0.8703	-1.9943	-2.4524	3.3755	3.9597	-2.0556	-1.2708	-0.2056	2.4734	0.5962	3.7963	2.0684	2.509	-2.5835	-1.5454	-5.583	-6.9816	14.69	-2.9112	-4.0788	-6.0332	2.885	16.4901	5.1237	10.6474	-0.1555	-2.1727	-2.7507	7.4302	-8.904
320	HIST1H2BN_8341	0.9758	0.3252	-1.5712	1.1742	3.7146	-0.0766	-1.7348	-1.6271	1.702	1.6534	3.914	-2.2657	2.4138	-0.8624	-0.9669	1.0373	-0.272	0.9641	-0.2913	-1.4931	-1.4259	2.0196	4.0725	-1.093	-0.8515	-0.6827	1.7065	0.5999	1.7219	1.046	1.4045	-1.2976	-0.061	-3.7604	-4.9793	10.8245	-2.6401	-3.344	-2.2262	2.2262	11.7425	7.3192	7.1897	-0.4198	0.6351	0.4054	6.6736	-9.8961
321	AURKA_6790	-0.6049	-2.5605	0.3584	-1.4842	3.3804	1.8328	-0.8936	-2.7364	-1.7451	1.6759	-0.7407	-2.6693	0.8821	-1.4214	0.2417	-3.4715	-1.5767	0.3594	-0.7041	-1.1256	-1.9015	-0.2248	-0.6083	-2.0878	-0.4602	0.119	0.5215	-0.7214	1.4388	0.8722	1.2022	-1.4768	-1.224	-5.6919	-9.4195	25.7906	-0.6577	1.9054	-15.0343	2.3915	20.4956	8.072	22.2641	1.8256	-0.1259	-2.8925	4.1863	-12.4452
322	BTG2_7832	0.1374	-0.9957	-0.8962	0.0365	2.338	0.4828	-0.9294	-3.0721	0.2021	0.8328	1.756	-1.5789	1.476	-0.7916	-0.2518	-1.4068	-0.4632	0.8513	0.8249	-0.9891	-1.643	1.5501	2.2136	-2.31	0.2144	0.1555	0.2152	-1.062	0.9727	0.5518	1.2424	-1.3982	-1.2495	-5.0905	-7.2719	20.0054	-1.5668	-0.9	-11.1531	0.3471	16.2773	6.8919	14.7703	0.0898	2.4764	-0.2757	3.1686	-7.6569
323	DPF3_8110	-1.0304	-2.5065	1.2958	-1.489	2.0629	1.1524	-0.8301	-1.5053	0.2799	0.8285	0.7932	-1.3464	1.341	-0.0657	0.1466	-1.6763	-0.7863	0.8352	-0.3771	-0.8098	-0.8447	1.8329	2.2131	-1.3587	-0.4148	0.1785	1.7277	-0.2539	1.8295	2.3501	0.9749	-1.2601	-1.3466	-4.6228	-4.6725	18.6386	-0.2396	0.0104	-3.9281	3.0744	11.2374	1.5271	11.5304	0.4987	0.8757	-3.9818	2.6865	-4.7241
324	UGT3A1_133688	-0.8081	-1.7291	0.5006	-0.5836	5.1091	0.2383	-2.5609	-1.9698	-0.067	0.8899	0.9977	-1.0492	0.1497	-0.2098	-0.6521	-1.9984	-0.4151	0.6384	-0.6034	-2.0141	-2.3182	1.582	1.7751	-1.582	-0.548	-0.5244	1.4942	0.3236	1.8834	1.7955	2.1176	-1.8993	-1.0913	-4.7783	-6.2375	24.0617	-1.8028	0.1339	-11.3167	1.9303	13.5127	3.3726	14.0913	0.2201	1.9934	-2.5006	2.5865	-5.7024
325	CCDC96_257236	-1.1178	-2.9169	1.0145	-1.873	2.8668	1.0028	-1.2647	-1.6951	0.44	1.582	0.0513	-1.892	1.126	-0.8495	-0.0676	-1.8592	-0.4344	1.4233	-0.4546	-1.6655	-0.8234	1.8351	1.02	-0.9236	-0.3273	-0.184	1.254	0.1136	1.0818	2.2195	0.9253	-1.271	-0.7866	-4.7442	-3.9905	15.7036	0.9808	0.232	-1.8297	2.7357	9.2219	1.3421	11.853	1.003	1.3699	-3.4596	2.8851	-3.8098
326	ITPRIP_85450	-0.5099	-3.3439	1.7613	-1.6659	1.5472	1.2742	-1.1281	-2.134	0.9286	1.092	0.4755	-2.7445	2.0073	0.1825	0.6918	-2.1815	-1.5507	1.1641	0.3251	-1.4695	-2.0321	2.9805	2.3196	-1.5795	-0.6934	-0.0388	0.5889	-0.3195	1.4741	0.8158	0.748	-1.7008	-0.9272	-5.1077	-5.7551	22.2655	-1.1835	-0.6224	-4.8498	1.4005	7.7748	-0.8125	16.5532	1.5022	1.6073	-4.3702	1.604	-2.5124
327	CCDC25_55246	-1.5401	-2.7787	0.5715	-1.9408	3.2438	0.6014	-1.7482	-1.0649	-1.019	-0.5264	-0.8704	-1.1152	-0.572	-0.8046	0.3074	-4.0425	-1.1253	0.4499	-0.8551	-1.1442	-1.1546	0.8009	0.2589	-1.5692	-0.5999	-0.7419	1.1562	-0.1841	1.2644	1.8942	0.8461	-1.3243	-0.3996	-5.1038	-4.0784	28.8753	0.5871	0.766	-6.9251	1.9106	14.4943	1.0071	22.061	2.0236	0.318	-4.9425	1.7332	-4.0259
328	HERPUD2_64224	-2.3059	-3.3143	0.2045	-2.0258	3.0048	1.5921	-1.386	-1.1408	-0.5386	-0.1639	-0.1877	-1.0328	0.2791	-0.5594	0.5239	-4.031	-0.5807	0.2955	-0.1182	-1.1968	-2.0076	1.987	0.918	-1.4712	-0.3675	-0.0857	0.706	-0.1416	1.1236	1.5431	0.8549	-1.3792	-1.1297	-5.2739	-6.6533	35.3912	-3.3048	-1.2065	-8.0336	2.3415	16.347	1.1528	23.7314	1.8921	2.448	-6.3228	3.7639	-4.1235
329	FOXD1_2297	-0.433	-2.2789	1.582	-0.9166	2.6112	0.0854	-1.729	-1.3183	-0.0721	-0.0649	0.2613	-0.6931	-0.1229	-0.2708	-0.4621	-3.7294	-0.6676	1.9066	0.6686	-1.1551	-1.1891	1.1314	1.2557	-0.5964	-0.5135	0.3428	0.7953	0.4545	1.2919	1.5839	0.9223	-1.2169	-0.9847	-5.6442	-3.3295	34.4348	-0.2832	0.9967	-4.6241	2.6878	15.0325	0.3297	21.2986	-0.4535	0.9933	-4.0884	2.4043	-5.1136
330	NSMF_26012	-1.9034	-1.6886	-0.8664	-0.6488	3.121	0.2142	-1.497	-0.9578	-0.4948	-0.7005	-0.2654	0.0774	-0.8225	1.4843	-1.5301	-5.1756	-0.6047	-0.6213	0.656	-1.5231	-2.0991	0.8975	1.5539	-0.5155	0.8979	-0.1982	-0.122	-0.1689	0.1809	-0.272	0.0729	-0.6341	-0.264	-5.4995	-1.9243	49.0656	-0.9171	0.1785	-5.3231	1.6806	20.1348	0.9562	27.1302	0.9825	1.468	-5.6252	1.9365	-6.1908
331	OR5T1_390155	-0.4761	-2.2071	1.555	-1.0359	3.6106	-0.003	-1.8709	-1.3567	0.0058	1.6971	-0.3005	-1.5057	1.3649	0.0794	-1.1409	-2.9116	-1.3418	0.7668	-0.0617	-1.5165	-1.5161	1.213	0.3141	-1.4782	-0.7789	-0.5626	0.817	0.437	1.4973	1.2421	1.3196	-1.4361	-0.4426	-5.3398	-5.6751	34.4169	-0.4349	0.6076	-6.3405	2.7208	12.9903	0.7717	22.6848	0.844	2.672	-3.9846	2.4672	-3.8847
332	SRSF3_6428	-1.119	-2.734	1.0587	-3.3332	5.0002	1.4121	-2.2803	-2.6375	-2.2598	2.2819	-1.0402	-0.5538	-0.1528	-0.9575	0.7542	-2.5891	-0.0785	2.9946	-1.3248	-2.029	-2.3734	2.1295	1.1723	-2.2116	-1.6408	-0.4384	1.2114	-0.3312	2.3784	0.9607	1.8137	-2.015	-1.4348	-4.9764	-3.883	10.6621	4.5679	3.3878	-7.5911	1.373	14.8922	4.5183	8.5236	-0.5491	1.4394	-4.7865	1.4101	-2.4746
333	TUBA1B_10376	2.9325	0.6672	2.8563	-0.5995	5.2414	-1.9507	-3.6629	-1.9472	1.6023	2.7871	3.1768	-2.873	4.0369	-1.5849	-2.6918	-0.2484	0.0525	3.1953	-0.2592	-1.4296	-1.9536	-0.2395	2.052	-1.8745	0.5982	-0.0417	1.8923	-0.0304	2.2518	0.7784	1.2184	-1.0245	-0.462	-5.2107	-5.3788	13.1109	2.5995	4.8946	-11.1786	4.0659	16.6005	8.8616	11.5441	0.9618	-0.741	-2.0513	-4.0909	-8.9836
334	TUBA8_51807	0.9154	-1.7234	1.6744	-1.889	4.5697	0.1286	-2.8815	-1.7526	0.7094	2.6389	1.3388	-3.1567	2.4697	-1.8582	-0.6295	-0.5995	-1.4233	1.3408	-0.9218	-1.1342	-1.1501	0.6141	1.8486	-1.1069	-1.0507	-0.1437	1.2963	0.0866	2.1461	0.8438	2.1672	-1.8109	-0.7343	-4.2554	-2.6557	9.5193	2.8913	4.297	-7.2566	3.1542	12.791	5.614	8.4631	0.679	0.3146	-2.2468	-1.7013	-6.2259
335	TUBA3E_112714	-0.0239	-1.6509	2.7321	-3.0118	4.7422	-0.8117	-3.0147	-2.4962	1.5943	5.0408	0.4534	-4.872	4.41	-1.5377	-1.3711	-2.2828	-1.859	1.1413	-1.4859	-1.5555	-1.4457	2.0662	2.5664	0.0195	-0.64	-0.5344	2.5974	1.2275	2.9376	2.2382	2.2223	-2.1032	-1.6299	-5.3045	-6.1701	15.0902	1.0656	3.4799	-12.2009	2.4472	21.6015	8.4709	19.5127	1.5233	-0.4259	-4.8721	-2.5759	-9.4435
336	TUBB3_10381	1.1731	-1.5275	1.6045	-0.9921	3.1439	-0.0162	-2.6636	-1.1421	0.6909	2.6952	1.8409	-2.1813	2.8279	-0.9105	-0.4993	-0.3949	-0.7517	1.6537	-0.5581	-0.6154	-1.3405	1.0394	1.0338	-0.462	-0.5867	-0.3361	1.412	0.1679	1.5932	1.6631	1.1385	-1.5069	-0.645	-3.7611	-3.3929	12.5638	2.4601	3.1686	-4.2883	2.263	8.6414	3.3189	7.6668	-0.7121	0.7723	-1.113	-0.6643	-4.9762
337	AMD1_262	-2.7022	-4.1894	1.1679	-3.6395	5.2108	1.0795	-2.6863	-0.1508	-2.4672	0.7638	-0.2521	-3.3059	1.3988	-1.7575	0.5092	-1.3036	-1.5728	-0.2358	-1.3521	-1.3751	-1.5192	-0.6728	0.5182	-2.2229	-0.9717	-0.7924	1.418	-1.3548	3.0322	1.995	0.9443	-1.7219	-1.2211	-3.6692	2.3044	5.8953	1.7765	0.7996	-1.1753	2.4662	6.4142	0.2844	7.3396	2.5395	-0.1057	-5.7042	0.3274	-0.9627
338	EIF3D_8664	-3.3894	-3.7227	0.7813	-3.7063	7.5161	-0.9964	-4.5533	-0.7202	-3.2495	6.7834	0.0868	-6.2469	4.8178	-5.2095	-0.8335	-1.8831	-1.3696	-0.4699	-1.5662	-2.519	-3.5547	-1.7942	0.3333	-2.8324	-0.3883	-1.3588	2.2513	-0.677	3.5598	3.4858	2.761	-2.422	-1.2177	-3.9527	3.157	6.9975	2.7431	3.3414	-1.2604	3.1558	7.6322	-0.122	8.3144	0.6851	0.0143	-5.5105	0.4693	-1.5376
339	MAT2A_4144	-3.787	-3.3924	-0.7753	-3.6436	5.2708	0.205	-2.2649	0.4212	-2.5925	3.8203	-0.2723	-5.4616	3.3506	-4.0612	0.805	-2.126	-0.5832	-1.1467	-1.2178	-1.9245	-2.5239	-0.0384	1.8107	-2.4085	-0.354	-0.6054	1.7829	-1.2734	3.1493	2.1863	2.2125	-1.8688	-2.0666	-4.0059	-2.0731	5.956	2.2411	1.0804	-2.0691	2.8136	6.8714	-0.1742	11.7668	3.8226	-1.7697	-5.232	-0.6139	-1.1084
340	GLTSCR2_29997	-0.8868	-1.9115	1.5834	-2.01	1.333	-0.4511	-1.4567	-1.2785	0.6325	2.2753	1.9567	-2.2021	2.755	-1.5358	-0.7837	0.8459	-1.3711	0.6575	-1.3158	-1.5903	-0.7651	0.8308	1.7447	-0.2228	-0.5521	0.2217	-0.0029	-1.0261	0.9634	0.2145	0.2782	-0.8602	-0.9175	-3.2068	-0.9595	2.5257	1.6496	1.1361	-1.3675	3.2572	2.3514	-0.4344	1.8229	-0.9487	-0.5622	-2.6642	-0.9669	-0.8842
341	EIF2S1_1965	-2.7731	-2.8568	-0.4331	-2.4117	-0.196	1.4344	0.1782	-1.5027	0.6139	2.0799	-0.5285	-2.5271	2.6821	-0.2376	1.8752	-1.3575	-0.6225	-0.6866	-0.37	-0.4959	-0.1962	1.1544	0.9261	0.0936	-0.3879	0.3515	0.2101	-0.2678	-0.1636	-0.303	-0.1322	-0.9402	-0.4241	-2.9682	-1.2377	3.4576	3.8284	3.2728	-1.7917	1.9091	0.2951	-2.0681	4.6037	1.431	-0.4666	-3.8106	-2.8116	1.2889
342	PPAN_56342	-1.462	-1.0851	-0.414	-1.5516	0.1057	0.591	0.0771	-1.0391	1.7182	1.1917	0.5229	-1.7407	1.4225	-0.2651	0.2826	-0.312	-0.1402	-0.0778	-0.3992	-0.4944	-0.1116	1.3172	1.2714	-0.8078	-0.5517	0.4027	0.5049	1.0483	0.8054	0.3212	0.8163	-1.1088	-0.475	-2.5629	-1.0551	2.6585	-0.1788	-1.535	0.6612	0.7445	1.3476	-0.2938	2.8056	0.6972	-0.2957	-2.3857	-0.5111	-0.6457
343	DDX56_54606	-1.3984	0.1871	-2.0529	-0.2153	0.3078	-0.1449	-0.3943	-0.2531	2.4597	2.3574	3.2873	-3.4558	3.1679	-1.8897	-0.9623	1.3516	0.9939	0.3014	0.9326	-0.7425	-0.6026	1.1624	2.3525	-1.2425	0.1188	0.2691	1.3943	0.2936	1.3156	1.1109	1.3604	-1.558	-0.957	-2.764	-2.0432	4.7665	-0.1953	-1.3172	-0.1538	1.3547	3.4162	0.7836	4.8117	-0.0945	1.0835	-1.5307	1.3951	-2.988
344	DDX24_57062	-3.139	-3.1293	-0.5306	-3.1371	-0.1027	1.156	-1.0393	-0.6051	1.9244	3.1731	0.7395	-3.5236	3.2082	-1.3499	1.368	-0.6089	-1.2042	-1.0135	-0.9816	-0.0785	-0.197	1.0346	1.8065	-0.1819	-0.957	0.2225	1.0535	-0.3074	1.215	0.1196	0.8087	-1.0799	-0.5363	-3.2242	-0.9198	4.2547	0.6424	0.3646	-1.1143	2.56	2.6017	-1.7721	5.6117	1.1753	-1.0829	-3.6454	-1.3083	-0.2799
345	GNL2_29889	-2.9953	-2.6755	-0.7157	-2.986	0.5835	1.2342	-1.2328	-1.0607	2.0256	3.8096	0.8753	-3.7089	3.931	-1.3236	0.9179	-0.3139	-0.8032	-1.1566	-0.7544	-0.0974	-0.511	2.1464	4.0715	-1.2023	-0.6781	-0.742	0.945	0.3385	1.475	0.7297	0.7581	-1.4155	-0.5452	-3.4868	-1.211	2.4031	1.7489	0.113	-1.1015	1.9404	2.0026	-1.3805	4.8276	0.9141	0.0362	-4.5077	-0.5422	-0.067
346	RPL14_9045	-2.729	-3.0066	-0.5112	-2.7454	2.5065	1.0009	-2.0805	-2.1083	2.0747	4.4912	1.412	-4.0413	4.3283	-1.5787	0.7086	-0.5839	-0.4102	-0.3953	-0.7841	-2.1764	-1.428	2.9856	4.6755	-0.9838	-0.7054	-0.6552	1.7165	-0.4597	2.5817	1.2539	2.846	-2.8145	-1.9995	-4.1448	-1.2708	5.4799	3.0846	1.2693	-3.0991	2.1212	4.1788	-1.2019	6.6659	0.7134	-1.2401	-4.6433	-2.6186	-1.4993
347	RPL27A_6157	-2.473	-2.7202	0.3146	-2.665	1.9271	-0.5627	-1.8585	-1.745	2.6593	5.3131	2.1891	-4.4042	5.1139	-1.7049	-0.9671	0.5859	0.4668	0.4503	0.3662	-0.5455	-0.1767	1.8901	4.4789	-0.8962	-0.5853	-0.9842	1.5152	0.3695	2.8231	1.4983	1.4133	-1.609	-1.1269	-3.6039	-0.3334	4.6303	0.2797	0.6849	-0.7088	1.8318	1.2806	-2.298	4.3929	-0.8578	0.5889	-3.621	-1.4918	0.9067
348	RPL38_6169	-1.7185	-1.3876	-0.6413	-1.9196	2.3735	0.3576	-1.6321	-1.5043	1.4179	5.4735	2.2548	-4.3234	4.5617	-2.4397	-0.5728	0.1591	-0.5268	-0.4117	-0.4303	-0.2912	-0.6768	1.7631	3.1435	-1.8419	-0.733	0.2135	1.8229	-0.3193	2.1309	1.3211	1.7788	-1.2655	-1.3627	-4.0135	-2.7528	5.9665	-0.3775	-0.9379	-2.3195	2.3348	6.3644	2.4426	6.3894	0.7247	0.5318	-3.5933	0.8899	-3.7246
349	RPLP0_6175	-3.7515	-3.7403	-1.3821	-3.2585	3.2349	1.5132	-0.9739	-2.0341	2.6811	3.6293	2.1803	-3.0299	2.7337	-0.5901	1.2875	0.4133	-0.9988	-1.1549	-1.1155	-0.147	-1.1137	3.6185	4.7471	-0.772	-0.5605	0.2797	0.3786	0.3232	1.075	0.068	0.5088	-1.3656	-0.2871	-4.2626	1.3677	6.4749	0.7508	0.7985	-0.9848	1.2234	5.7149	-0.8897	5.444	-0.1519	1.1733	-4.1123	-0.3213	-0.2854
350	RPL23A_6147	-1.3403	-3.499	1.7846	-3.7392	1.6269	0.8715	-1.1493	-2.5124	1.9289	6.2735	1.275	-5.3737	5.013	-2.2236	0.8676	-0.5623	-1.3188	1.6406	-1.0975	-1.6322	-2.0411	4.0521	5.3819	-1.2788	-1.3158	-0.4605	1.5289	0.2871	2.9789	1.506	1.9924	-2.2064	-0.878	-5.0409	-1.9961	5.9249	0.2083	-1.0857	-6.7754	2.732	5.1289	-0.5974	7.7578	0.4484	-1.2024	-3.6656	-0.0325	-2.0676
351	RPL19_6143	-2.9075	-4.4189	0.6917	-3.7788	1.3532	1.5192	-1.3785	-1.8869	2.2883	5.7972	1.2624	-5.5511	4.9048	-2.0347	1.6343	-0.9754	-1.2283	-0.7371	-0.8608	-0.6125	-0.8511	2.2868	4.0297	-0.9413	-1.1858	-0.1149	1.6962	0.8371	2.2494	1.9537	1.1271	-1.0873	-0.6825	-4.5149	-2.3524	5.5225	0.3741	-0.0258	-3.6555	2.5894	2.4078	-1.9882	7.2348	0.8063	0.9932	-4.1352	-1.5703	-0.8034
352	RPL27_6155	-2.205	-3.5701	1.458	-3.1736	2.2717	0.7414	-1.6976	-2.6076	3.1742	6.1089	2.3729	-5.093	5.3849	-1.291	1.3127	0.1349	-1.685	-0.0367	-1.3615	-0.8692	-1.9064	4.0011	5.0068	-1.193	-1.1856	-0.6268	1.1049	0.0772	2.6123	0.6302	1.8001	-1.6391	-1.091	-4.8795	-1.4585	5.8289	2.402	0.9635	-3.5259	2.9166	3.3038	-1.2831	5.8297	-0.1311	-0.4205	-3.7166	-1.394	-1.7081
353	RPL30_6156	-3.0004	-3.9568	0.6592	-3.2807	1.1829	1.1755	-1.8592	-2.2139	2.2724	5.5528	1.8879	-4.5058	4.4056	-2.098	1.173	-0.3463	-1.3234	-0.4482	-0.6654	-0.7063	-0.9166	2.639	5.333	-0.7377	-0.7661	-0.072	1.6913	-0.5845	1.8559	1.8749	1.5656	-0.9347	-1.1776	-4.8051	-0.9028	7.7864	0.1884	0.6807	-3.3415	2.9856	4.1975	-1.5901	7.4452	0.2788	0.8368	-4.5251	-2.1241	-1.9071
354	RPL17_6139	-3.7354	-4.9586	-0.4742	-3.9687	3.5962	1.9208	-0.9364	-3.1699	2.5398	8.0159	0.8262	-7.0558	6.3151	-1.7613	2.1715	-1.0808	-2.1121	-1.2981	-1.3537	-1.3025	-2.2131	4.9475	6.8673	-1.7985	-0.7424	-0.2631	2.5097	-0.3815	2.7783	2.1326	2.1479	-2.0585	-1.0022	-5.6192	-2.1597	6.9228	1.5732	-0.4784	-8.1259	2.4431	6.5266	-1.3496	7.7833	0.2152	-1.4694	-5.9849	-2.5847	-1.5943
355	RPL4_6124	-3.1866	-4.6921	1.0285	-3.8172	1.6557	1.7377	-0.1419	-2.856	2.3864	7.0676	1.4848	-5.9612	5.9706	-1.524	1.4046	-1.1609	-0.9115	0.3631	-0.7004	-0.639	-1.0734	3.5379	5.0354	-3.1731	-1.1365	-0.4796	2.2468	-0.385	3.481	1.9432	1.6246	-2.2145	-1.5578	-5.4017	-2.395	8.1241	1.0502	0.3205	-5.7512	2.5903	2.3929	-3.1972	9.8133	1.1642	-1.5086	-4.3561	-2.2427	-0.4783
356	RPL13_6137	-2.6434	-3.2224	1.1445	-3.4263	4.8919	-0.3203	-2.936	-2.616	2.3432	7.4084	1.5633	-5.361	5.8943	-2.1828	-0.2093	-0.2435	-0.1034	0.2553	-0.7353	-2.0278	-2.2018	3.3015	3.6595	-1.1478	-1.1864	-0.4617	1.3778	0.085	2.7783	1.6816	1.601	-2.4798	-0.7762	-4.9039	-2.2488	6.1502	2.2836	0.74	-4.1231	3.4839	5.1253	-0.9575	6.9481	-0.5519	-0.6366	-4.4559	-0.9089	-1.5212
357	RPL7_6129	-2.6867	-3.8582	0.5854	-3.5541	0.8687	0.6281	-1.0779	-2.4166	3.305	6.4967	2.1426	-5.5883	5.3532	-1.44	0.5991	0.168	-1.6124	-0.8791	-0.8863	0.2047	0.1444	3.6435	4.1716	-1.0489	-0.837	-0.4496	1.8914	0.2724	3.4887	1.8968	2.3492	-1.9555	-1.0102	-4.8989	-3.0907	6.7569	1.1915	0.6494	-5.5679	3.0748	2.1316	-2.2431	8.1969	0.6408	-0.4859	-4.0383	-2.4192	-0.6273
358	RPL37A_6168	-2.7006	-3.9252	1.1906	-3.5552	2.2079	0.4896	-1.4019	-2.0554	1.95	6.097	2.1358	-5.1402	5.452	-2.0571	0.6198	-0.3908	-1.8672	-0.4068	-1.1208	-0.0221	-0.6013	1.8874	3.747	-1.3881	-1.0465	-0.2183	2.0325	-0.6535	2.4848	1.8566	1.6052	-1.2652	-0.3307	-4.6926	-2.5784	8.0935	2.5686	0.7029	-2.9961	3.583	4.8352	-1.1115	7.1472	0.2248	-1.0483	-5.9241	-1.0707	-1.8764
359	RPS24_6229	-2.5679	-3.4344	0.7924	-3.6164	4.0832	0.6403	-0.9225	-1.6044	0.8566	2.6287	1.0222	-3.9968	3.3072	-0.6615	0.3703	-1.4679	-0.262	0.816	-1.2293	-1.5851	-1.7379	0.9628	1.0493	-1.7037	-1.049	-0.3917	1.7815	-0.9395	2.1158	1.6723	1.3438	-1.5286	-1.048	-4.8117	-5.5521	8.5704	2.3478	0.9753	-2.8787	3.1249	5.6316	-0.8605	10.7465	1.3859	-3.1504	-5.9171	-0.7102	-1.6046
360	RRN3_54700	-3.6431	-3.9892	-0.715	-4.0252	1.6178	1.896	-0.7899	-2.9833	2.815	6.8142	1.8462	-5.6011	5.7988	-2.1091	1.4846	-0.7163	-0.8683	-0.4606	-1.2234	-0.9403	-1.5531	2.8723	3.9736	-0.9227	-1.0404	0.4199	2.6109	-0.4016	3.0269	2.661	2.0169	-1.7907	-1.681	-5.0464	-8.7573	7.8647	0.3631	-1.3944	-5.0246	2.8626	4.5162	-1.4857	8.3406	-0.1089	-4.0266	-6.9411	1.1329	-2.8803
361	DHX8_1659	-2.175	-3.7632	0.8153	-2.5665	0.4576	2.2027	0.0433	-3.2128	-0.3424	2.3962	2.3895	-1.443	1.2111	0.675	2.3737	1.1538	-0.2166	-0.3309	-0.5036	-0.3703	-0.7199	2.137	4.8962	-1.0995	0.2031	0.3725	1.401	-0.02	1.2765	0.472	1.58	-0.8667	-0.5604	-4.546	-10.4127	9.7375	0.7675	1.1526	-7.6466	1.8045	1.849	-2.2145	2.8756	-2.5	0.453	-4.3671	-1.1399	-1.0023
362	C14orf178_283579	-2.1387	-3.2069	0.6226	-2.4303	0.6343	2.3151	-0.4465	-1.0025	-1.1189	-0.82	-0.7296	0.3571	-0.7856	1.2812	1.678	-1.7748	-1.3458	-0.4433	-0.9548	0.0004	-0.2982	0.4918	-0.4964	-0.3998	-0.3039	0.4917	-0.0063	0.373	-0.2848	-0.264	-0.156	-0.5339	-0.0478	-2.9269	-5.7836	10.2398	-0.1096	1.9368	-3.7216	0.37	4.3229	-1.14	6.9857	-0.0696	0.5358	-3.7009	-1.3316	-0.2584
363	SNW1_22938	-2.1495	-3.8486	1.643	-3.1178	0.1831	1.4716	0.1727	-1.6251	-0.0055	-0.7394	-0.3305	-0.8408	-0.5197	0.8004	1.4522	-1.3994	-1.0226	0.0822	-0.5585	-0.2132	-0.3359	1.8282	1.4597	-0.5034	-0.8456	0.6735	-0.5022	0.4507	-0.0403	-0.5239	-0.7054	-0.8793	0.1143	-3.7354	-5.9873	10.8106	0.093	2.3109	-5.2324	1.791	3.5165	-1.8315	5.8291	0.0415	-0.0005	-3.9449	-1.101	0.4385
364	MFAP1_4236	-3.0503	-3.8833	0.0697	-3.1261	1.9432	2.0052	-0.7638	-1.6835	-2.2222	-0.0558	-1.4074	0.4432	-1.4785	-0.1972	2.0569	-2.2088	-1.3657	-0.5244	-0.7359	0.5025	-1.1911	0.5935	0.6528	-0.8639	-0.0677	0.4139	-0.7947	-0.3225	-1.0767	-1.1922	-0.7786	0.1935	0.8406	-3.8925	-6.1685	11.0216	2.6045	5.4513	-7.243	1.1003	5.2588	-1.7397	7.1142	0.0056	-1.0091	-4.4254	-4.6817	-2.399
365	PRPF8_10594	-1.7975	-2.6334	-0.3526	-2.5063	0.8203	2.5287	-0.2722	-1.5037	-0.9297	-1.4048	-1.0657	1.1161	-1.4422	1.3966	1.4391	-2.285	-1.2397	-0.3049	-1.2524	0.8809	0.2321	1.4245	0.53	-0.0603	-0.2129	-0.1472	-0.7604	0.1091	-1.0264	-1.0636	-0.1437	-0.2382	-0.1272	-4.1102	-3.0981	9.4517	2.6473	4.086	-6.0425	1.5886	7.1158	2.2645	6.6672	0.8871	0.6109	-2.8399	-2.2087	-4.201
366	PRPF38A_84950	-2.422	-3.0414	0.0755	-3.2233	1.1596	1.8365	-0.6175	-1.0222	-0.7969	-0.4398	-0.2459	-0.2506	-0.8806	-0.1933	1.4014	-1.6363	-1.3487	-0.4469	-0.8531	0.1726	-0.5428	0.5091	0.8667	-0.1392	-0.8152	-0.1547	0.5766	0.1223	0.3326	-0.3758	0.8396	-1.1961	-0.1147	-3.667	-6.3015	8.4651	1.9489	1.9049	-6.0723	1.9479	6.9155	0.4973	7.4562	1.2462	0.3818	-3.811	-2.6628	-2.8917
367	IK_3550	-2.255	-3.2695	0.3517	-3.4209	1.3188	3.0331	0.1832	-1.697	-1.4517	-1.1506	-1.9856	1.4491	-2.172	1.2577	2.1645	-2.3883	-1.5446	0.1028	-0.9631	0.1102	-0.7889	1.0679	0.265	0.5633	-1.3994	0.9288	-0.462	0.6496	-0.1634	-0.2263	-0.6631	-0.3798	-0.0127	-4.1555	-8.1245	7.1046	1.0083	-0.3487	-4.2748	0.8829	5.4225	0.3389	6.5957	1.9932	-2.2027	-4.4798	-1.5718	-4.8691
368	SMU1_55234	-1.8592	-4.507	1.3088	-3.2017	-0.4463	3.8734	0.7439	-3.1954	-0.3698	-0.3803	-1.2243	-0.2583	-0.877	0.5884	3.5527	-1.8476	-1.9308	-0.3041	-1.7206	0.3183	0.0952	1.8049	0.8721	-1.5813	-1.0106	-0.0715	0.605	0.7426	1.0641	0.9906	0.4804	-0.8249	-0.6124	-5.2785	-8.9632	9.4939	1.1134	0.7952	-7.3944	0.9931	3.846	-0.2559	5.1661	0.4949	-2.1339	-3.1472	-2.6042	-3.4024
369	SF3A3_10946	-0.2151	-1.9803	2.1451	-2.1467	5.8318	-1.5138	-4.0808	-2.8305	2.2273	7.6413	4.8717	-2.0907	4.659	-0.5066	-1.3626	4.1844	-0.3391	1.8589	-0.3644	-2.2776	-2.6799	4.4069	6.6787	-1.1949	-0.9162	-0.3486	1.5671	1.9248	1.042	1.5299	0.7618	-1.2629	-0.1077	-4.0375	-7.1823	7.4726	-1.1682	-1.2336	-1.9392	1.4871	4.7013	0.8895	3.2004	-3.2786	-1.3154	-2.5026	2.0772	-2.4195
370	SNRPA1_6627	0.4031	-1.5026	1.5898	-1.0629	5.8178	0.8836	-2.8176	-2.6281	2.2873	7.5821	3.9025	-1.5303	4.4432	-0.1066	-0.9619	3.5075	-0.4651	1.1799	-0.2191	-1.6685	-1.7222	4.846	5.6365	-0.2833	-1.0034	-0.7791	1.504	1.818	1.0884	0.7214	1.4275	-1.1336	0.5956	-4.1918	-6.9774	5.894	-0.3813	0.6096	-2.5476	2.5967	6.0904	2.3828	1.3824	-3.1231	0.1667	-1.1552	2.0153	-4.6854
371	SNRPD2_6633	-0.7611	-2.8234	0.9022	-2.3084	3.8187	2.9906	-0.8557	-1.6026	-0.8126	2.0402	1.1011	0.4605	1.0031	0.5104	1.3929	0.6308	-1.576	0.7253	-1.7124	0.2822	-0.1571	0.9699	0.9595	-0.6915	-1.8214	0.5758	0.7604	0.6855	1.2595	0.7533	1.0366	-0.866	-0.1771	-3.122	-2.4168	5.2345	2.9351	4.1494	-1.8133	1.7141	8.9115	5.3071	2.4151	-1.5473	-1.1471	0.811	2.0545	-7.4414
372	SNRPD3_6634	0.5859	-1.4369	1.9457	-1.4909	4.4337	1.1006	-1.5986	-2.0703	-0.5334	3.6909	1.6789	-1.0151	1.6854	-0.4023	-0.1614	0.8716	-0.6755	2.1162	-0.6289	-1.2293	-1.4702	2.0143	3.6064	-1.0005	-1.8297	0.3975	-0.288	0.3174	0.4448	-0.0963	0.1968	-0.8274	-0.0756	-4.1609	-4.6353	8.7208	3.3745	4.3813	-1.8257	2.2987	12.6999	7.5496	3.9011	-1.7619	-0.9396	0.2885	-0.4356	-9.2341
373	SNRPF_6636	0.4457	-1.3153	-0.3248	-0.3114	2.8997	2.107	-0.7953	-2.3028	-0.645	2.6974	2.089	0.9079	0.5921	0.1412	1.1823	0.6872	-0.7093	0.5509	-0.3175	-0.3919	-0.8299	1.9357	3.8006	-1.1685	-0.3894	0.6524	-0.2503	-0.3364	0.0798	-0.2605	1.1501	-0.9997	-0.3036	-4.1564	-2.4807	9.0598	3.4152	4.8753	-3.6344	2.2583	10.807	6.7336	3.3687	-2.007	-1.002	1.8878	0.5922	-8.7174
374	PSMA1_5682	-3.106	-5.6592	1.6754	-3.5998	0.4163	2.8129	0.1518	-2.621	-1.7308	1.1395	-1.229	-1.7699	0.428	0.3267	2.857	-1.0994	-2.4094	-0.3004	-1.1274	0.101	-1.2564	0.2025	0.1507	-1.4956	-0.7544	0.0077	0.4598	-0.2471	1.4813	1.3423	0.9592	-1.0977	-0.563	-4.2647	-5.5579	8.2258	-3.6997	-2.5106	-6.2127	0.9487	1.8427	-3.2648	5.9729	0.2383	-5.0131	-5.5184	-0.3983	-0.1182
375	PSMA6_5687	-3.3643	-4.5669	1.1071	-3.8822	3.0008	1.7765	-0.3069	-2.885	-1.9627	2.1767	-0.5986	-1.6186	1.0942	-0.4057	1.0117	-0.4925	-2.075	-0.8108	-1.373	-1.2282	-2.0764	-0.7387	0.7557	-1.6936	-1.7093	-0.1207	1.4795	0.1457	2.6695	1.7651	1.6903	-1.9796	-1.5001	-4.8571	-6.6838	8.0145	-7.1521	-5.2898	-6.9533	1.8502	5.6188	-1.8498	7.1926	-0.5034	-4.6993	-6.8651	3.6292	-2.2502
376	PSMB4_5692	-3.1005	-5.0822	1.1063	-3.9233	2.4108	2.4076	0.3523	-2.21	-1.7289	1.7517	-0.4402	-1.9076	1.2251	-0.1306	2.0174	-0.0844	-1.4847	-0.5234	-1.3102	-0.2414	-0.7501	0.2631	0.0197	-1.6949	-1.6831	0.447	1.8123	0.1342	2.4733	2.3047	1.7193	-2.5931	-1.6333	-4.5202	-4.8636	9.0426	-6.8986	-5.2174	-4.831	2.1497	4.0658	-3.0868	7.1178	0.1491	-3.7871	-7.0479	3.0386	-1.175
377	PSMA3_5684	-3.5969	-5.3232	0.6819	-3.9001	0.775	2.9208	0.2864	-2.5008	-1.6956	0.9782	-1.5686	-1.2027	-0.1421	0.379	2.6521	-1.6732	-2.0766	-1.0668	-1.3756	-0.6045	-1.2694	-0.2297	0.5519	-2.0084	-0.6966	0.5335	0.4663	-0.9929	1.6023	1.0212	0.9911	-1.3419	-0.2875	-4.5514	-5.363	7.7368	-4.972	-4.6613	-2.9595	1.2334	2.185	-2.9528	6.6542	0.8298	-4.8196	-5.9053	2.9394	-1.4119
378	PSMB1_5689	-3.1407	-4.304	0.6163	-3.4277	0.4047	2.7314	0.5559	-2.3579	-1.8004	0.6868	-1.0474	-0.8113	-0.5568	0.1089	2.3993	-0.7015	-1.3518	-0.8488	-0.627	-0.0546	-0.8072	-0.7312	-0.0055	-1.7491	-0.929	-0.215	0.5966	-0.2032	1.1638	0.9954	0.8698	-1.4266	-1.0064	-4.2873	-5.0197	6.6584	-4.9224	-3.9119	-3.6772	1.1722	1.287	-3.5358	4.3568	-0.1683	-2.481	-6.2832	2.4182	-0.3251
379	PSMA4_5685	-3.4756	-4.2975	-1.2358	-2.9131	0.0181	3.0308	1.0006	-1.9471	-0.7652	0.2173	-1.3382	-1.0043	-0.6145	0.4293	2.2396	-0.9211	-0.9949	-1.8185	-0.8802	0.0564	-0.3531	1.1306	0.9128	-1.3638	-0.5214	-0.4876	0.0004	0.2979	0.6907	0.9878	1.0337	-1.9432	-0.9475	-4.3323	-5.7205	9.2855	-5.7873	-4.479	-5.2905	0.5324	2.4746	-2.6605	7.1956	1.4029	-3.0632	-5.5021	2.5127	-2.672
380	PSMB6_5694	-2.929	-4.554	0.1174	-2.9502	0.8337	2.426	0.445	-2.7883	-1.8494	1.2785	-1.4707	-1.6309	0.4994	0.1986	2.4996	-1.2682	-2.2527	-1.2434	-1.0324	0.6318	-0.1427	-0.0933	-0.4754	-0.7356	-0.0284	-0.4613	0.1453	-0.0836	0.9745	0.0805	1.2497	-2.078	-0.6877	-4.6212	-5.7898	7.4271	-6.6364	-5.523	-7.019	1.1782	2.594	-2.4489	6.1642	0.6528	-3.7849	-5.6638	3.7583	-1.5131
381	PSMA5_5686	-3.2884	-2.834	-1.7509	-2.5074	0.3539	2.6889	1.0341	-2.1699	-0.7825	-1.194	-1.7969	-0.8433	-1.0871	0.9468	1.7751	-1.461	-0.2643	-1.1331	-0.1428	-0.1148	-0.4185	1.3586	1.2851	-0.7717	-0.0515	-0.2713	-0.3352	0.5493	-0.4593	-0.134	0.1352	-1.1307	-0.5528	-4.1311	-5.6253	7.4977	-4.8988	-4.2271	-4.799	-0.6875	3.3052	-1.8131	7.8202	2.211	-3.8077	-5.4293	2.8413	-1.081
382	PSMB2_5690	-3.6734	-3.9196	-0.5506	-3.0439	1.4534	1.358	0.2821	-2.2236	-1.4877	-0.5599	-1.5917	-0.8369	0.033	-0.084	1.4999	-1.1033	-0.9304	-0.9981	-0.9683	-0.2643	0.1806	-0.2525	0.0892	-0.4707	-1.181	0.0609	-0.3434	-0.4345	0.4634	-0.1574	0.7527	-1.5435	-0.7077	-4.4213	-5.2068	6.5013	-5.0851	-4.4547	-3.7744	0.0026	3.7432	-2.2505	6.9877	1.8336	-2.9244	-6.7779	1.8492	-1.85
383	PSMB5_5693	-2.1947	-4.1707	1.1508	-2.9509	1.9305	0.9348	-1.2109	-1.7631	-0.1643	0.3027	-0.9075	-1.4557	0.4659	0.771	0.4518	-0.8552	-1.7673	-0.2809	-1.1693	-1.0426	-1.5147	1.533	0.9646	-2.1058	-1.3466	-0.1755	1.4094	0.6897	2.5263	1.7632	0.9752	-1.6453	-0.5329	-4.712	-7.1749	8.2804	-6.3475	-7.3347	-4.1242	1.8895	3.2432	-2.2938	7.6649	1.6119	-1.8807	-5.4192	6.5749	-1.1101
[truncated: 230 more columns]
