# Supplementary material for: Genome-scale requirements for dynein-based transport revealed by a high-content arrayed CRISPR screen
Source: J Cell Biol. 2024 Mar 6;223(5):e202306048. doi: 10.1083/jcb.202306048 (PMC10916854; doi:10.1083/jcb.202306048)
Supplement: Table S12 — shows sequences of secondary screen and VBC-based independent crRNAs (Excel file). [file JCB_202306048_TableS12.xlsx]

## Sheet: Horizon secondary screen crRNAs
Catalog Number	Component Catalog Number	Gene Symbol	Gene ID	Sequence	PAM	Genomic Location	Accession Exons
F-008641-00	CM-008641-01	ABCF3	55324	CTGACATCCAGCATGTTTGT	AGG	hg38|-chr3:184189390-184189412	NM_018358 (Exon12)
F-008641-00	CM-008641-02	ABCF3	55324	GTGTGCGAGAGGATTTGCTA	CGG	hg38|+chr3:184188347-184188369	NM_018358 (Exon7)
F-008641-00	CM-008641-03	ABCF3	55324	GTCAAATCCTCCTTCCACAC	GGG	hg38|-chr3:184193625-184193647	NM_018358 (Exon21)
F-008641-00	CM-008641-04	ABCF3	55324	GCAAGGGTCACTCACCGGGT	GGG	hg38|-chr3:184188981-184189003	NM_018358 (Exon9)
F-005754-00	CM-005754-01	ACE	1636	GTGCAGGGCCCGGCGCACGT	AGG	hg38|-chr17:63489052-63489074	NM_001178057 (Exon6), NM_152830 (Exon6), NM_000789 (Exon17)
F-005754-00	CM-005754-02	ACE	1636	GATGTGGCCCATTTCGTGGT	GGG	hg38|-chr17:63493480-63493502	NM_001178057 (Exon9), NM_152830 (Exon9), NM_000789 (Exon20)
F-005754-00	CM-005754-03	ACE	1636	GTGGTGGCCCACCACGAAAT	GGG	hg38|+chr17:63493473-63493495	NM_001178057 (Exon9), NM_152830 (Exon9), NM_000789 (Exon20)
F-005754-00	CM-005754-04	ACE	1636	CATCAGCCCAGAGCCCAAGT	GGG	hg38|+chr17:63485049-63485071	NM_001178057 (Exon1), NM_152830 (Exon1)
F-017221-00	CM-017221-01	ACSBG1	23205	GTGGAGCCCACATCACACAT	GGG	hg38|-chr15:78180887-78180909	NM_015162 (Exon9),NM_001199377 (Exon9)
F-017221-00	CM-017221-02	ACSBG1	23205	CTGTACAGCCGGTAGTTGTA	GGG	hg38|+chr15:78179550-78179572	NM_015162 (Exon10),NM_001199377 (Exon10)
F-017221-00	CM-017221-03	ACSBG1	23205	TAAAGGCAGACTGACCTTCA	GGG	hg38|+chr15:78181954-78181976	NM_015162 (Exon8),NM_001199377 (Exon8)
F-017221-00	CM-017221-04	ACSBG1	23205	GCCCACTTCTGGATGTGGTA	GGG	hg38|+chr15:78173634-78173656	NM_015162 (Exon13),NM_001199377 (Exon13)
F-020824-00	CM-020824-01	ACTR10	55860	GGTCCTAGATTGTGGATATA	GGG	hg38|+chr14:58211360-58211382	NM_018477 (Exon5)
F-020824-00	CM-020824-02	ACTR10	55860	AATGTTGACTATCCATTAGA	TGG	hg38|+chr14:58223801-58223823	NM_018477 (Exon10)
F-020824-00	CM-020824-03	ACTR10	55860	TACTACCATGCCGCTCTACG	AGG	hg38|+chr14:58200211-58200233	NM_018477 (Exon1)
F-020824-00	CM-020824-04	ACTR10	55860	ACTACCATGCCGCTCTACGA	GGG	hg38|+chr14:58200212-58200234	NM_018477 (Exon1)
F-012074-00	CM-012074-01	ACTR1A	10121	CTGGTTGGCGATCACATCGT	AGG	hg38|+chr10:102502618-102502640	NM_005736.3 (Exon1)
F-012074-00	CM-012074-02	ACTR1A	10121	GATGATGTCCCGACATTAGA	AGG	hg38|+chr10:102480848-102480870	NM_005736.3 (Exon11)
F-012074-00	CM-012074-03	ACTR1A	10121	GATGGCAGCACCATTGAGGT	AGG	hg38|-chr10:102483006-102483028	NM_005736.3 (Exon7)
F-012074-00	CM-012074-04	ACTR1A	10121	CTTGAAGGCGACATCTTCAT	TGG	hg38|-chr10:102489076-102489098	NM_005736.3 (Exon3)
F-012752-00	CM-012752-01	ADAP1	11033	GGTGCTGTTGTCCTTCAGGT	AGG	hg38|+chr7:904159-904181	NM_001284311 (Exon4), NM_006869 (Exon6), NM_001284310 (Exon5), NM_001284309 (Exon6), NM_001284308 (Exon6)
F-012752-00	CM-012752-02	ADAP1	11033	GTGGCCTCACCTGCCGAGTA	GGG	hg38|+chr7:919958-919980	NM_001284311 (Exon2), NM_006869 (Exon4), NM_001284310 (Exon3), NM_001284309 (Exon4), NM_001284308 (Exon4)
F-012752-00	CM-012752-03	ADAP1	11033	GAGAGCTTTGGCACCAGCTA	GGG	hg38|+chr7:900148-900170	NM_001284311 (Exon6), NM_006869 (Exon8), NM_001284310 (Exon7), NM_001284309 (Exon8), NM_001284308 (Exon8)
F-012752-00	CM-012752-04	ADAP1	11033	TTTGTGCTGACAGAACGAGA	GGG	hg38|-chr7:905088-905110	NM_001284311 (Exon3), NM_006869 (Exon5), NM_001284310 (Exon4), NM_001284309 (Exon5), NM_001284308 (Exon5)
F-011954-00	CM-011954-01	AKAP5	9495	GATGCCTTCACTTAGATCCT	GGG	hg38|-chr14:64468930-64468952	NM_004857 (Exon2)
F-011954-00	CM-011954-02	AKAP5	9495	TGATCAGCCAGAGCCCACAC	GGG	hg38|+chr14:64468601-64468623	NM_004857 (Exon2)
F-011954-00	CM-011954-03	AKAP5	9495	TAGAACTTGGATTAGATAAT	GGG	hg38|+chr14:64469029-64469051	NM_004857 (Exon2)
F-011954-00	CM-011954-04	AKAP5	9495	TCCATTTGGTGCACTTTCTA	GGG	hg38|-chr14:64469245-64469267	NM_004857 (Exon2)
F-017362-00	CM-017362-01	AKAP9	10142	ACATAAGTCCCTTAGTACAG	TGG	hg38|+chr7:92001600-92001622	NM_005751 (Exon8), NM_147185 (Exon8)
F-017362-00	CM-017362-02	AKAP9	10142	ATGGTCCTCTCCATCACTAT	AGG	hg38|-chr7:92085553-92085575	NM_005751 (Exon36), NM_147185 (Exon36)
F-017362-00	CM-017362-03	AKAP9	10142	ACAACTGCTGATAAATTACT	AGG	hg38|+chr7:92000974-92000996	NM_005751 (Exon8), NM_147185 (Exon8)
F-017362-00	CM-017362-04	AKAP9	10142	CATGGCATCAGATTCCTTTA	TGG	hg38|-chr7:92077721-92077743	NM_005751 (Exon30), NM_147185 (Exon30)
F-008655-00	CM-008655-01	AKR7A3	22977	CTGGCCCTCGCTGTACACGA	AGG	hg38|+chr1:19288551-19288573	NM_012067.2 (Exon1)
F-008655-00	CM-008655-02	AKR7A3	22977	CACTTCCCAGGCTGCATAGT	TGG	hg38|+chr1:19285945-19285967	NM_012067.2 (Exon3)
F-008655-00	CM-008655-03	AKR7A3	22977	AAGAATGGGAAACAGCCCGT	GGG	hg38|-chr1:19284728-19284750	NM_012067.2 (Exon5)
F-008655-00	CM-008655-04	AKR7A3	22977	ACGGCCTTCGTGTACAGCGA	GGG	hg38|-chr1:19288555-19288577	NM_012067.2 (Exon1)
F-008768-00	CM-008768-01	AKTIP	64400	CACCACTTACCTAATTGCAT	AGG	hg38|+chr16:53494128-53494150	NM_001308325.1 (Exon8), NM_001012398.2 (Exon8), NM_022476.3 (Exon8)
F-008768-00	CM-008768-02	AKTIP	64400	CTGAAAGGCTGTACTGAGCC	AGG	hg38|+chr16:53492440-53492462	NM_001308325.1 (Exon10), NM_001012398.2 (Exon10), NM_022476.3 (Exon10)
F-008768-00	CM-008768-03	AKTIP	64400	GGAGTAATATTCATACGGCA	TGG	hg38|-chr16:53495143-53495165	NM_001308325.1 (Exon5), NM_001012398.2 (Exon5), NM_022476.3 (Exon5)
F-008768-00	CM-008768-04	AKTIP	64400	GGCAGGTATTAATGTATGCA	AGG	hg38|-chr16:53494395-53494417	NM_001308325.1 (Exon7), NM_001012398.2 (Exon7), NM_022476.3 (Exon7)
F-009082-00	CM-009082-01	ALDH1A3	220	AATGGCACGAATCCAAGAGT	GGG	hg38|+chr15:100885283-100885305	NM_001293815.1 (Exon2),NM_000693.3 (Exon2)
F-009082-00	CM-009082-02	ALDH1A3	220	GTTGAAGAACACTCCCTGAT	GGG	hg38|-chr15:100900596-100900618	NM_001293815.1 (Exon6),NM_000693.3 (Exon9)
F-009082-00	CM-009082-03	ALDH1A3	220	GCATGTACTCACGGCCAAGG	TGG	hg38|-chr15:100887702-100887724	NM_001293815.1 (Exon3),NM_000693.3 (Exon3)
F-009082-00	CM-009082-04	ALDH1A3	220	CTGCTCCTCCACGAACACCC	TGG	hg38|-chr15:100900644-100900666	NM_001293815.1 (Exon6),NM_000693.3 (Exon9)
F-008254-00	CM-008254-01	ALDH1B1	219	GATGAGGGAGGCCAAATACA	GGG	hg38|-chr9:38396401-38396423	NM_000692 (Exon2)
F-008254-00	CM-008254-02	ALDH1B1	219	TTGATGAACAGCTGGTTGTA	GGG	hg38|-chr9:38395851-38395873	NM_000692 (Exon2)
F-008254-00	CM-008254-03	ALDH1B1	219	TTTGGCCTCCCTCATCAAGG	AGG	hg38|+chr9:38396408-38396430	NM_000692 (Exon2)
F-008254-00	CM-008254-04	ALDH1B1	219	TTCACCGGTTCCACCGAGGT	GGG	hg38|+chr9:38396526-38396548	NM_000692 (Exon2)
F-004558-00	CM-004558-01	ALOX12	239	CTTCTCTCCTCGGATCACGT	TGG	hg38|-chr17:7000385-7000407	NM_000697.2 (Exon7)
F-004558-00	CM-004558-02	ALOX12	239	GCCCTTACCTGGATGACCAT	GGG	hg38|-chr17:7000465-7000487	NM_000697.2 (Exon7)
F-004558-00	CM-004558-03	ALOX12	239	GACATCCTGAGCCTGCCCGA	GGG	hg38|+chr17:6997000-6997022	NM_000697.2 (Exon2)
F-004558-00	CM-004558-04	ALOX12	239	TTGCCAGGAGCCAGGCAAGT	GGG	hg38|-chr17:7001658-7001680	NM_000697.2 (Exon8)
F-009025-00	CM-009025-01	ALOX12B	242	GCACGGTTCGCAAGCACCTA	GGG	hg38|+chr17:8073731-8073753	NM_001139 (Exon13),NM_001139.2 (Exon13)
F-009025-00	CM-009025-02	ALOX12B	242	CTGGCTGCTAGCCAAGACGT	GGG	hg38|-chr17:8077112-8077134	NM_001139 (Exon9),NM_001139.2 (Exon9)
F-009025-00	CM-009025-03	ALOX12B	242	TGTGGCCACCCTGACTTTGT	AGG	hg38|+chr17:8087413-8087435	NM_001139 (Exon1),NM_001139.2 (Exon1)
F-009025-00	CM-009025-04	ALOX12B	242	TGCGTCACTCGGGTAATAAT	AGG	hg38|+chr17:8075674-8075696	NM_001139 (Exon12),NM_001139.2 (Exon12)
F-004530-00	CM-004530-01	ALOX5	240	GTGGTAGACATCTACTACGA	GGG	hg38|+chr10:45443429-45443451	NM_000698 (Exon11),NM_001256154 (Exon11),NM_001256153 (Exon11)
F-004530-00	CM-004530-02	ALOX5	240	CACGTCGTATGAATCCACCT	GGG	hg38|-chr10:45382478-45382500	NM_000698 (Exon2),NM_001256154 (Exon2),NM_001256153 (Exon2)
F-004530-00	CM-004530-03	ALOX5	240	AGTGGCCACGGTGACCGTGT	AGG	hg38|-chr10:45374287-45374309	NM_000698 (Exon1),NM_001256154 (Exon1),NM_001256153 (Exon1)
F-004530-00	CM-004530-04	ALOX5	240	TATCAGCTCAACCAAATCCC	GGG	hg38|+chr10:45440424-45440446	NM_000698 (Exon8),NM_001256154 (Exon8),NM_001256153 (Exon8)
F-010053-00	CM-010053-01	AMD1	262	TACCTGATTAACAAACAAGG	TGG	hg38|-chr6:110893046-110893068	NM_001287216.1 (Exon4),NM_001634.5 (Exon8),NM_001287215.1 (Exon8),NM_001287214.1 (Exon7),NR_109768.1 (Exon5)
F-010053-00	CM-010053-02	AMD1	262	GGAATTCGTGACCTGATACC	AGG	hg38|+chr6:110892741-110892763	NM_001287216.1 (Exon3),NM_001634.5 (Exon7),NM_001287215.1 (Exon7),NM_001287214.1 (Exon6),NR_109768.1 (Exon4)
F-010053-00	CM-010053-03	AMD1	262	CCACAATGTTCAATCCTTGT	GGG	hg38|+chr6:110892778-110892800	NM_001287216.1 (Exon3),NM_001634.5 (Exon7),NM_001287215.1 (Exon7),NM_001287214.1 (Exon6),NR_109768.1 (Exon4)
F-010053-00	CM-010053-04	AMD1	262	CCATTCATCGAATACCCACA	AGG	hg38|-chr6:110892792-110892814	NM_001287216.1 (Exon3),NM_001634.5 (Exon7),NM_001287215.1 (Exon7),NM_001287214.1 (Exon6),NR_109768.1 (Exon4)
F-007853-00	CM-007853-01	ANGPTL7	10218	TTGGCTGTCTGGAGAGCCGG	TGG	hg38|-chr1:11193729-11193751	NM_021146.3 (Exon3)
F-007853-00	CM-007853-02	ANGPTL7	10218	GCTTGTACTGCTTCCAGTCC	CGG	hg38|-chr1:11193657-11193679	NM_021146.3 (Exon3)
F-007853-00	CM-007853-03	ANGPTL7	10218	CTGCCCAGGAAGTCATCAGG	AGG	hg38|-chr1:11192335-11192357	NM_021146.3 (Exon2)
F-007853-00	CM-007853-04	ANGPTL7	10218	GACTGGAAGCAGTACAAGCA	GGG	hg38|+chr1:11193661-11193683	NM_021146.3 (Exon3)
F-010995-00	CM-010995-01	APOA4	337	ACTGAAGGAGGAGATTGGGA	AGG	hg38|-chr11:116821745-116821767	NM_000482.3 (Exon3)
F-010995-00	CM-010995-02	APOA4	337	AGAAACTGAAGGAGGAGATT	GGG	hg38|-chr11:116821749-116821771	NM_000482.3 (Exon3)
F-010995-00	CM-010995-03	APOA4	337	GCCCTCTTCCAGGACAAACT	TGG	hg38|-chr11:116821858-116821880	NM_000482.3 (Exon3)
F-010995-00	CM-010995-04	APOA4	337	CAAGGACTCGGAGAAACTGA	AGG	hg38|-chr11:116821760-116821782	NM_000482.3 (Exon3)
F-006328-00	CM-006328-01	APRT	353	TCTTACCTTCCCGTACTCCA	GGG	hg38|+chr16:88810417-88810439	NM_000485.2 (Exon3),NM_001030018.1 (Exon3)
F-006328-00	CM-006328-02	APRT	353	GTGTCGCGCCAGGAGGCCGA	TGG	hg38|+chr16:88811590-88811612	NM_000485.2 (Exon2),NM_001030018.1 (Exon2)
F-006328-00	CM-006328-03	APRT	353	GCTGCGTGCTCATCCGAAAG	CGG	hg38|-chr16:88810477-88810499	NM_000485.2 (Exon3),NM_001030018.1 (Exon3)
F-006328-00	CM-006328-04	APRT	353	GAATAGGAGGCCCACAGAGT	GGG	hg38|+chr16:88810439-88810461	NM_000485.2 (Exon3),NM_001030018.1 (Exon3)
F-009130-00	CM-009130-01	ARHGAP30	257106	TGGAGGCAGGCTAGACATCA	GGG	hg38|-chr1:161049004-161049026	NM_001025598.1 (Exon12),NM_001287602.1 (Exon8),NM_001287600.1 (Exon11),NM_181720.2 (Exon12)
F-009130-00	CM-009130-02	ARHGAP30	257106	GGATGAGGCACAGTTTGTCT	TGG	hg38|-chr1:161049268-161049290	NM_001025598.1 (Exon12),NM_001287602.1 (Exon8),NM_001287600.1 (Exon11),NM_181720.2 (Exon12)
F-009130-00	CM-009130-03	ARHGAP30	257106	AAGGGTTCAGGGAGTCTGGA	GGG	hg38|-chr1:161049117-161049139	NM_001025598.1 (Exon12),NM_001287602.1 (Exon8),NM_001287600.1 (Exon11),NM_181720.2 (Exon12)
F-009130-00	CM-009130-04	ARHGAP30	257106	GAAGGGTTCAGGGAGTCTGG	AGG	hg38|-chr1:161049118-161049140	NM_001025598.1 (Exon12),NM_001287602.1 (Exon8),NM_001287600.1 (Exon11),NM_181720.2 (Exon12)
F-005229-00	CM-005229-01	ASAH2	56624	GTGTTTGTCAGCATCGACAT	AGG	hg38|-chr10:50243230-50243252	NM_001143974 (Exon3),NM_019893 (Exon3)
F-005229-00	CM-005229-02	ASAH2	56624	TGATGGCACTCATCATTACA	AGG	hg38|+chr10:50248541-50248563	NM_001143974 (Exon1),NM_019893 (Exon1)
F-005229-00	CM-005229-03	ASAH2	56624	CATGGTCACTGGTATCTTGA	AGG	hg38|-chr10:50235887-50235909	NM_001143974 (Exon4),NM_019893 (Exon4)
F-005229-00	CM-005229-04	ASAH2	56624	CAGCTCGTCCAACACCAATA	TGG	hg38|+chr10:50245254-50245276	NM_001143974 (Exon2),NM_019893 (Exon2)
F-020553-00	CM-020553-01	ASF1B	55723	GATGAACTCCTGTCCATGGT	AGG	hg38|+chr19:14121613-14121635	NM_018154 (Exon3)
F-020553-00	CM-020553-02	ASF1B	55723	ACTCGAAGCTGATCTCGAAC	CGG	hg38|+chr19:14136369-14136391	NM_018154 (Exon1)
F-020553-00	CM-020553-03	ASF1B	55723	GATATGGAAGCGGGTCACCC	GGG	hg38|+chr19:14120615-14120637	NM_018154 (Exon4)
F-020553-00	CM-020553-04	ASF1B	55723	GCGGGTTCTCACGCAGCTCA	GGG	hg38|+chr19:14121555-14121577	NM_018154 (Exon3)
F-008131-00	CM-008131-01	ATP13A3	79572	CTATCATGGACCAATTTAAC	CGG	hg38|+chr3:194431198-194431220	NM_024524.3 (Exon22)
F-008131-00	CM-008131-02	ATP13A3	79572	CTGTAAACCTGAAACAGGTA	AGG	hg38|-chr3:194437305-194437327	NM_024524.3 (Exon18)
F-008131-00	CM-008131-03	ATP13A3	79572	TTGTGCCACAAGTTCTTTCC	AGG	hg38|+chr3:194427215-194427237	NM_024524.3 (Exon28)
F-008131-00	CM-008131-04	ATP13A3	79572	CCATAGTTGTTAGAACAGGT	AGG	hg38|-chr3:194448452-194448474	NM_024524.3 (Exon11)
F-017064-00	CM-017064-01	ATP5A1	498	ATGGTATTGCCCGCGTACAT	GGG	hg38|-chr18:46091733-46091755	NM_004046.5 (Exon3),NM_001257335.1 (Exon3),NM_001257334.1 (Exon3),NM_001001937.1 (Exon4),NM_001001935.2 (Exon3)
F-017064-00	CM-017064-02	ATP5A1	498	ACCAACTGGAACGTCCACAA	TGG	hg38|+chr18:46089877-46089899	NM_004046.5 (Exon4),NM_001257335.1 (Exon4),NM_001257334.1 (Exon4),NM_001001937.1 (Exon5),NM_001001935.2 (Exon4)
F-017064-00	CM-017064-03	ATP5A1	498	GGCCGTAGCCGACACCACAA	TGG	hg38|+chr18:46087455-46087477	NM_004046.5 (Exon7),NM_001257335.1 (Exon7),NM_001257334.1 (Exon7),NM_001001937.1 (Exon8),NM_001001935.2 (Exon7)
F-017064-00	CM-017064-04	ATP5A1	498	TCTCCAGCAACCGGGAGTGT	AGG	hg38|+chr18:46087133-46087155	NM_004046.5 (Exon8),NM_001257335.1 (Exon8),NM_001257334.1 (Exon8),NM_001001937.1 (Exon9),NM_001001935.2 (Exon8)
F-011588-00	CM-011588-01	ATP6V1B1	525	CAGATCTGAGCGGCAATCTA	GGG	hg38|-chr2:70960915-70960937	NM_001692 (Exon7)
F-011588-00	CM-011588-02	ATP6V1B1	525	AGACCACTTGCGAATTTACA	GGG	hg38|+chr2:70958367-70958389	NM_001692 (Exon4)
F-011588-00	CM-011588-03	ATP6V1B1	525	CGTCAAGTCTGGGATAGGGT	GGG	hg38|-chr2:70963578-70963600	NM_001692 (Exon11)
F-011588-00	CM-011588-04	ATP6V1B1	525	GACCCGGTCCAGCACCACCA	GGG	hg38|-chr2:70943688-70943710	NM_001692 (Exon2)
F-003545-00	CM-003545-01	AURKA	6790	CTTCGAATGACAGTAAGACA	GGG	hg38|+chr20:56373512-56373534	NM_198437.1 (Exon7),NM_198436.1 (Exon8),NM_198435.1 (Exon7),NM_198434.1 (Exon8),NM_198433.1 (Exon9),NM_003600.2 (Exon7)
F-003545-00	CM-003545-02	AURKA	6790	CTGCATTTCAGGACCTGTTA	AGG	hg38|-chr20:56388155-56388177	NM_198437.1 (Exon2),NM_198436.1 (Exon3),NM_198435.1 (Exon2),NM_198434.1 (Exon3),NM_198433.1 (Exon4),NM_003600.2 (Exon2)
F-003545-00	CM-003545-03	AURKA	6790	TCTGAGCTGATGCTCCACTC	CGG	hg38|+chr20:56383014-56383036	NM_198437.1 (Exon5),NM_198436.1 (Exon6),NM_198435.1 (Exon5),NM_198434.1 (Exon6),NM_198433.1 (Exon7),NM_003600.2 (Exon5)
F-003545-00	CM-003545-04	AURKA	6790	GTGGTGCATATTCCAGAATT	AGG	hg38|+chr20:56381495-56381517	NM_198437.1 (Exon6),NM_198436.1 (Exon7),NM_198435.1 (Exon6),NM_198434.1 (Exon7),NM_198433.1 (Exon8),NM_003600.2 (Exon6)
F-010608-00	CM-010608-01	BCAM	4059	GAGCACGTGCAGTTCTGGGT	GGG	hg38|+chr19:44814160-44814182	NM_005581 (Exon7), NM_001013257 (Exon7), NM_005581.4 (Exon7), NM_001013257.2 (Exon7)
F-010608-00	CM-010608-02	BCAM	4059	CCACCCGAGAGGTACCTCCT	GGG	hg38|-chr19:44812541-44812563	NM_005581 (Exon4), NM_001013257 (Exon4), NM_005581.4 (Exon4), NM_001013257.2 (Exon4)
F-010608-00	CM-010608-03	BCAM	4059	TTGCGATACCACGTGATCTT	GGG	hg38|-chr19:44813286-44813308	NM_005581 (Exon5), NM_001013257 (Exon5), NM_005581.4 (Exon5), NM_001013257.2 (Exon5)
F-010608-00	CM-010608-04	BCAM	4059	AATGGTCGTGGGTTCCCGTA	GGG	hg38|-chr19:44811304-44811326	NM_005581 (Exon2), NM_001013257 (Exon2), NM_005581.4 (Exon2), NM_001013257.2 (Exon2)
F-015877-00	CM-015877-01	BEST4	266675	CTGTGCTTAGCATCACCTAC	CGG	hg38|-chr1:44787553-44787575	NM_153274 (Exon1)
F-015877-00	CM-015877-02	BEST4	266675	TATGCTGGCTGGCTCAAGGT	GGG	hg38|-chr1:44785103-44785125	NM_153274 (Exon6),NM_153274.2 (Exon6)
F-015877-00	CM-015877-03	BEST4	266675	GATGCTAAGCACAGCGTACA	AGG	hg38|+chr1:44787562-44787584	NM_153274 (Exon1)
F-015877-00	CM-015877-04	BEST4	266675	CATCTACAAGCTCCTCTACA	AGG	hg38|-chr1:44787603-44787625	NM_153274 (Exon1)
F-014060-00	CM-014060-01	BICD2	23299	TGTCTGGCCAGCAGAATACA	GGG	hg38|+chr9:92714530-92714552	NM_001003800 (Exon7)
F-014060-00	CM-014060-02	BICD2	23299	GTGGCTCAGACTTCAGGCTA	GGG	hg38|+chr9:92714232-92714254	NM_001003800 (Exon7)
F-014060-00	CM-014060-03	BICD2	23299	GAGGCCCTCAAACTCCACCT	GGG	hg38|+chr9:92720738-92720760	NM_015250 (Exon4),NM_001003800 (Exon4)
F-014060-00	CM-014060-04	BICD2	23299	GTGCTCAAAGCCATTGACCA	GGG	hg38|+chr9:92720447-92720469	NM_015250 (Exon4),NM_001003800 (Exon4)
F-014458-00	CM-014458-01	BORA	79866	ACCAGAAAGAGTGGCCACGT	AGG	hg38|+chr13:72728144-72728166	NM_001286746 (Exon1)
F-014458-00	CM-014458-02	BORA	79866	GTGTATTCCAGCAGCATCCA	TGG	hg38|-chr13:72746759-72746781	NM_001286747 (Exon9),NM_001286746 (Exon10),NM_024808 (Exon10)
F-014458-00	CM-014458-03	BORA	79866	CTATACATCTGAAGTCTCAT	AGG	hg38|-chr13:72746623-72746645	NM_001286747 (Exon9),NM_001286746 (Exon10),NM_024808 (Exon10)
F-014458-00	CM-014458-04	BORA	79866	CTGGTTGGCCCAAGACAGCG	CGG	hg38|+chr13:72727888-72727910	NM_001286747 (Exon1),NM_001286746 (Exon1),NM_024808 (Exon1)
F-003461-00	CM-003461-01	BRCA1	672	CTTCTGGATTCTGGCTTATA	GGG	hg38|+chr17:43076561-43076583	NM_007299 (Exon13),NM_007294 (Exon13),NM_007298 (Exon12),NM_007300 (Exon14),NR_027676 (Exon13),NM_007297 (Exon12)
F-003461-00	CM-003461-02	BRCA1	672	ATATACCTTCTCAGTCTACT	AGG	hg38|-chr17:43091802-43091824	NM_007294 (Exon10),NM_007300 (Exon10),NR_027676 (Exon10),NM_007297 (Exon9)
F-003461-00	CM-003461-03	BRCA1	672	ATGGAAGGGTAGCTGTTAGA	AGG	hg38|+chr17:43082466-43082488	NM_007299 (Exon12),NM_007294 (Exon12),NM_007298 (Exon11),NM_007300 (Exon12),NR_027676 (Exon12),NM_007297 (Exon11)
F-003461-00	CM-003461-04	BRCA1	672	CTTGTGCTGACTTACCAGAT	GGG	hg38|+chr17:43124002-43124024	NM_007299 (Exon2),NM_007294 (Exon2),NM_007298 (Exon1),NM_007300 (Exon2),NR_027676 (Exon2),NM_007297 (Exon2)
F-013340-00	CM-013340-01	BRF2	55290	ACCACTACCTTCAGCGACGA	GGG	hg38|-chr8:37849641-37849663	NM_018310 (Exon1)
F-013340-00	CM-013340-02	BRF2	55290	TTCTGTGCCAGCCAAATACG	TGG	hg38|-chr8:37845167-37845189	NM_018310 (Exon4),NM_018310.3 (Exon4)
F-013340-00	CM-013340-03	BRF2	55290	GCAACTGCAGAACTCGACAA	AGG	hg38|+chr8:37847134-37847156	NM_018310 (Exon3),NM_018310.3 (Exon3)
F-013340-00	CM-013340-04	BRF2	55290	AAATGTGGACCTGCCCTACC	CGG	hg38|-chr8:37844966-37844988	NM_018310 (Exon4),NM_018310.3 (Exon4)
F-010998-00	CM-010998-01	BTD	686	GATGGATGGATGCTCATACA	CGG	hg38|-chr3:15635561-15635583	NM_001281724 (Exon4),NM_000060 (Exon2),NM_001281725 (Exon2),NM_001281723 (Exon2),NM_001281726 (Exon2)
F-010998-00	CM-010998-02	BTD	686	GTTGCCCTGGGAGCCCACAC	CGG	hg38|+chr3:15635491-15635513	NM_001281724 (Exon4),NM_000060 (Exon2),NM_001281725 (Exon2),NM_001281723 (Exon2),NM_001281726 (Exon2)
F-010998-00	CM-010998-03	BTD	686	TGACCCAATGGCTGAATAGT	GGG	hg38|-chr3:15602262-15602284	NM_001281725 (Exon1)
F-010998-00	CM-010998-04	BTD	686	CCAATGGCTGAATAGTGGGT	AGG	hg38|-chr3:15602258-15602280	NM_001281725 (Exon1)
F-016634-00	CM-016634-01	BTF3	689	ATGATGATGAAGTTCCAGGT	AGG	hg38|+chr5:73504386-73504408	NM_001207.4 (Exon5),NM_001037637.1 (Exon5)
F-016634-00	CM-016634-02	BTF3	689	CTAGGAAACTCACATTGTTT	GGG	hg38|-chr5:73503108-73503130	NM_001207.4 (Exon4),NM_001037637.1 (Exon4)
F-016634-00	CM-016634-03	BTF3	689	ACATTGTTTGGGCAGAGCTT	CGG	hg38|-chr5:73503097-73503119	NM_001207.4 (Exon4),NM_001037637.1 (Exon4)
F-016634-00	CM-016634-04	BTF3	689	TCTCAACCTCCACCTCGCGG	CGG	hg38|+chr5:73498755-73498777	NM_001037637.1 (Exon1)
F-012308-00	CM-012308-01	BTG2	7832	TGTGGTTGATGCGAATGCAG	CGG	hg38|-chr1:203307156-203307178	NM_006763.2 (Exon2)
F-012308-00	CM-012308-02	BTG2	7832	AATGCGGTAGGACACCTCAT	AGG	hg38|-chr1:203307278-203307300	NM_006763.2 (Exon2)
F-012308-00	CM-012308-03	BTG2	7832	ATGCGGTAGGACACCTCATA	GGG	hg38|-chr1:203307277-203307299	NM_006763.2 (Exon2)
F-012308-00	CM-012308-04	BTG2	7832	CCGCGCGCGACATGAGCCAC	GGG	hg38|+chr1:203305596-203305618	NM_006763.2 (Exon1)
F-004102-00	CM-004102-01	BUB1	699	ACATACCTCGGACCTTTCCT	GGG	hg38|+chr2:110666257-110666279	NM_001278617.1 (Exon9),NM_001278616.1 (Exon8),NM_004336.4 (Exon9)
F-004102-00	CM-004102-02	BUB1	699	CTGGGTAGCTTCGTACACCT	GGG	hg38|+chr2:110642164-110642186	NM_001278617.1 (Exon20),NM_001278616.1 (Exon19),NM_004336.4 (Exon20)
F-004102-00	CM-004102-03	BUB1	699	CATGGAGTCTGTTACTGTCT	GGG	hg38|+chr2:110661608-110661630	NM_001278617.1 (Exon10),NM_001278616.1 (Exon9),NM_004336.4 (Exon10)
F-004102-00	CM-004102-04	BUB1	699	TTTACCTTGAGCTGGCAAAT	GGG	hg38|+chr2:110670520-110670542	NM_001278617.1 (Exon5),NM_001278616.1 (Exon4),NM_004336.4 (Exon5)
F-017928-00	CM-017928-01	C14orf178	283579	GAAGATGGCGCTCACCAGGT	GGG	hg38|-chr14:77761109-77761131	NM_174943.3 (Exon1),NM_001173978.1 (Exon1)
F-017928-00	CM-017928-02	C14orf178	283579	CACCAGGTGGGTTGTTGATT	GGG	hg38|-chr14:77761097-77761119	NM_174943.3 (Exon1),NM_001173978.1 (Exon1)
F-017928-00	CM-017928-03	C14orf178	283579	TCACCAGGTGGGTTGTTGAT	TGG	hg38|-chr14:77761098-77761120	NM_174943.3 (Exon1),NM_001173978.1 (Exon1)
F-017928-00	CM-017928-04	C14orf178	283579	GTCCTCGATACGGAAGGGTC	TGG	hg38|-chr14:77761074-77761096	NM_174943.3 (Exon1),NM_001173978.1 (Exon1)
F-003990-00	CM-003990-01	C16orf54	283897	GGTCTGGGCGGAGAGCACGG	CGG	hg38|+chr16:29744759-29744781	NM_175900 (Exon2)
F-003990-00	CM-003990-02	C16orf54	283897	GGCCTCCAAAGTGCCCACCT	GGG	hg38|+chr16:29744595-29744617	NM_175900 (Exon2)
F-003990-00	CM-003990-03	C16orf54	283897	ACACCAGGGTGGGTGCACGG	TGG	hg38|+chr16:29744732-29744754	NM_175900 (Exon2)
F-003990-00	CM-003990-04	C16orf54	283897	GTGGCCAGGACCAGCATGAT	GGG	hg38|+chr16:29744833-29744855	NM_175900 (Exon2)
F-029442-00	CM-029442-01	C9orf172	389813	TTGCTCGCCTCCTGGCACGG	CGG	hg38|+chr9:136845681-136845703	NM_001080482 (Exon1)
F-029442-00	CM-029442-02	C9orf172	389813	GCACAGGCGCGAGCAGTAGT	AGG	hg38|-chr9:136846486-136846508	NM_001080482 (Exon1)
F-029442-00	CM-029442-03	C9orf172	389813	GTCCAGGCGGCAGCGCACGT	GGG	hg38|-chr9:136844959-136844981	NM_001080482 (Exon1)
F-029442-00	CM-029442-04	C9orf172	389813	TCACGCAGCGATAGGTAGGT	GGG	hg38|-chr9:136846743-136846765	NM_001080482 (Exon1)
F-008714-00	CM-008714-01	CA3	761	CCAAGACCATCCTGAATAAT	GGG	hg38|+chr8:85439844-85439866	NM_005181.3 (Exon2)
F-008714-00	CM-008714-02	CA3	761	CGTGGTGAATGAGCCCTGGT	AGG	hg38|-chr8:85446209-85446231	NM_005181.3 (Exon6)
F-008714-00	CM-008714-03	CA3	761	TCATGGCTCTGAGCACACCG	TGG	hg38|+chr8:85442146-85442168	NM_005181.3 (Exon3)
F-008714-00	CM-008714-04	CA3	761	GATCCCATCGCGCTGCTTCA	GGG	hg38|-chr8:85444080-85444102	NM_005181.3 (Exon4)
F-011990-00	CM-011990-01	CAPZB	832	CCAGGCAGTTCCAGGATACA	GGG	hg38|-chr1:19448888-19448910	NM_001206541 (Exon2)
F-011990-00	CM-011990-02	CAPZB	832	GTAACTCTACCTGTCTGGTA	AGG	hg38|+chr1:19356625-19356647	NM_004930 (Exon6), NM_001206540 (Exon6), NM_001282162 (Exon6), NM_001206541 (Exon7)
F-011990-00	CM-011990-03	CAPZB	832	CATCTCCAGCCTTCTTTATG	AGG	hg38|+chr1:19357475-19357497	NM_004930 (Exon5), NM_001206540 (Exon5), NM_001282162 (Exon5), NM_001206541 (Exon6)
F-011990-00	CM-011990-04	CAPZB	832	AGCCATGATCCAGATCCCAG	AGG	hg38|+chr1:19357511-19357533	NM_004930 (Exon5), NM_001206540 (Exon5), NM_001282162 (Exon5), NM_001206541 (Exon6)
F-020869-00	CM-020869-01	CCDC25	55246	GTCTGGGAACCGCTCGACTT	TGG	hg38|+chr8:27748199-27748221	NM_001304532.1 (Exon6),NM_001304530.1 (Exon6),NR_130762.1 (Exon5),NR_130761.1 (Exon6),NM_018246.2 (Exon7)
F-020869-00	CM-020869-02	CCDC25	55246	GTGAAGGCCAATAGCATTCA	AGG	hg38|-chr8:27752511-27752533	NM_001304532.1 (Exon4),NM_001304530.1 (Exon4),NM_001304529.1 (Exon5),NR_130762.1 (Exon4),NR_130761.1 (Exon5),NM_018246.2 (Exon5),NM_001304532.1 (Exon4),NM_001304530.1 (Exon4),NM_001304529.1 (Exon5),NR_130762.1 (Exon4),NR_130761.1 (Exon5),NM_018246.2 (Exon5)
F-020869-00	CM-020869-03	CCDC25	55246	AATGAAGAAGAAGAGGGAAA	TGG	hg38|-chr8:27748087-27748109	NM_001304532.1 (Exon6),NM_001304530.1 (Exon6),NR_130762.1 (Exon5),NR_130761.1 (Exon6),NM_018246.2 (Exon7)
F-020869-00	CM-020869-04	CCDC25	55246	CAAGATGAACAACGTTAATG	TGG	hg38|-chr8:27748572-27748594	NM_001304532.1 (Exon5),NM_001304530.1 (Exon5),NM_018246.2 (Exon6)
F-015726-00	CM-015726-01	CCDC96	257236	CGTCAGCTCTGAGCACACTA	AGG	hg38|-chr4:7042911-7042933	NM_153376.2 (Exon1)
F-015726-00	CM-015726-02	CCDC96	257236	CCTCCGACCTCTCCCGAACC	CGG	hg38|-chr4:7042817-7042839	NM_153376.2 (Exon1)
F-015726-00	CM-015726-03	CCDC96	257236	GGAGCTGGAGTCGGAGCCGG	AGG	hg38|-chr4:7042794-7042816	NM_153376.2 (Exon1)
F-015726-00	CM-015726-04	CCDC96	257236	TCCAAGATCAAGGCCAGCTC	TGG	hg38|-chr4:7042841-7042863	NM_153376.2 (Exon1)
F-003206-00	CM-003206-01	CCNB1	891	CATGGCGCTCCGAGTCACCA	GGG	hg38|+chr5:69167262-69167284	NM_031966.3 (Exon1)
F-003206-00	CM-003206-02	CCNB1	891	TTAGCCAGGTGCTGCATAAC	TGG	hg38|-chr5:69177287-69177309	NM_031966.3 (Exon8)
F-003206-00	CM-003206-03	CCNB1	891	GCTCTCCGAAGGAAGTGCAA	AGG	hg38|-chr5:69175075-69175097	NM_031966.3 (Exon6)
F-003206-00	CM-003206-04	CCNB1	891	CGGGCTTGGAGGTTGCAGCA	GGG	hg38|-chr5:69167976-69167998	NM_031966.3 (Exon2)
F-029590-00	CM-029590-01	CCNK	8812	ATGCTTACCTGGAGGTGGGT	GGG	hg38|-chr14:99507133-99507155	NM_001099402.1 (Exon10)
F-029590-00	CM-029590-02	CCNK	8812	GATGGTTCGGAGCTTTGAGA	CGG	hg38|-chr14:99502850-99502872	NM_001099402.1 (Exon8)
F-029590-00	CM-029590-03	CCNK	8812	AGCCACCGCCGCTGCCACAC	CGG	hg38|+chr14:99510274-99510296	NM_001099402.1 (Exon11)
F-029590-00	CM-029590-04	CCNK	8812	ACCCATGTATAGGAGATGGT	GGG	hg38|+chr14:99502315-99502337	NM_001099402.1 (Exon7)
F-020147-00	CM-020147-01	CCT4	10575	GCTTGGTACAAGAATCTAAG	AGG	hg38|+chr2:61880298-61880320	NM_001256721.1 (Exon3),NM_006430.3 (Exon4)
F-020147-00	CM-020147-02	CCT4	10575	CCAAGCTTCTTCAGAAAGGT	GGG	hg38|-chr2:61880281-61880303	NM_001256721.1 (Exon3),NM_006430.3 (Exon4)
F-020147-00	CM-020147-03	CCT4	10575	GTGAATATTCAGTTAATCGT	AGG	hg38|+chr2:61872252-61872274	NM_001256721.1 (Exon11),NM_006430.3 (Exon12)
F-020147-00	CM-020147-04	CCT4	10575	TCGCAGCACTCGGTCCATCT	GGG	hg38|+chr2:61876181-61876203	NM_001256721.1 (Exon7),NM_006430.3 (Exon8)
F-008566-00	CM-008566-01	CCT8	10694	TGTAGAGCCTCGAAGTACTA	TGG	hg38|+chr21:29062197-29062219	NM_001282909.1 (Exon10),NM_006585.3 (Exon11),NM_001282908.1 (Exon11),NM_001282907.1 (Exon12),NM_001282909.1 (Exon10),NM_006585.3 (Exon11),NM_001282908.1 (Exon11),NM_001282907.1 (Exon12)
F-008566-00	CM-008566-02	CCT8	10694	CGTAGTAACAGGTGGCAAAG	TGG	hg38|-chr21:29063401-29063423	NM_001282909.1 (Exon7),NM_006585.3 (Exon8),NM_001282908.1 (Exon8),NM_001282907.1 (Exon9)
F-008566-00	CM-008566-03	CCT8	10694	GAACTGATACCAGAGCCCTA	AGG	hg38|+chr21:29065089-29065111	NM_001282909.1 (Exon6),NM_006585.3 (Exon7),NM_001282908.1 (Exon7),NM_001282907.1 (Exon8)
F-008566-00	CM-008566-04	CCT8	10694	GCATGCCTGAGCAATAAGCT	TGG	hg38|+chr21:29066892-29066914	NM_001282909.1 (Exon4),NM_006585.3 (Exon5),NM_001282908.1 (Exon5),NM_001282907.1 (Exon6)
F-010206-00	CM-010206-01	CD36	948	TCCTAGGAATCTGTCCTATT	GGG	hg38|+chr7:80666437-80666459	NM_001001547 (Exon8),NM_001289911 (Exon6),NM_001289909 (Exon6),NM_000072 (Exon8),NM_001127444 (Exon6),NM_001001548 (Exon8),NR_110501 (Exon7),NM_001127443 (Exon7)
F-010206-00	CM-010206-02	CD36	948	GATTCCTTTCAGATTAACGT	CGG	hg38|-chr7:80671000-80671022	NM_001001547 (Exon10),NM_001289911 (Exon8),NM_001289909 (Exon8),NM_001289908 (Exon6),NM_000072 (Exon10),NM_001127444 (Exon8),NM_001001548 (Exon10),NM_001127443 (Exon9)
F-010206-00	CM-010206-03	CD36	948	GACCAACTGTGGTAGTAACA	GGG	hg38|-chr7:80663136-80663158	NM_001001547 (Exon6),NM_001289911 (Exon4),NM_001289908 (Exon4),NM_000072 (Exon6),NM_001127444 (Exon4),NM_001001548 (Exon6),NR_110501 (Exon5),NM_001127443 (Exon5)
F-010206-00	CM-010206-04	CD36	948	TCCCAATAGGACAGATTCCT	AGG	hg38|-chr7:80666438-80666460	NM_001001547 (Exon8),NM_001289911 (Exon6),NM_001289909 (Exon6),NM_000072 (Exon8),NM_001127444 (Exon6),NM_001001548 (Exon8),NR_110501 (Exon7),NM_001127443 (Exon7)
F-011606-00	CM-011606-01	CD79A	973	TACGTGTGCCGGGTCCAGGA	GGG	hg38|+chr19:41879220-41879242	NM_001783.3 (Exon2), NM_021601.3 (Exon2)
F-011606-00	CM-011606-02	CD79A	973	GATGTGGGCAGCCTCAACAT	AGG	hg38|+chr19:41880933-41880955	NM_001783.3 (Exon5), NM_021601.3 (Exon5)
F-011606-00	CM-011606-03	CD79A	973	GAGGCTGCCCACATCCTGGT	AGG	hg38|-chr19:41880925-41880947	NM_001783.3 (Exon5), NM_021601.3 (Exon5)
F-011606-00	CM-011606-04	CD79A	973	ATTGTGCGGGCATTGGAAGT	GGG	hg38|-chr19:41879059-41879081	NM_001783.3 (Exon2), NM_021601.3 (Exon2)
F-011237-00	CM-011237-01	CDC5L	988	TAAGACAACAGGATCTTGAT	GGG	hg38|+chr6:44403994-44404016	NM_001253.3 (Exon6)
F-011237-00	CM-011237-02	CDC5L	988	TATTAAGTCCACCTTTCAAT	GGG	hg38|-chr6:44419487-44419509	NM_001253.3 (Exon9)
F-011237-00	CM-011237-03	CDC5L	988	AGTTGATGCCAACTCAGTGG	AGG	hg38|+chr6:44392744-44392766	NM_001253.3 (Exon3)
F-011237-00	CM-011237-04	CDC5L	988	ACCATCTGCTTCACGTAAGA	GGG	hg38|-chr6:44422789-44422811	NM_001253.3 (Exon10)
F-015184-00	CM-015184-01	CDC73	79577	GGCTGGTCTACTACTCTATA	AGG	hg38|-chr1:193233108-193233130	NM_024529.4 (Exon14)
F-015184-00	CM-015184-02	CDC73	79577	TTCTTTGTGACCCTCCAAAC	GGG	hg38|-chr1:193138125-193138147	NM_024529.4 (Exon6)
F-015184-00	CM-015184-03	CDC73	79577	GCTGCAGGAATTATGATAAT	GGG	hg38|-chr1:193212401-193212423	NM_024529.4 (Exon13)
F-015184-00	CM-015184-04	CDC73	79577	ATGTGTAGTACTCTCTGGGT	TGG	hg38|-chr1:193125127-193125149	NM_024529.4 (Exon2)
F-013051-00	CM-013051-01	CDH23	64072	TCAATGGCGAAGAATTGGGA	GGG	hg38|-chr10:71566832-71566854	NM_052836.3 (Exon7),NM_022124.5 (Exon7),NM_001171930.1 (Exon7),NM_001171932.1 (Exon7),NM_001171931.1 (Exon7)
F-013051-00	CM-013051-02	CDH23	64072	AATGTTGTCATACTCCTGGA	TGG	hg38|-chr10:71812829-71812851	NM_022124 (Exon66),NM_001171936 (Exon3),NM_001171934 (Exon21),NM_001171935 (Exon3),NM_001171933 (Exon21)
F-013051-00	CM-013051-03	CDH23	64072	TTCCAGCAGGATCCTATGGT	GGG	hg38|+chr10:71812304-71812326	NM_001171936 (Exon1),NM_001171935 (Exon1)
F-013051-00	CM-013051-04	CDH23	64072	AGTCCTGCCAGGACCCAGCT	GGG	hg38|+chr10:71812054-71812076	NM_001171936 (Exon1),NM_001171935 (Exon1)
F-004031-00	CM-004031-01	CDK12	51755	TATATGGACCATGACTTAAT	GGG	hg38|+chr17:39501273-39501295	NM_015083.2 (Exon6),NM_016507.3 (Exon6)
F-004031-00	CM-004031-02	CDK12	51755	GACGACCGTCTCCTGCTATA	GGG	hg38|-chr17:39462981-39463003	NM_015083.2 (Exon1),NM_016507.3 (Exon1)
F-004031-00	CM-004031-03	CDK12	51755	ACTGAGTTCAGCTCCCAGAC	TGG	hg38|-chr17:39471010-39471032	NM_015083.2 (Exon2),NM_016507.3 (Exon2)
F-004031-00	CM-004031-04	CDK12	51755	GGTCCATATACTCAAATACA	AGG	hg38|-chr17:39501260-39501282	NM_015083.2 (Exon6),NM_016507.3 (Exon6)
F-004567-00	CM-004567-01	CEACAM5	1048	GATGGCAACCGTCAAATTAT	AGG	hg38|+chr19:41709835-41709857	NM_001291484 (Exon2),NM_004363 (Exon2),NM_004363.5 (Exon2),NM_001291484.2 (Exon2),NM_001308398.1 (Exon2)
F-004567-00	CM-004567-02	CEACAM5	1048	ATTATTTACCCACCACAGGT	AGG	hg38|-chr19:41717554-41717576	NM_001291484 (Exon5),NM_004363 (Exon5)
F-004567-00	CM-004567-03	CEACAM5	1048	GGAATCACTCACGGTATACC	CGG	hg38|-chr19:41710029-41710051	NM_001291484 (Exon2),NM_004363 (Exon2),NM_004363.5 (Exon2),NM_001291484.2 (Exon2),NM_001308398.1 (Exon2)
F-004567-00	CM-004567-04	CEACAM5	1048	GATGATGTTCTGGATCAGCA	GGG	hg38|-chr19:41709932-41709954	NM_001291484 (Exon2),NM_004363 (Exon2)
F-020166-00	CM-020166-01	CELF1	10658	GCAGACACGACATTCCCAAA	GGG	hg38|+chr11:47473132-47473154	NM_001172639.1 (Exon14),NM_001172640.1 (Exon11),NM_001025596.2 (Exon11),NM_006560.3 (Exon12),NM_198700.2 (Exon12)
F-020166-00	CM-020166-02	CELF1	10658	AAGACTCACTGCTAAATACT	GGG	hg38|+chr11:47482686-47482708	NM_001172639.1 (Exon9),NM_001172640.1 (Exon6),NM_001025596.2 (Exon6),NM_006560.3 (Exon7),NM_198700.2 (Exon7)
F-020166-00	CM-020166-03	CELF1	10658	GCTGGATGTAGTGAGAGCAT	TGG	hg38|+chr11:47477325-47477347	NM_001172639.1 (Exon11),NM_001172640.1 (Exon8),NM_001025596.2 (Exon8),NM_006560.3 (Exon9),NM_198700.2 (Exon9)
F-020166-00	CM-020166-04	CELF1	10658	ATGGCAGCTTGGGCCGAAAC	AGG	hg38|+chr11:47472315-47472337	NM_001172639.1 (Exon15),NM_001172640.1 (Exon12),NM_001025596.2 (Exon12),NM_006560.3 (Exon13),NM_198700.2 (Exon13)
F-019937-00	CM-019937-01	CHAF1B	8208	ACAGCAAACACCAGGCGGTA	GGG	hg38|-chr21:36411483-36411505	NM_005441.2 (Exon11)
F-019937-00	CM-019937-02	CHAF1B	8208	GATGGCTGTGTTATCCACAG	AGG	hg38|-chr21:36394609-36394631	NM_005441.2 (Exon5)
F-019937-00	CM-019937-03	CHAF1B	8208	GGATAACACAGCCATCATAT	GGG	hg38|+chr21:36394616-36394638	NM_005441.2 (Exon5)
F-019937-00	CM-019937-04	CHAF1B	8208	GTCTTCGCCAGGACCCAGAC	CGG	hg38|+chr21:36413046-36413068	NM_005441.2 (Exon12)
F-009774-00	CM-009774-01	CHD4	1108	GTGAGTAACCATTCAATACC	CGG	hg38|+chr12:6592790-6592812	NM_001297553 (Exon17),NM_001273 (Exon18)
F-009774-00	CM-009774-02	CHD4	1108	CTGACGCACGGGTCACAAAC	CGG	hg38|+chr12:6587877-6587899	NM_001297553 (Exon23),NM_001273 (Exon24)
F-009774-00	CM-009774-03	CHD4	1108	GCTGTCCTTGTCACCCACAT	AGG	hg38|+chr12:6593494-6593516	NM_001297553 (Exon15),NM_001273 (Exon16)
F-009774-00	CM-009774-04	CHD4	1108	TCTTGGCATCAGGTACACGA	GGG	hg38|+chr12:6601000-6601022	NM_001297553 (Exon6),NM_001273 (Exon7)
F-018075-00	CM-018075-01	CHMP4B	128866	GTTGGTGTTGGCATTCTCCA	GGG	hg38|-chr20:33848560-33848582	NM_176812 (Exon2)
F-018075-00	CM-018075-02	CHMP4B	128866	CTATGCCGCCAAGGCCATGA	AGG	hg38|+chr20:33848606-33848628	NM_176812 (Exon2)
F-018075-00	CM-018075-03	CHMP4B	128866	GAATGCCAACACCAACACCG	AGG	hg38|+chr20:33848567-33848589	NM_176812 (Exon2)
F-018075-00	CM-018075-04	CHMP4B	128866	CTGACGGCCGCCAAGAAGCA	CGG	hg38|+chr20:33811619-33811641	NM_176812 (Exon1)
F-012294-00	CM-012294-01	CLDN16	10686	TAATGTACGGCTCATCAGGG	AGG	hg38|-chr3:190404859-190404881	NM_006580.3 (Exon3)
F-012294-00	CM-012294-02	CLDN16	10686	TATGGAATCGTACTCATCAC	AGG	hg38|-chr3:190402401-190402423	NM_006580.3 (Exon2)
F-012294-00	CM-012294-03	CLDN16	10686	CGAGTTACCACCAGCTTCAC	TGG	hg38|-chr3:190404758-190404780	NM_006580.3 (Exon3)
F-012294-00	CM-012294-04	CLDN16	10686	ACTGACACCCGCCACTTAAG	TGG	hg38|+chr3:190388255-190388277	NM_006580.3 (Exon1)
F-021368-00	CM-021368-01	CLEC1A	51267	ACTGTGTGGCCATCCTTAAT	GGG	hg38|-chr12:10071450-10071472	NM_001297748.1 (Exon5),NM_001297750.1 (Exon7),NM_001297751.1 (Exon6),NM_001297749.1 (Exon4),NM_016511.3 (Exon6)
F-021368-00	CM-021368-02	CLEC1A	51267	TTGTTTGTTTATCTTCAGCA	TGG	hg38|+chr12:10075513-10075535	NM_001297748.1 (Exon3),NM_001297750.1 (Exon5),NM_001297751.1 (Exon4),NM_001297749.1 (Exon2),NM_016511.3 (Exon4)
F-021368-00	CM-021368-03	CLEC1A	51267	TTGAGAAGATCATCCCATTA	AGG	hg38|+chr12:10071437-10071459	NM_001297748.1 (Exon5),NM_001297750.1 (Exon7),NM_001297751.1 (Exon6),NM_001297749.1 (Exon4),NM_016511.3 (Exon6)
F-021368-00	CM-021368-04	CLEC1A	51267	GGTTCCATCCATCCACAGCC	AGG	hg38|+chr12:10073310-10073332	NM_001297748.1 (Exon4),NM_001297750.1 (Exon6),NM_001297751.1 (Exon5),NM_001297749.1 (Exon3),NM_016511.3 (Exon5)
F-005288-00	CM-005288-01	CLSPN	63967	ACTGTTGGATGCAGATGGGT	AGG	hg38|-chr1:35747902-35747924	NM_001190481.1 (Exon13),NM_022111.3 (Exon14)
F-005288-00	CM-005288-02	CLSPN	63967	TTGTCTGTTGCAAGGCTGAT	AGG	hg38|+chr1:35748501-35748523	NM_001190481.1 (Exon12),NM_022111.3 (Exon13)
F-005288-00	CM-005288-03	CLSPN	63967	TCTGTGGAACAAGTCCATCT	GGG	hg38|+chr1:35738551-35738573	NM_001190481.1 (Exon20),NM_022111.3 (Exon21)
F-005288-00	CM-005288-04	CLSPN	63967	ATCTGAATCCTCCTGCTGTA	GGG	hg38|+chr1:35748455-35748477	NM_001190481.1 (Exon12),NM_022111.3 (Exon13)
F-011835-00	CM-011835-01	COPA	1314	GCTTGGGCCCGAGTTCTAGT	AGG	hg38|+chr1:160291352-160291374	NM_004371.3 (Exon31),NM_001098398.1 (Exon31),NM_004371.3 (Exon31),NM_001098398.1 (Exon31)
F-011835-00	CM-011835-02	COPA	1314	CATGTCATAATTGAGCTGGT	AGG	hg38|+chr1:160290621-160290643	NM_004371.3 (Exon32),NM_001098398.1 (Exon32)
F-011835-00	CM-011835-03	COPA	1314	GATTCTTCTCACAGGCAGAC	AGG	hg38|+chr1:160290653-160290675	NM_004371.3 (Exon32),NM_001098398.1 (Exon32),NM_004371.3 (Exon32),NM_001098398.1 (Exon32)
F-011835-00	CM-011835-04	COPA	1314	TAGTAGGCGCCGAGCAAAGG	TGG	hg38|+chr1:160291368-160291390	NM_004371.3 (Exon31),NM_001098398.1 (Exon31),NM_004371.3 (Exon31),NM_001098398.1 (Exon31)
F-013590-00	CM-013590-01	COX4I2	84701	AAGGTGGAGGTGGAAGACGA	GGG	hg38|+chr20:31639055-31639077	NM_032609.2 (Exon2),NM_032609.2 (Exon2)
F-013590-00	CM-013590-02	COX4I2	84701	TTGTGTCTGCAGCCCGTGGT	GGG	hg38|+chr20:31639921-31639943	NM_032609.2 (Exon3),NM_032609.2 (Exon3)
F-013590-00	CM-013590-03	COX4I2	84701	ATTGTGTCTGCAGCCCGTGG	TGG	hg38|+chr20:31639920-31639942	NM_032609.2 (Exon3),NM_032609.2 (Exon3)
F-013590-00	CM-013590-04	COX4I2	84701	ACCAAGCTCCAGGCAGCTCT	GGG	hg38|-chr20:31639024-31639046	NM_032609.2 (Exon2),NM_032609.2 (Exon2)
F-007867-00	CM-007867-01	CSF3R	1441	ACATAGGTCTGGACCAGAGT	GGG	hg38|+chr1:36466685-36466707	NM_172313.2 (Exon17),NM_000760.3 (Exon17),NM_156039.3 (Exon17)
F-007867-00	CM-007867-02	CSF3R	1441	AGAGCCAGGCAGTTCCACAG	AGG	hg38|+chr1:36467571-36467593	NM_172313.2 (Exon15),NM_000760.3 (Exon15),NM_156039.3 (Exon15)
F-007867-00	CM-007867-03	CSF3R	1441	GCTGGGTGGAAACTGCTCTT	GGG	hg38|+chr1:36466650-36466672	NM_172313.2 (Exon17),NM_000760.3 (Exon17),NM_156039.3 (Exon17),NM_172313.2 (Exon17),NM_000760.3 (Exon17),NM_156039.3 (Exon17)
F-007867-00	CM-007867-04	CSF3R	1441	CTCCATGATTGTGGGCACCC	AGG	hg38|+chr1:36467233-36467255	NM_172313.2 (Exon16),NM_000760.3 (Exon16),NM_156039.3 (Exon16)
F-017236-00	CM-017236-01	CST7	8530	CAAGGAGTCCCGCATCACAA	GGG	hg38|+chr20:24957426-24957448	NM_003650.3 (Exon2), NM_003650.3 (Exon2)
F-017236-00	CM-017236-02	CST7	8530	CTGGCTTCACACGTGAGTTA	AGG	hg38|-chr20:24957303-24957325	NM_003650.3 (Exon2), NM_003650.3 (Exon2)
F-017236-00	CM-017236-03	CST7	8530	CCAGACCGTTACCTGAACTA	GGG	hg38|-chr20:24957449-24957471	NM_003650.3 (Exon2), NM_003650.3 (Exon2)
F-017236-00	CM-017236-04	CST7	8530	ACAATAAAGACCAATGACCC	AGG	hg38|+chr20:24957337-24957359	NM_003650.3 (Exon2)
F-017355-00	CM-017355-01	CYCS	54205	TCTTCCGCCCAAAGAGACCA	TGG	hg38|+chr7:25123999-25124021	NM_018947.5 (Exon2)
F-017355-00	CM-017355-02	CYCS	54205	ACAGCCGCCAATAAGAACAA	AGG	hg38|-chr7:25123950-25123972	NM_018947.5 (Exon2)
F-017355-00	CM-017355-03	CYCS	54205	CTTACCTTTGTTCTTATTGG	CGG	hg38|+chr7:25123946-25123968	NM_018947.5 (Exon2)
F-017355-00	CM-017355-04	CYCS	54205	TTCTTGTTTAGGCATCATCT	GGG	hg38|-chr7:25123838-25123860	NM_018947.5 (Exon3)
F-008285-00	CM-008285-01	CYP2C9	1559	TATCCATGCAGCACCACTAT	GGG	hg38|-chr10:94941906-94941928	NM_000771.3 (Exon2)
F-008285-00	CM-008285-02	CYP2C9	1559	GATGAGGGTCAAACATCTCT	GGG	hg38|-chr10:94986092-94986114	NM_000771.3 (Exon8)
F-008285-00	CM-008285-03	CYP2C9	1559	TAATGTCACAGGTCACTGCA	TGG	hg38|-chr10:94981322-94981344	NM_000771.3 (Exon7)
F-008285-00	CM-008285-04	CYP2C9	1559	AATGTCACAGGTCACTGCAT	GGG	hg38|-chr10:94981321-94981343	NM_000771.3 (Exon7)
F-009215-00	CM-009215-01	CYP51A1	1595	TCAAAGGACGCCCATCCCTA	AGG	hg38|+chr7:92123299-92123321	NM_001146152.1 (Exon7),NM_000786.3 (Exon7)
F-009215-00	CM-009215-02	CYP51A1	1595	CCATACCTGAAACTAGGCAA	AGG	hg38|+chr7:92126247-92126269	NM_001146152.1 (Exon5),NM_000786.3 (Exon5)
F-009215-00	CM-009215-03	CYP51A1	1595	CTTTATCCATACCTGAAACT	AGG	hg38|+chr7:92126241-92126263	NM_001146152.1 (Exon5),NM_000786.3 (Exon5)
F-009215-00	CM-009215-04	CYP51A1	1595	GTTTAAAGTGGGCTATGTTA	AGG	hg38|+chr7:92127574-92127596	NM_001146152.1 (Exon4),NM_000786.3 (Exon4)
F-014901-00	CM-014901-01	DCTN5	84516	GTTCTTCCCAACATGAACAT	AGG	hg38|-chr16:23661250-23661272	NM_032486.3 (Exon4),NM_001199743.1 (Exon4),NR_037573.1 (Exon5)
F-014901-00	CM-014901-02	DCTN5	84516	ACATGGTCTCCAATATGTAA	AGG	hg38|-chr16:23661183-23661205	NM_032486.3 (Exon4),NM_001199743.1 (Exon4),NR_037573.1 (Exon5)
F-014901-00	CM-014901-03	DCTN5	84516	GATCTGGCAAATGTAAGAGT	TGG	hg38|+chr16:23658540-23658562	NM_032486.3 (Exon3),NM_001199743.1 (Exon3),NR_037573.1 (Exon4)
F-014901-00	CM-014901-04	DCTN5	84516	AGCCAGAACATCGTTCTCAA	TGG	hg38|+chr16:23642997-23643019	NM_032486.3 (Exon2),NM_001199743.1 (Exon2),NM_001199011.1 (Exon2),NR_037573.1 (Exon2),NM_032486.3 (Exon2),NM_001199743.1 (Exon2),NM_001199011.1 (Exon2),NR_037573.1 (Exon2)
F-012302-00	CM-012302-01	DCTN6	10671	GCTCAGTCTGCACCCGACGA	AGG	hg38|-chr8:30180600-30180622	NM_006571.3 (Exon6)
F-012302-00	CM-012302-02	DCTN6	10671	TAAGGGCCTGTTCTTCTATT	AGG	hg38|-chr8:30175158-30175180	NM_006571.3 (Exon3)
F-012302-00	CM-012302-03	DCTN6	10671	ATGGTGCAGACTGCCTTCGT	CGG	hg38|+chr8:30180587-30180609	NM_006571.3 (Exon6)
F-012302-00	CM-012302-04	DCTN6	10671	GCCAACTTCAAACACATTAT	TGG	hg38|-chr8:30177188-30177210	NM_006571.3 (Exon4)
F-011842-00	CM-011842-01	DDX10	1662	AGCAGGTAGAACTGCCAGGT	AGG	hg38|+chr11:108693583-108693605	NM_004398 (Exon9)
F-011842-00	CM-011842-02	DDX10	1662	TGATAGGCCAGTTCTCTCGT	AGG	hg38|-chr11:108677151-108677173	NM_004398 (Exon4)
F-011842-00	CM-011842-03	DDX10	1662	TCATTTGCTGCTGTCGACCA	TGG	hg38|-chr11:108691935-108691957	NM_004398 (Exon8)
F-011842-00	CM-011842-04	DDX10	1662	CTCCTTACCAATTCTTTGGT	GGG	hg38|-chr11:108723055-108723077	NM_004398 (Exon13)
F-019861-00	CM-019861-01	DDX23	9416	TGCCTCATCCAGAACCACAT	AGG	hg38|+chr12:48833427-48833449	NM_004818 (Exon13)
F-019861-00	CM-019861-02	DDX23	9416	AATCTGTTGAGCCAACTCAC	GGG	hg38|+chr12:48834428-48834450	NM_004818 (Exon12)
F-019861-00	CM-019861-03	DDX23	9416	TGTTGAGCCAACTCACGGGT	GGG	hg38|+chr12:48834432-48834454	NM_004818 (Exon12)
F-019861-00	CM-019861-04	DDX23	9416	AATGCTTGCACACTGCACGG	TGG	hg38|-chr12:48831291-48831313	NM_004818 (Exon16)
F-010397-00	CM-010397-01	DDX24	57062	CATGTCATCCATTACCAGGT	AGG	hg38|-chr14:94057817-94057839	NM_020414.3 (Exon6)
F-010397-00	CM-010397-02	DDX24	57062	GTTGCCAAGAGAACACAGCT	GGG	hg38|+chr14:94057880-94057902	NM_020414.3 (Exon6)
F-010397-00	CM-010397-03	DDX24	57062	GGTGGTGCTTCGGTGTTACT	TGG	hg38|+chr14:94062519-94062541	NM_020414.3 (Exon3)
F-010397-00	CM-010397-04	DDX24	57062	CATAAATCTCCGAGGTACGT	GGG	hg38|+chr14:94055160-94055182	NM_020414.3 (Exon7)
F-004255-00	CM-004255-01	DDX50	79009	CAAAGTTCTCCTCCTCAGGT	AGG	hg38|+chr10:68934343-68934365	NM_024045.1 (Exon9)
F-004255-00	CM-004255-02	DDX50	79009	TACCTGTGCGTCCAGAGCGA	TGG	hg38|-chr10:68934816-68934838	NM_024045.1 (Exon10)
F-004255-00	CM-004255-03	DDX50	79009	CAAACCACGGGCAGCCACAT	TGG	hg38|-chr10:68934293-68934315	NM_024045.1 (Exon9)
F-004255-00	CM-004255-04	DDX50	79009	TATAACTAGGAAACTCAGCG	TGG	hg38|+chr10:68913221-68913243	NM_024045.1 (Exon5)
F-027082-00	CM-027082-01	DDX55	57696	GTGCCTGTGTGGAATACTAT	GGG	hg38|+chr12:123615190-123615212	NM_020936 (Exon9),NM_020936.1 (Exon9)
F-027082-00	CM-027082-02	DDX55	57696	TTGATGTATGACTCTTCCAT	GGG	hg38|-chr12:123617828-123617850	NM_020936 (Exon11),NM_020936.1 (Exon11)
F-027082-00	CM-027082-03	DDX55	57696	ATCCAACACCAGGACATCCA	GGG	hg38|-chr12:123608769-123608791	NM_020936 (Exon6),NM_020936.1 (Exon6)
F-027082-00	CM-027082-04	DDX55	57696	TGATATTCCTGAAGTCAACT	GGG	hg38|+chr12:123616550-123616572	NM_020936.1 (Exon10)
F-020410-00	CM-020410-01	DDX56	54606	TCTCCATTGAGCACACAGGT	GGG	hg38|+chr7:44571510-44571532	NM_001257189.1 (Exon6),NM_019082.3 (Exon6)
F-020410-00	CM-020410-02	DDX56	54606	GCACTGGGCTTCGAACACAT	GGG	hg38|-chr7:44573858-44573880	NM_001257189.1 (Exon1),NM_019082.3 (Exon1)
F-020410-00	CM-020410-03	DDX56	54606	CCTAAGTGGAACTGCTCCGT	GGG	hg38|+chr7:44569835-44569857	NM_001257189.1 (Exon8),NM_019082.3 (Exon9)
F-020410-00	CM-020410-04	DDX56	54606	GCCTTCTCCTGGATCAGCGT	AGG	hg38|+chr7:44573695-44573717	NM_001257189.1 (Exon2),NM_019082.3 (Exon2)
F-009916-00	CM-009916-01	DDX59	83479	AATAAAGCTCGCATGATAAC	AGG	hg38|+chr1:200665941-200665963	NM_001031725 (Exon2)
F-009916-00	CM-009916-02	DDX59	83479	TGTGTTGTCTGTGGTCGTTA	TGG	hg38|-chr1:200666397-200666419	NM_001031725 (Exon2)
F-009916-00	CM-009916-03	DDX59	83479	GCTAGCTGTTCTATGCTAGT	TGG	hg38|+chr1:200650555-200650577	NM_001031725 (Exon5)
F-009916-00	CM-009916-04	DDX59	83479	CGACCACAGACAACACAGAT	GGG	hg38|+chr1:200666403-200666425	NM_001031725 (Exon2)
F-006670-00	CM-006670-04	DHPS	1725	AGCCGGGCGATCATCTTAGA	AGG	hg38|+chr19:12679506-12679528	NM_001930 (Exon5), NR_038192 (Exon5), NM_013406 (Exon5), NM_001206974 (Exon5)
F-006670-00	CM-006670-01	DHPS	1725	GACCAGGCCCGGGTTCTTGT	AGG	hg38|+chr19:12677307-12677329	NM_001930 (Exon6), NR_038192 (Exon6), NM_013406 (Exon6), NM_001206974 (Exon6)
F-006670-00	CM-006670-02	DHPS	1725	GATGCCTGAACTGATGAGGT	TGG	hg38|+chr19:12680197-12680219	NM_001930 (Exon2), NR_038192 (Exon2), NM_013406 (Exon2), NM_001206974 (Exon2)
F-006670-00	CM-006670-03	DHPS	1725	CTTCTGGGCCCAGTAATACA	CGG	hg38|+chr19:12679457-12679479	NM_001930 (Exon5), NR_038192 (Exon5), NM_013406 (Exon5), NM_001206974 (Exon5)
F-011250-00	CM-011250-01	DHX15	1665	ATGTACTCCACACACCACTG	TGG	hg38|+chr4:24570822-24570844	NM_001358 (Exon3)
F-011250-00	CM-011250-02	DHX15	1665	CTGGCTACAGATATTCTAAT	GGG	hg38|-chr4:24556291-24556313	NM_001358 (Exon4)
F-011250-00	CM-011250-03	DHX15	1665	TACATTGTCTGCGGACATCA	GGG	hg38|+chr4:24532984-24533006	NM_001358 (Exon12)
F-011250-00	CM-011250-04	DHX15	1665	GTGTACGCCCAGGAATAGTT	AGG	hg38|+chr4:24554856-24554878	NM_001358 (Exon5)
F-010506-00	CM-010506-01	DHX8	1659	TTGACCCTCTGCCTGATGGT	AGG	hg38|+chr17:43500086-43500108	NM_004941 (Exon11)
F-010506-00	CM-010506-02	DHX8	1659	TACTTCAGGAGCACTGACAA	GGG	hg38|-chr17:43493795-43493817	NM_004941 (Exon8)
F-010506-00	CM-010506-03	DHX8	1659	GCTCTCCCTCAGGAAGCGGT	GGG	hg38|+chr17:43493433-43493455	NM_004941 (Exon7)
F-010506-00	CM-010506-04	DHX8	1659	GTATCAGTACCCGAACAGAA	GGG	hg38|-chr17:43491238-43491260	NM_004941 (Exon4)
F-012798-00	CM-012798-01	DPF3	8110	GGAGGGATGGAGGGACACGT	GGG	hg38|+chr14:72670977-72670999	NM_001280544 (Exon9),NM_001280543 (Exon10),NM_012074 (Exon9)
F-012798-00	CM-012798-02	DPF3	8110	CCAGGTGAGTGTGAGCATAG	TGG	hg38|+chr14:72693151-72693173	NM_001280544 (Exon7),NM_001280543 (Exon8),NM_001280542 (Exon7),NM_012074 (Exon7),NM_012074.4 (Exon7),NM_001280544.1 (Exon7),NM_001280543.1 (Exon8),NM_001280542.1 (Exon7)
F-012798-00	CM-012798-03	DPF3	8110	CAGAAGTCACAGTAGTTATT	GGG	hg38|+chr14:72674317-72674339	NM_001280544 (Exon8),NM_001280543 (Exon9),NM_001280542 (Exon8),NM_012074 (Exon8),NM_012074.4 (Exon8),NM_001280544.1 (Exon8),NM_001280543.1 (Exon9),NM_001280542.1 (Exon8)
F-012798-00	CM-012798-04	DPF3	8110	TCTCATTTCTGTGGTTGGGT	GGG	hg38|+chr14:72693085-72693107	NM_001280544 (Exon7),NM_001280543 (Exon8),NM_001280542 (Exon7),NM_012074 (Exon7),NM_012074.4 (Exon7),NM_001280544.1 (Exon7),NM_001280543.1 (Exon8),NM_001280542.1 (Exon7)
F-008455-00	CM-008455-01	DPYS	1807	GTGGCGACTTCTCCCTTATA	GGG	hg38|+chr8:104381262-104381284	NM_001385 (Exon9)
F-008455-00	CM-008455-02	DPYS	1807	TCCATCGACGACTTCCACCA	GGG	hg38|-chr8:104466664-104466686	NM_001385 (Exon1)
F-008455-00	CM-008455-03	DPYS	1807	GTGATGATCTAACCACAACA	GGG	hg38|-chr8:104428100-104428122	NM_001385 (Exon6)
F-008455-00	CM-008455-04	DPYS	1807	TATGGTGATGGCTCTCAGCG	TGG	hg38|+chr8:104444333-104444355	NM_001385 (Exon4)
F-011596-00	CM-011596-01	DST	667	TTGTGTCATGAGAGTGACCA	GGG	hg38|+chr6:56624578-56624600	NM_001144770 (Exon33),NM_001144769 (Exon35),NM_183380 (Exon32),NM_001723 (Exon22),NM_015548 (Exon22)
F-011596-00	CM-011596-02	DST	667	TCAGCCCTGAGGTCAGACTA	GGG	hg38|+chr6:56640433-56640455	NM_001144770 (Exon15),NM_001144769 (Exon17),NM_183380 (Exon14),NM_001723 (Exon4),NM_015548 (Exon4)
F-011596-00	CM-011596-03	DST	667	TACTCAGCTACAGTGAAGGT	AGG	hg38|-chr6:56627199-56627221	NM_001144770 (Exon31),NM_001144769 (Exon33),NM_183380 (Exon30),NM_001723 (Exon20),NM_015548 (Exon20)
F-011596-00	CM-011596-04	DST	667	TTATGTGCTGCTCCACACAC	TGG	hg38|+chr6:56636580-56636602	NM_001144770 (Exon20),NM_001144769 (Exon22),NM_183380 (Exon19),NM_001723 (Exon9),NM_015548 (Exon9)
F-006828-00	CM-006828-01	DYNC1H1	1778	CATGGTGTAGAACTCCACCA	TGG	hg38|-chr14:102018588-102018610	NM_001376 (Exon41)
F-006828-00	CM-006828-02	DYNC1H1	1778	ATGTACTGCTTGTGGCACAA	GGG	hg38|+chr14:102001302-102001324	NM_001376 (Exon20)
F-006828-00	CM-006828-03	DYNC1H1	1778	CTGCTAAGCGCTGTACATAT	GGG	hg38|-chr14:101986715-101986737	NM_001376 (Exon8)
F-006828-00	CM-006828-04	DYNC1H1	1778	ACTGCTTGCTGAGTCTGTTA	CGG	hg38|+chr14:102004857-102004879	NM_001376 (Exon25)
F-012574-00	CM-012574-01	DYNC1I2	1781	ATGTGTTTCACTGCCAGGTA	TGG	hg38|+chr2:171726900-171726922	NM_001271790.1 (Exon9),NM_001271785.1 (Exon11),NM_001378.2 (Exon11),NM_001271789.1 (Exon9),NM_001271787.1 (Exon9),NM_001271786.1 (Exon9),NM_001271788.1 (Exon9)
F-012574-00	CM-012574-02	DYNC1I2	1781	TCTTTGGGTTGAGCCATAAC	TGG	hg38|-chr2:171715419-171715441	NM_001271790.1 (Exon5),NM_001271785.1 (Exon7),NM_001378.2 (Exon7),NM_001271789.1 (Exon5),NM_001271787.1 (Exon5),NM_001271786.1 (Exon5),NM_001271788.1 (Exon5)
F-012574-00	CM-012574-03	DYNC1I2	1781	AGTTTAACCCACCTGTGGAT	GGG	hg38|-chr2:171728408-171728430	NM_001271790.1 (Exon11),NM_001271785.1 (Exon13),NM_001378.2 (Exon13),NM_001271789.1 (Exon11),NM_001271787.1 (Exon11),NM_001271786.1 (Exon11),NM_001271788.1 (Exon11)
F-012574-00	CM-012574-04	DYNC1I2	1781	GTGTACACAGCATGCCGCCA	TGG	hg38|+chr2:171728825-171728847	NM_001271790.1 (Exon12),NM_001271785.1 (Exon14),NM_001378.2 (Exon14),NM_001271789.1 (Exon12),NM_001271787.1 (Exon12),NM_001271786.1 (Exon12),NM_001271788.1 (Exon12)
F-021045-00	CM-021045-01	DYNC1LI1	51143	ACAACAGCAGGAATCTTATA	GGG	hg38|+chr3:32534535-32534557	NM_016141 (Exon7)
F-021045-00	CM-021045-02	DYNC1LI1	51143	GTGTGATGCCATTAGTGTAT	TGG	hg38|-chr3:32537083-32537105	NM_016141 (Exon6)
F-021045-00	CM-021045-03	DYNC1LI1	51143	GATGGAGACCTATATCACAA	AGG	hg38|-chr3:32545055-32545077	NM_016141 (Exon4)
F-021045-00	CM-021045-04	DYNC1LI1	51143	TATTTCTTTCCAGTCCAGCA	GGG	hg38|-chr3:32533088-32533110	NM_016141 (Exon8)
F-005281-00	CM-005281-01	DYNLL1	8655	CCCACGATGCAATGCCAGGT	GGG	hg38|-chr12:120498094-120498116	NM_001037495.1 (Exon3),NM_001037494.1 (Exon3),NM_003746.2 (Exon3)
F-005281-00	CM-005281-02	DYNLL1	8655	CATTGCGGCTCATATCAAGA	AGG	hg38|+chr12:120496532-120496554	NM_001037495.1 (Exon2),NM_001037494.1 (Exon2),NM_003746.2 (Exon2)
F-005281-00	CM-005281-03	DYNLL1	8655	CCCACCTGGCATTGCATCGT	GGG	hg38|+chr12:120498094-120498116	NM_001037495.1 (Exon3),NM_001037494.1 (Exon3),NM_003746.2 (Exon3)
F-005281-00	CM-005281-04	DYNLL1	8655	TGTACTTCTTGTCAAATTCC	TGG	hg38|-chr12:120498069-120498091	NM_001037495.1 (Exon3),NM_001037494.1 (Exon3),NM_003746.2 (Exon3)
F-010586-00	CM-010586-01	DYNLRB1	83658	GTGCATGAGGCTGGCATACT	GGG	hg38|-chr20:34534667-34534689	NM_177953 (Exon4),NM_014183 (Exon3),NR_104032 (Exon4),NM_001281729 (Exon4),NM_001281728 (Exon4),NM_001281727 (Exon3),NM_177953.2 (Exon4),NR_104032.1 (Exon4),NM_001281729.1 (Exon4),NM_001281728.1 (Exon4),NM_001281727.1 (Exon3),NM_014183.3 (Exon3)
F-010586-00	CM-010586-02	DYNLRB1	83658	AGCCAAGAGAGTGGCTTATT	CGG	hg38|-chr20:34540617-34540639	NM_177953 (Exon5),NM_014183 (Exon4),NR_104032 (Exon5),NM_001281729 (Exon5),NM_001281728 (Exon5),NM_001281727 (Exon4),NM_177953.2 (Exon5),NR_104032.1 (Exon5),NM_001281729.1 (Exon5),NM_001281728.1 (Exon5),NM_001281727.1 (Exon4),NM_014183.3 (Exon4)
F-010586-00	CM-010586-03	DYNLRB1	83658	CTTGGAGCGAATTCGAAGGA	AGG	hg38|-chr20:34534748-34534770	NM_177953 (Exon4),NM_014183 (Exon3),NR_104032 (Exon4),NM_001281729 (Exon4),NM_001281728 (Exon4),NM_001281727 (Exon3),NM_177953.2 (Exon4),NR_104032.1 (Exon4),NM_001281729.1 (Exon4),NM_001281728.1 (Exon4),NM_001281727.1 (Exon3),NM_014183.3 (Exon3)
F-010586-00	CM-010586-04	DYNLRB1	83658	CATGAGGCTGGCATACTGGG	TGG	hg38|-chr20:34534664-34534686	NM_177953 (Exon4),NM_014183 (Exon3),NR_104032 (Exon4),NM_001281729 (Exon4),NM_001281728 (Exon4),NM_001281727 (Exon3)
U-007501-01	U-007501-01	Edit-R crRNA Non-targeting Control #1		GATACGTCGGTACCGGACCG
U-007502-01	U-007502-01	Edit-R crRNA Non-targeting Control #2		GTAACGCGAACTACGCGGGT
U-007503-01	U-007503-01	Edit-R crRNA Non-targeting Control #3		GTCGACGTTATTGCCGGTCG
U-007504-01	U-007504-01	Edit-R crRNA Non-targeting Control #4		GGAAACCTACGTCGACGAAT
U-007000-01	U-007000-01	Edit-R Human PPIB crRNA Positive Control		GTGTATTTTGACCTACGAAT
F-019851-00	CM-019851-01	EFTUD2	9343	GATGACGACGACGATGACGT	AGG	hg38|-chr17:44886719-44886741	NM_004247 (Exon3),NM_001142605 (Exon2),NM_001258353 (Exon3),NM_001258354 (Exon3),NM_004247.3 (Exon3),NM_001142605.1 (Exon2),NM_001258354.1 (Exon3),NM_001258353.1 (Exon3)
F-019851-00	CM-019851-02	EFTUD2	9343	GTGGATGCCAAGCTCGTCTA	GGG	hg38|+chr17:44865009-44865031	NM_004247 (Exon14),NM_001142605 (Exon13),NM_001258353 (Exon14),NM_001258354 (Exon14),NM_004247.3 (Exon14),NM_001142605.1 (Exon13),NM_001258354.1 (Exon14),NM_001258353.1 (Exon14)
F-019851-00	CM-019851-03	EFTUD2	9343	GTGTAGGTGTGCTCAATCTT	GGG	hg38|+chr17:44863707-44863729	NM_004247 (Exon15),NM_001142605 (Exon14),NM_001258353 (Exon15),NM_001258354 (Exon15),NM_004247.3 (Exon15),NM_001142605.1 (Exon14),NM_001258354.1 (Exon15),NM_001258353.1 (Exon15)
F-019851-00	CM-019851-04	EFTUD2	9343	ATATCATGGACACTCCAGGT	AGG	hg38|-chr17:44880549-44880571	NM_004247 (Exon8),NM_001142605 (Exon7),NM_001258353 (Exon8),NM_001258354 (Exon8),NM_004247.3 (Exon8),NM_001142605.1 (Exon7),NM_001258354.1 (Exon8),NM_001258353.1 (Exon8)
F-004208-00	CM-004208-01	EIF2B3	8891	CCAAACCTCTGCTTCCAGTT	GGG	hg38|-chr1:44981076-44981098	NM_001166588 (Exon2),NM_020365 (Exon2),NM_001261418 (Exon2)
F-004208-00	CM-004208-02	EIF2B3	8891	GCATTCCAGCAGGCATCATA	GGG	hg38|+chr1:44879942-44879964	NM_001166588 (Exon8),NM_020365 (Exon8),NM_001261418 (Exon8)
F-004208-00	CM-004208-03	EIF2B3	8891	GGCATTCCAGCAGGCATCAT	AGG	hg38|+chr1:44879941-44879963	NM_001166588 (Exon8),NM_020365 (Exon8),NM_001261418 (Exon8)
F-004208-00	CM-004208-04	EIF2B3	8891	AGTCATTGTGGTTACAACCA	GGG	hg38|-chr1:44978437-44978459	NM_001166588 (Exon3),NM_020365 (Exon3),NM_001261418 (Exon3)
F-016686-00	CM-016686-01	EIF2B4	8890	ACTTACCTCTGGGAGCACAT	AGG	hg38|+chr2:27366753-27366775	NM_172195 (Exon10),NM_015636 (Exon11),NM_001034116 (Exon11)
F-016686-00	CM-016686-02	EIF2B4	8890	GGCTGCAGGAATCAGCAGGT	AGG	hg38|+chr2:27366777-27366799	NM_172195 (Exon10),NM_015636 (Exon11),NM_001034116 (Exon11)
F-016686-00	CM-016686-03	EIF2B4	8890	AAACCAGAGCGTCAACAGGT	AGG	hg38|-chr2:27368649-27368671	NM_172195 (Exon4),NM_015636 (Exon5),NM_001034116 (Exon5)
F-016686-00	CM-016686-04	EIF2B4	8890	CTGGAGAGTTCTTCATTAGG	CGG	hg38|+chr2:27367779-27367801	NM_172195 (Exon7),NM_015636 (Exon8),NM_001034116 (Exon8)
F-015389-00	CM-015389-01	EIF2S1	1965	CTGGAATACAACAACATTGA	AGG	hg38|+chr14:67364876-67364898	NM_004094.4 (Exon2)
F-015389-00	CM-015389-02	EIF2S1	1965	GTGTGTGGTTGTCATTAGGG	TGG	hg38|+chr14:67364974-67364996	NM_004094.4 (Exon2)
F-015389-00	CM-015389-03	EIF2S1	1965	ACAATTCAAACCTGCTCTTA	GGG	hg38|-chr14:67381644-67381666	NM_004094.4 (Exon6)
F-015389-00	CM-015389-04	EIF2S1	1965	GTACTTGTCATCAAAGACCC	AGG	hg38|-chr14:67376521-67376543	NM_004094.4 (Exon4)
F-017556-00	CM-017556-01	EIF3D	8664	CGTGCTCACAACGGACAATA	AGG	hg38|+chr22:36516552-36516574	NM_003753 (Exon12)
F-017556-00	CM-017556-02	EIF3D	8664	GTTGATGAAGATGCGCTACT	TGG	hg38|-chr22:36520598-36520620	NM_003753 (Exon7)
F-017556-00	CM-017556-03	EIF3D	8664	ATTGTCCGTTGTGAGCACGA	TGG	hg38|-chr22:36516548-36516570	NM_003753 (Exon12)
F-017556-00	CM-017556-04	EIF3D	8664	CGAATGAGATTTGCCCAGGT	AGG	hg38|-chr22:36524591-36524613	NM_003753 (Exon4)
F-020179-00	CM-020179-01	EIF4B	1975	ACAGGCTATGATTCCCGGAT	AGG	hg38|+chr12:53028011-53028033	NM_001417.5 (Exon8),NM_001300821.1 (Exon8),NM_001417.5 (Exon8),NM_001300821.1 (Exon8)
F-020179-00	CM-020179-02	EIF4B	1975	TATTTACAGGCTATGATTCC	CGG	hg38|+chr12:53028006-53028028	NM_001417.5 (Exon8),NM_001300821.1 (Exon8),NM_001417.5 (Exon8),NM_001300821.1 (Exon8)
F-020179-00	CM-020179-03	EIF4B	1975	TGTGCCAAGTGGTCGAAACT	AGG	hg38|-chr12:53018793-53018815	NM_001417.5 (Exon3),NM_001300821.1 (Exon3),NM_001417.5 (Exon3),NM_001300821.1 (Exon3)
F-020179-00	CM-020179-04	EIF4B	1975	TCACCTGAGGCCGCCATGTT	GGG	hg38|-chr12:53006478-53006500	NM_001417.5 (Exon1),NM_001300821.1 (Exon1),NM_001417.5 (Exon1),NM_001300821.1 (Exon1)
F-013054-00	CM-013054-01	EIF4H	7458	GCTGTAGGCCCGATCGTCGT	AGG	hg38|-chr7:74174400-74174422	NM_031992 (Exon1),NM_022170 (Exon1)
F-013054-00	CM-013054-02	EIF4H	7458	AATCCATGTTGGATCCACGG	AGG	hg38|-chr7:74194838-74194860	NM_031992 (Exon5),NM_022170 (Exon6)
F-013054-00	CM-013054-03	EIF4H	7458	TACTGCACCATCGTATGTCA	AGG	hg38|-chr7:74189718-74189740	NM_031992 (Exon3),NM_022170 (Exon3)
F-013054-00	CM-013054-04	EIF4H	7458	ATCCATGTTGGATCCACGGA	GGG	hg38|-chr7:74194837-74194859	NM_031992 (Exon5),NM_022170 (Exon6)
F-004601-00	CM-004601-01	ENPP2	5168	AACATCTCCGGATCTTGCAA	GGG	hg38|-chr8:119626675-119626697	NM_001130863 (Exon3),NM_006209 (Exon3),NM_001040092 (Exon3)
F-004601-00	CM-004601-02	ENPP2	5168	ATGCTAAACCACTAACCTCA	GGG	hg38|+chr8:119600662-119600684	NM_001130863 (Exon11),NM_006209 (Exon11),NM_001040092 (Exon11)
F-004601-00	CM-004601-03	ENPP2	5168	TTAATATTCTCCGCTCGTGA	GGG	hg38|+chr8:119601434-119601456	NM_001130863 (Exon10),NM_006209 (Exon10),NM_001040092 (Exon10)
F-004601-00	CM-004601-04	ENPP2	5168	GTTGGAGTCAATATCTGCTT	AGG	hg38|-chr8:119638481-119638503	NM_001130863 (Exon2),NM_006209 (Exon2),NM_001040092 (Exon2)
F-031955-00	CM-031955-01	EXOSC3	51010	TGAATCTCTCGCGGGCAGCA	GGG	hg38|-chr9:37784996-37785018	NM_001002269.2 (Exon1),NM_016042.3 (Exon1)
F-031955-00	CM-031955-02	EXOSC3	51010	GTCCGGGCCTTCGGCGCTGT	GGG	hg38|-chr9:37784820-37784842	NM_001002269.2 (Exon1),NM_016042.3 (Exon1)
F-031955-00	CM-031955-03	EXOSC3	51010	GTGACGGAGGCGGCCGCACT	TGG	hg38|+chr9:37784781-37784803	NM_001002269.2 (Exon1),NM_016042.3 (Exon1)
F-031955-00	CM-031955-04	EXOSC3	51010	CGCGCTGCACGCACAGTACT	AGG	hg38|-chr9:37784971-37784993	NM_001002269.2 (Exon1),NM_016042.3 (Exon1)
F-005053-00	CM-005053-01	F11R	50848	GTCAAACTTCCACTCCACAC	GGG	hg38|+chr1:161001066-161001088	NM_016946.4 (Exon3)
F-005053-00	CM-005053-02	F11R	50848	GAAGGTCACCCGGTCCTCAT	AGG	hg38|+chr1:161000752-161000774	NM_016946.4 (Exon4)
F-005053-00	CM-005053-03	F11R	50848	GTGGAGTGGAAGTTTGACCA	AGG	hg38|-chr1:161001061-161001083	NM_016946.4 (Exon3)
F-005053-00	CM-005053-04	F11R	50848	GGTGATACCAGTTGGCAAGA	AGG	hg38|+chr1:161000734-161000756	NM_016946.4 (Exon4)
F-005870-00	CM-005870-01	F2	2147	GTCTGGGTACGAACTACCGA	GGG	hg38|+chr11:46723195-46723217	NM_000506 (Exon5)
F-005870-00	CM-005870-02	F2	2147	GCCTGGCGGTGACCACACAT	GGG	hg38|+chr11:46725970-46725992	NM_000506 (Exon7)
F-005870-00	CM-005870-03	F2	2147	GGGTCTGTAGTGTAGCACCA	GGG	hg38|-chr11:46723458-46723480	NM_000506 (Exon6)
F-005870-00	CM-005870-04	F2	2147	TGATACCAGCGGTTGTTAAA	GGG	hg38|-chr11:46739268-46739290	NM_000506 (Exon14)
F-014783-00	CM-014783-01	FAM160A2	84067	AAGAATCACTGGTCCCAGGT	AGG	hg38|-chr11:6224374-6224396	NM_032127.3 (Exon2), NM_001098794.1 (Exon2)
F-014783-00	CM-014783-02	FAM160A2	84067	TCATCCAGTGCTGGGCTACT	GGG	hg38|+chr11:6223866-6223888	NM_032127.3 (Exon3), NM_001098794.1 (Exon3)
F-014783-00	CM-014783-03	FAM160A2	84067	ATGCCTCATGGGCACGAGGT	GGG	hg38|-chr11:6218595-6218617	NM_032127.3 (Exon8), NM_001098794.1 (Exon8)
F-014783-00	CM-014783-04	FAM160A2	84067	ACTGCCAATACGAGCAACGA	GGG	hg38|+chr11:6222451-6222473	NM_032127.3 (Exon6), NM_001098794.1 (Exon6)
F-033629-00	CM-033629-01	FAM183A	440585	GAAGGAGCCACGCTTACCAA	GGG	hg38|-chr1:43152926-43152948	NM_001101376.2 (Exon3)
F-033629-00	CM-033629-02	FAM183A	440585	GTACTTCTTCCTTGGTCCCT	GGG	hg38|-chr1:43152858-43152880	NM_001101376.2 (Exon3)
F-033629-00	CM-033629-03	FAM183A	440585	GTGCCTCTCACTCTTGCGGA	GGG	hg38|-chr1:43148073-43148095	NM_001101376.2 (Exon1), NM_001101376.2 (Exon1)
F-033629-00	CM-033629-04	FAM183A	440585	CTTGCGGGAACTGTACCTCA	AGG	hg38|+chr1:43148008-43148030	NM_001101376.2 (Exon1)
F-020251-00	CM-020251-01	FAM32A	26017	CTGAAAGGCGTCGCAGAGCT	GGG	hg38|+chr19:16185482-16185504	NM_014077.3 (Exon1)
F-020251-00	CM-020251-02	FAM32A	26017	TACTTCGTCCAGCTGACTTT	GGG	hg38|-chr19:16190932-16190954	NM_014077.3 (Exon4)
F-020251-00	CM-020251-03	FAM32A	26017	CTGGGAGTGACCAAGCGGTG	AGG	hg38|+chr19:16185500-16185522	NM_014077.3 (Exon1)
F-020251-00	CM-020251-04	FAM32A	26017	AATGGAAAGGATCCTAAAGA	AGG	hg38|+chr19:16190522-16190544	NM_014077.3 (Exon3)
F-183573-00	CM-183573-01	FAM86B2	653333	GGATCCTCGAGCAGCTCCGA	GGG	hg38|-chr8:12428778-12428800	NM_001137610 (Exon6)
F-183573-00	CM-183573-02	FAM86B2	653333	GCTCGAGGATCCGGCTGTGA	GGG	hg38|+chr8:12428789-12428811	NM_001137610 (Exon6),NM_001137610.1 (Exon6)
F-183573-00	CM-183573-03	FAM86B2	653333	GGTGCTCGCGGAGACTCTGA	TGG	hg38|-chr8:12430388-12430410	NM_001137610 (Exon4),NM_001137610.1 (Exon4)
F-183573-00	CM-183573-04	FAM86B2	653333	CGCGGAGACTCTGATGGCCA	AGG	hg38|-chr8:12430382-12430404	NM_001137610.1 (Exon4)
F-020340-00	CM-020340-01	FAM96B	51647	TGATGGAGCGAATCAGATGT	GGG	hg38|+chr16:66934049-66934071	NR_024525 (Exon1),NR_046109 (Exon2)
F-020340-00	CM-020340-02	FAM96B	51647	GATGGACAGACCAATAAGGG	TGG	hg38|+chr16:66933653-66933675	NM_016062 (Exon3),NR_024525 (Exon2),NR_046109 (Exon3)
F-020340-00	CM-020340-03	FAM96B	51647	GGTGGTGGTTCCGCGATGGT	AGG	hg38|-chr16:66934357-66934379	NM_016062 (Exon1),NR_024525 (Exon1),NR_046109 (Exon1)
F-020340-00	CM-020340-04	FAM96B	51647	ATGCTGCAGTGCGGAATGGT	TGG	hg38|+chr16:66933678-66933700	NM_016062 (Exon3),NR_024525 (Exon2),NR_046109 (Exon3)
F-008632-00	CM-008632-01	FDPS	2224	ACATGGCTGCAGCTATAGGA	AGG	hg38|-chr1:155318901-155318923	NM_001242825.1 (Exon6),NM_001242824.1 (Exon7),NM_002004.3 (Exon8),NM_001135822.1 (Exon7),NM_001135821.1 (Exon8)
F-008632-00	CM-008632-02	FDPS	2224	CTCATATAGCGCCTTCACCC	GGG	hg38|-chr1:155320443-155320465	NM_001242825.1 (Exon9),NM_001242824.1 (Exon10),NM_002004.3 (Exon11),NM_001135822.1 (Exon10),NM_001135821.1 (Exon11),NM_001242825.1 (Exon9),NM_001242824.1 (Exon10),NM_002004.3 (Exon11),NM_001135822.1 (Exon10),NM_001135821.1 (Exon11)
F-008632-00	CM-008632-03	FDPS	2224	TATAGCTGCAGCCATGTACA	TGG	hg38|+chr1:155318907-155318929	NM_001242825.1 (Exon6),NM_001242824.1 (Exon7),NM_002004.3 (Exon8),NM_001135822.1 (Exon7),NM_001135821.1 (Exon8),NM_001242825.1 (Exon6),NM_001242824.1 (Exon7),NM_002004.3 (Exon8),NM_001135822.1 (Exon7),NM_001135821.1 (Exon8)
F-008632-00	CM-008632-04	FDPS	2224	CCTGCTGAAGCTCTATTGCC	GGG	hg38|+chr1:155318228-155318250	NM_001242825.1 (Exon4),NM_001242824.1 (Exon5),NM_002004.3 (Exon6),NM_001135822.1 (Exon5),NM_001135821.1 (Exon6)
F-004952-00	CM-004952-01	FHIT	2272	CTGGGTCGTCTGAAACAAAT	CGG	hg38|+chr3:60014067-60014089	NM_002012.2 (Exon6),NM_001166243.1 (Exon6)
F-004952-00	CM-004952-02	FHIT	2272	TTTCCTATTCACAAGAGCGA	AGG	hg38|+chr3:60536876-60536898	NM_002012.2 (Exon5),NM_001166243.1 (Exon5)
F-004952-00	CM-004952-03	FHIT	2272	TTCCTCCTCTGATCTCCAAG	AGG	hg38|+chr3:59752268-59752290	NM_002012.2 (Exon9),NM_001166243.1 (Exon9)
F-004952-00	CM-004952-04	FHIT	2272	CGTCCATGTTCTTCCCAGGA	AGG	hg38|-chr3:59922384-59922406	NM_002012.2 (Exon8),NM_001166243.1 (Exon8)
F-009673-00	CM-009673-01	FKBP8	23770	GAGTGGGACACTGAGATCCA	GGG	hg38|+chr19:18539436-18539458	NM_012181 (Exon4),NM_012181.4 (Exon4),NM_001308373.1 (Exon4)
F-009673-00	CM-009673-02	FKBP8	23770	GCTGACTCCAAGTACTGCTA	CGG	hg38|-chr19:18539383-18539405	NM_012181 (Exon4),NM_012181.4 (Exon4),NM_001308373.1 (Exon4)
F-009673-00	CM-009673-03	FKBP8	23770	CTTGGAGTCAGCAGTGACCA	TGG	hg38|+chr19:18539394-18539416	NM_012181 (Exon4),NM_012181.4 (Exon4),NM_001308373.1 (Exon4)
F-009673-00	CM-009673-04	FKBP8	23770	GTGACCACCTGGCCCTTGAC	CGG	hg38|+chr19:18539642-18539664	NM_012181 (Exon3),NM_012181.4 (Exon3),NM_001308373.1 (Exon3)
F-009998-00	CM-009998-01	FLCN	201163	TATCATGGCTGATATATCCC	GGG	hg38|+chr17:17226274-17226296	NM_144606 (Exon5), NM_144997 (Exon5)
F-009998-00	CM-009998-02	FLCN	201163	GGAATCATCGATGAGCTCCA	GGG	hg38|-chr17:17223935-17223957	NM_144606 (Exon6), NM_144997 (Exon6)
F-009998-00	CM-009998-03	FLCN	201163	TCACTTGCTGCAGGGCACCC	GGG	hg38|-chr17:17226291-17226313	NM_144606 (Exon5), NM_144997 (Exon5)
F-009998-00	CM-009998-04	FLCN	201163	GCTGCCGGTCACTTGCTGCA	GGG	hg38|-chr17:17226299-17226321	NM_144606 (Exon5), NM_144997 (Exon5)
F-020584-00	CM-020584-01	FLVCR1	28982	TACCTGATTGCCCAGCACGG	CGG	hg38|-chr1:212859171-212859193	NM_014053 (Exon1),NM_014053.3 (Exon1)
F-020584-00	CM-020584-02	FLVCR1	28982	GTTGAGGCCGGAGCCCAGCA	GGG	hg38|-chr1:212858982-212859004	NM_014053 (Exon1)
F-020584-00	CM-020584-03	FLVCR1	28982	ATCATTAGCAACGTCTTCGA	GGG	hg38|+chr1:212858840-212858862	NM_014053 (Exon1)
F-020584-00	CM-020584-04	FLVCR1	28982	TTTGGGCCCAAACCACACTG	AGG	hg38|-chr1:212859126-212859148	NM_014053 (Exon1),NM_014053.3 (Exon1)
F-011862-00	CM-011862-01	FOXD1	2297	ATGAGCGCGATATACGAGTA	GGG	hg38|+chr5:73447962-73447984	NM_004472.2 (Exon1)
F-011862-00	CM-011862-02	FOXD1	2297	GAAGAGGAGGACGACGACGA	GGG	hg38|-chr5:73448247-73448269	NM_004472.2 (Exon1)
F-011862-00	CM-011862-03	FOXD1	2297	GTATATCGCGCTCATCACTA	TGG	hg38|-chr5:73447954-73447976	NM_004472.2 (Exon1)
F-011862-00	CM-011862-04	FOXD1	2297	GATGAGCGCGATATACGAGT	AGG	hg38|+chr5:73447961-73447983	NM_004472.2 (Exon1)
F-011864-00	CM-011864-01	FRG1	2483	GAGCTTGGTAGACTTCACGT	AGG	hg38|-chr4:189941023-189941045	NM_004477.2 (Exon1)
F-011864-00	CM-011864-02	FRG1	2483	GGGAACCAAGACGAAGAGGT	GGG	hg38|+chr4:189941054-189941076	NM_004477.2 (Exon1)
F-011864-00	CM-011864-03	FRG1	2483	CTCACCAACAATATCAAGCT	GGG	hg38|-chr4:189943255-189943277	NM_004477.2 (Exon2)
F-011864-00	CM-011864-04	FRG1	2483	TCTACCAAGCTCGTGCTCAA	GGG	hg38|+chr4:189941034-189941056	NM_004477.2 (Exon1)
F-011866-00	CM-011866-01	GALNT3	2591	GTGAAGAATAGAGCACACTG	TGG	hg38|+chr2:165764935-165764957	NM_004482.3 (Exon3)
F-011866-00	CM-011866-02	GALNT3	2591	GTGGACAGTTCTAAGCAACG	TGG	hg38|+chr2:165764954-165764976	NM_004482.3 (Exon3)
F-011866-00	CM-011866-03	GALNT3	2591	GATGCTCTCCATTTGCTGAA	AGG	hg38|+chr2:165748846-165748868	NM_004482.3 (Exon11)
F-011866-00	CM-011866-04	GALNT3	2591	CTCACGTATCCAGATATAAC	AGG	hg38|+chr2:165754927-165754949	NM_004482.3 (Exon8)
F-004253-00	CM-004253-01	GAPDH	2597	GTTCACACCCATGACGAACA	TGG	hg38|-chr12:6537159-6537181	NM_001289746 (Exon5),NM_001289745 (Exon6),NM_002046 (Exon6),NM_001256799 (Exon5),NM_001289745.1 (Exon6),NM_001289746.1 (Exon5),NM_002046.5 (Exon6),NM_001256799.2 (Exon5),NM_001289745.1 (Exon6),NM_001289746.1 (Exon5),NM_002046.5 (Exon6),NM_001256799.2 (Exon5)
F-004253-00	CM-004253-02	GAPDH	2597	AGCCTTGGCAGCGCCAGTAG	AGG	hg38|-chr12:6537684-6537706	NM_001289746 (Exon7),NM_001289745 (Exon8),NM_002046 (Exon8),NM_001256799 (Exon7)
F-004253-00	CM-004253-03	GAPDH	2597	GTGGTGAAGCAGGCGTCGGA	GGG	hg38|+chr12:6537839-6537861	NM_001289746 (Exon7),NM_001289745 (Exon8),NM_002046 (Exon8),NM_001256799 (Exon7)
F-004253-00	CM-004253-04	GAPDH	2597	GCGGCCGCCATGTTGCAACC	GGG	hg38|+chr12:6535289-6535311	NM_001256799 (Exon1)
F-011664-00	CM-011664-01	GARS	2617	GACCGGCGGAGCAGGAGCGA	GGG	hg38|-chr7:30595003-30595025	NM_002047.2 (Exon1)
F-011664-00	CM-011664-02	GARS	2617	TGGCGCACTGCTAGCCTCAG	AGG	hg38|-chr7:30595117-30595139	NM_002047.2 (Exon1)
F-011664-00	CM-011664-03	GARS	2617	CGAGGGTCGGGCTAAGAGCC	GGG	hg38|-chr7:30594986-30595008	NM_002047.2 (Exon1)
F-011664-00	CM-011664-04	GARS	2617	CGCGCCGTCCATGCTGCTCC	GGG	hg38|-chr7:30595073-30595095	NM_002047.2 (Exon1)
F-008900-00	CM-008900-01	GATM	2628	TAGGCATTGAATGGATGCGT	AGG	hg38|-chr15:45366175-45366197	NM_001482 (Exon6)
F-008900-00	CM-008900-02	GATM	2628	CCCTTAGAGGAAGTGATAGT	GGG	hg38|-chr15:45376647-45376669	NM_001482 (Exon2)
F-008900-00	CM-008900-03	GATM	2628	GTGACATGGTCGGTCAGGGT	TGG	hg38|+chr15:45366049-45366071	NM_001482 (Exon6)
F-008900-00	CM-008900-04	GATM	2628	TACGCATCCATTCAATGCCT	AGG	hg38|+chr15:45366177-45366199	NM_001482 (Exon6)
F-012271-00	CM-012271-01	GDF5	8200	ATGATTCGTGGGCTCCAGGT	GGG	hg38|+chr20:35434077-35434099	NM_000557.4 (Exon2)
F-012271-00	CM-012271-02	GDF5	8200	GCTGAACAGGTACTCATACA	CGG	hg38|+chr20:35434290-35434312	NM_000557.4 (Exon2)
F-012271-00	CM-012271-03	GDF5	8200	CTGTCCGATGCTGACAGAAA	GGG	hg38|-chr20:35437369-35437391	NM_000557.4 (Exon1)
F-012271-00	CM-012271-04	GDF5	8200	AAACAAGGCAGGCTACAGCC	CGG	hg38|-chr20:35437569-35437591	NM_000557.4 (Exon1)
F-012041-00	CM-012041-01	GFER	2671	CGCAGCGGGACACCAAGTTT	AGG	hg38|+chr16:1984742-1984764	NM_005262.2 (Exon2)
F-012041-00	CM-012041-02	GFER	2671	CCTGCGTCGACTTCAAGACG	TGG	hg38|+chr16:1984436-1984458	NM_005262.2 (Exon1)
F-012041-00	CM-012041-03	GFER	2671	GCCTTGCGCGGGCAACATGG	CGG	hg38|+chr16:1984203-1984225	NM_005262.2 (Exon1)
F-012041-00	CM-012041-04	GFER	2671	CTGTCGCCGAGGACGCCTCC	CGG	hg38|+chr16:1984397-1984419	NM_005262.2 (Exon1)
F-016824-00	CM-016824-01	GLIPR2	152007	TGAAGGCCCACAATGAGTAC	CGG	hg38|+chr9:36147813-36147835	NR_104638 (Exon2),NR_104637 (Exon4),NR_104640 (Exon2),NR_104639 (Exon2),NM_001287013 (Exon2),NM_001287011 (Exon2),NM_001287010 (Exon2),NM_001287012 (Exon2),NM_022343 (Exon2),NM_022343.3 (Exon2),NR_104640.1 (Exon2),NR_104639.1 (Exon2),NR_104638.1 (Exon2),NR_104637.1 (Exon4),NM_001287013.1 (Exon2),NM_001287012.1 (Exon2),NM_001287011.1 (Exon2),NM_001287010.1 (Exon2)
F-016824-00	CM-016824-02	GLIPR2	152007	GACACTTCACGGCCATGGTA	TGG	hg38|+chr9:36162362-36162384	NM_001287014 (Exon2),NR_104638 (Exon5),NR_104637 (Exon7),NR_104641 (Exon2),NR_104640 (Exon5),NR_104639 (Exon6),NM_001287013 (Exon5),NM_001287011 (Exon5),NM_001287010 (Exon4),NM_001287012 (Exon3),NM_022343 (Exon5),NM_022343.3 (Exon5),NR_104641.1 (Exon2),NR_104640.1 (Exon5),NR_104639.1 (Exon6),NR_104638.1 (Exon5),NR_104637.1 (Exon7),NM_001287014.1 (Exon2),NM_001287013.1 (Exon5),NM_001287012.1 (Exon…
F-016824-00	CM-016824-03	GLIPR2	152007	GCTCTGCAAGAACCTCAACC	GGG	hg38|+chr9:36147862-36147884	NR_104638 (Exon2),NR_104637 (Exon4),NR_104640 (Exon2),NR_104639 (Exon2),NM_001287013 (Exon2),NM_001287011 (Exon2),NM_001287010 (Exon2),NM_001287012 (Exon2),NM_022343 (Exon2),NM_022343.3 (Exon2),NR_104640.1 (Exon2),NR_104639.1 (Exon2),NR_104638.1 (Exon2),NR_104637.1 (Exon4),NM_001287013.1 (Exon2),NM_001287012.1 (Exon2),NM_001287011.1 (Exon2),NM_001287010.1 (Exon2)
F-016824-00	CM-016824-04	GLIPR2	152007	GAAGTATCTGGCCACCACAA	AGG	hg38|-chr9:36162437-36162459	NM_001287014 (Exon2),NR_104638 (Exon5),NR_104637 (Exon7),NR_104641 (Exon2),NR_104640 (Exon5),NR_104639 (Exon6),NM_001287013 (Exon5),NM_001287011 (Exon5),NM_001287010 (Exon4),NM_001287012 (Exon3),NM_022343 (Exon5)
F-006464-00	CM-006464-01	GLTSCR2	29997	GTCTTCAAAGGATGGATTGT	AGG	hg38|-chr19:47752579-47752601	NM_015710 (Exon6)
F-006464-00	CM-006464-02	GLTSCR2	29997	GCTTGGCCCTTGTTGCAGAA	GGG	hg38|-chr19:47751031-47751053	NM_015710 (Exon4)
F-006464-00	CM-006464-03	GLTSCR2	29997	GTGTACCTGGTGGTCTTCAA	AGG	hg38|-chr19:47752591-47752613	NM_015710 (Exon6)
F-006464-00	CM-006464-04	GLTSCR2	29997	GATGCCGATTCTGGTTTCCT	GGG	hg38|+chr19:47745608-47745630	NM_015710 (Exon1)
F-021160-00	CM-021160-01	GMIP	51291	GTGACCCACCTGTTCAAGGA	GGG	hg38|+chr19:19637356-19637378	NM_001288999.1 (Exon11), NM_001288998.1 (Exon11), NM_016573.3 (Exon11)
F-021160-00	CM-021160-02	GMIP	51291	GGAGCCGCCTGTGTCCACAG	AGG	hg38|+chr19:19635147-19635169	NM_001288999.1 (Exon15), NM_001288998.1 (Exon15), NM_016573.3 (Exon16)
F-021160-00	CM-021160-03	GMIP	51291	TCAGCGAGCGGATAACCTCA	GGG	hg38|+chr19:19634577-19634599	NM_001288999.1 (Exon17), NM_001288998.1 (Exon17), NM_016573.3 (Exon18)
F-021160-00	CM-021160-04	GMIP	51291	AACCCTGGCCATGGAGACAG	TGG	hg38|-chr19:19640111-19640133	NM_001288999.1 (Exon7), NM_001288998.1 (Exon7), NM_016573.3 (Exon7)
F-020392-00	CM-020392-01	GNL2	29889	TGAATGCTCCCTTGCCAAAC	GGG	hg38|+chr1:37582249-37582271	NM_013285.2 (Exon8)
F-020392-00	CM-020392-02	GNL2	29889	TCCACTGAGAGCTATGACCA	GGG	hg38|-chr1:37587350-37587372	NM_013285.2 (Exon5)
F-020392-00	CM-020392-03	GNL2	29889	CATGAGGCCGGATTCGATCA	TGG	hg38|+chr1:37590705-37590727	NM_013285.2 (Exon4)
F-020392-00	CM-020392-04	GNL2	29889	ATGTGACCTTGTTCCAACCT	GGG	hg38|-chr1:37582783-37582805	NM_013285.2 (Exon7)
F-036110-00	CM-036110-01	GOLGA6L4	643707	GGCTACGTGAACAGGAGGAT	AGG	hg38|+chr15:84239995-84240017	NM_001267536*GenomicSite1 (Exon6),NM_001267536.2 (Exon6)
F-036110-00	CM-036110-02	GOLGA6L4	643707	GGAGCTCCTCCACCTCATCC	AGG	hg38|-chr15:84240584-84240606	NM_001267536*GenomicSite1 (Exon6),NM_001267536.2 (Exon6)
F-036110-00	CM-036110-03	GOLGA6L4	643707	GGATGAGGTGGAGGAGCTCC	TGG	hg38|+chr15:84240587-84240609	NM_001267536.2 (Exon6)
F-036110-00	CM-036110-04	GOLGA6L4	643707	GGAGCTCCTGGATGAGGTGG	AGG	hg38|+chr15:84240578-84240600	NM_001267536.2 (Exon6)
F-029668-00	CM-029668-01	GOLGA7B	401647	GGCCAGGCAGCCCTCGAGGT	AGG	hg38|-chr10:97864009-97864031	NM_001010917.2 (Exon3)
F-029668-00	CM-029668-02	GOLGA7B	401647	CGGATCATGGCCACCGAGGT	AGG	hg38|+chr10:97850298-97850320	NM_001010917.2 (Exon1)
F-029668-00	CM-029668-03	GOLGA7B	401647	GAGACTGTGAAGACCCTCAA	CGG	hg38|+chr10:97863951-97863973	NM_001010917.2 (Exon3)
F-029668-00	CM-029668-04	GOLGA7B	401647	CATAGTGGGTCTCCATGCAG	AGG	hg38|-chr10:97864055-97864077	NM_001010917.2 (Exon3)
F-184280-00	CM-184280-01	GOLGA8K	653125	CAGGACCACAAGGAGCACCC	AGG	hg38|-chr15:32392846-32392868	NM_001282493 (Exon19),NM_001282493.1 (Exon19)
F-184280-00	CM-184280-02	GOLGA8K	653125	CGGAGAACATCTGGACAGTG	AGG	hg38|-chr15:32394207-32394229	NM_001282493.1 (Exon15)
F-184280-00	CM-184280-03	GOLGA8K	653125	TCCTTGTGGTCCTGCACGAT	CGG	hg38|+chr15:32392855-32392877	NM_001282493.1 (Exon19)
F-184280-00	CM-184280-04	GOLGA8K	653125	CACAAGGAGCACCCAGGCTT	GGG	hg38|-chr15:32392840-32392862	NM_001282493.1 (Exon19)
F-019400-00	CM-019400-01	GON4L	54856	AGCAATGTCCACATTCACGT	GGG	hg38|+chr1:155765777-155765799	NM_001282861 (Exon21),NM_001282860 (Exon21),NM_001282858 (Exon21),NM_032292 (Exon21),NM_001282856 (Exon21)
F-019400-00	CM-019400-02	GON4L	54856	GATTCTCACTGTCAGTTGGT	GGG	hg38|+chr1:155771109-155771131	NM_001282861 (Exon19),NM_001282860 (Exon19),NM_001282858 (Exon19),NM_032292 (Exon19),NM_001282856 (Exon19)
F-019400-00	CM-019400-03	GON4L	54856	GCACTGCTTCATCTCCACGT	GGG	hg38|-chr1:155814402-155814424	NM_001282861 (Exon9),NM_001282860 (Exon9),NM_001282858 (Exon9),NM_032292 (Exon9),NM_001282856 (Exon9)
F-019400-00	CM-019400-04	GON4L	54856	GTTGGTAGGTAATTCCAACA	TGG	hg38|-chr1:155816248-155816270	NM_001282861 (Exon7),NM_001282860 (Exon7),NM_001282858 (Exon7),NM_032292 (Exon7),NM_001282856 (Exon7)
F-016864-00	CM-016864-03	GOT1L1	137362	TATGAGTACTTGCCCACCAT	GGG	hg38|-chr8:37938773-37938795	NM_152413 (Exon2)
F-016864-00	CM-016864-01	GOT1L1	137362	CTGGTGTATAAACCTTGACA	GGG	hg38|+chr8:37936818-37936840	NM_152413 (Exon6)
F-016864-00	CM-016864-02	GOT1L1	137362	CTGGGCTAATCCTTCCAGCT	GGG	hg38|+chr8:37935784-37935806	NM_152413 (Exon7)
F-016864-00	CM-016864-04	GOT1L1	137362	TCCATGAACACTGAAAGGGT	GGG	hg38|+chr8:37940004-37940026	NM_152413 (Exon1)
F-021356-00	CM-021356-01	GP6	51206	TACCGCTGCTCCTACCAGAA	CGG	hg38|-chr19:55032186-55032208	NM_016363 (Exon3), NM_001083899 (Exon3), NM_001256017 (Exon3)
F-021356-00	CM-021356-02	GP6	51206	CATCTCTCGGGATTCTTGTA	GGG	hg38|+chr19:55027709-55027731	NM_016363 (Exon4), NM_001083899 (Exon4), NM_001256017 (Exon4)
F-021356-00	CM-021356-03	GP6	51206	CCATCTCTCGGGATTCTTGT	AGG	hg38|+chr19:55027708-55027730	NM_016363 (Exon4), NM_001083899 (Exon4), NM_001256017 (Exon4)
F-021356-00	CM-021356-04	GP6	51206	CCAGAGGCTTCCGTTCTGGT	AGG	hg38|+chr19:55032176-55032198	NM_016363 (Exon3), NM_001083899 (Exon3), NM_001256017 (Exon3)
F-004900-00	CM-004900-01	GPI	2821	GATGTACCAGATACCCAGCA	GGG	hg38|-chr19:34393966-34393988	NM_000175.3 (Exon12),NM_001289790.1 (Exon11),NM_001289789.1 (Exon13),NM_001184722.1 (Exon12)
F-004900-00	CM-004900-02	GPI	2821	TGCATTCGTGATGGTCTCCT	GGG	hg38|-chr19:34378944-34378966	NM_000175.3 (Exon7),NM_001289790.1 (Exon6),NM_001289789.1 (Exon8),NM_001184722.1 (Exon7)
F-004900-00	CM-004900-03	GPI	2821	GTACTGGTCATAGGGCAGCA	TGG	hg38|-chr19:34394014-34394036	NM_000175.3 (Exon12),NM_001289790.1 (Exon11),NM_001289789.1 (Exon13),NM_001184722.1 (Exon12)
F-004900-00	CM-004900-04	GPI	2821	CGCCATGGCCGCTCTCACCC	GGG	hg38|+chr19:34365263-34365285	NM_000175.3 (Exon1),NM_001289790.1 (Exon1),NM_001289789.1 (Exon2),NM_001184722.1 (Exon2)
F-019220-00	CM-019220-01	GRB2	2885	ATGTGATCAGAACTGGTACA	AGG	hg38|-chr17:75332761-75332783	NM_002086.4 (Exon3),NM_203506.2 (Exon3)
F-019220-00	CM-019220-02	GRB2	2885	AATTGAACTTCACCACCCAG	AGG	hg38|+chr17:75321748-75321770	NM_002086.4 (Exon5),NM_203506.2 (Exon4),NM_002086.4 (Exon5),NM_203506.2 (Exon4)
F-019220-00	CM-019220-03	GRB2	2885	AGTACTTCCCGGCTCCATCT	CGG	hg38|+chr17:75321772-75321794	NM_002086.4 (Exon5),NM_203506.2 (Exon4),NM_002086.4 (Exon5),NM_203506.2 (Exon4)
F-019220-00	CM-019220-04	GRB2	2885	CACCCAGAGGAAGTACTTCC	CGG	hg38|+chr17:75321761-75321783	NM_002086.4 (Exon5),NM_203506.2 (Exon4),NM_002086.4 (Exon5),NM_203506.2 (Exon4)
F-011176-00	CM-011176-01	GSTA1	2938	CCACCAGATGAATGTCAGCC	CGG	hg38|+chr6:52792918-52792940	NM_145740.3 (Exon6)
F-011176-00	CM-011176-02	GSTA1	2938	GCAGAATGGAGTCCACCCGG	TGG	hg38|-chr6:52799205-52799227	NM_145740.3 (Exon2)
F-011176-00	CM-011176-03	GSTA1	2938	GTCCATGGCTCTTTAAGACC	TGG	hg38|+chr6:52792969-52792991	NM_145740.3 (Exon6)
F-011176-00	CM-011176-04	GSTA1	2938	GCATTGAAGTAGTGGAGCTT	GGG	hg38|+chr6:52799233-52799255	NM_145740.3 (Exon2)
F-011678-00	CM-011678-01	GYPA	2993	TACCGGTTTCCTCTTCTGGA	GGG	hg38|+chr4:144119683-144119705	NM_002099 (Exon3),NM_001308190.1 (Exon2),NM_001308187.1 (Exon3),NM_002099.7 (Exon3)
F-011678-00	CM-011678-02	GYPA	2993	ATATGCAGATACGCACAAAC	GGG	hg38|-chr4:144119767-144119789	NM_002099 (Exon3),NM_001308190.1 (Exon2),NM_001308187.1 (Exon3),NM_002099.7 (Exon3)
F-011678-00	CM-011678-03	GYPA	2993	TACCCTCCAGAAGAGGAAAC	CGG	hg38|-chr4:144119685-144119707	NM_002099 (Exon3)
F-011678-00	CM-011678-04	GYPA	2993	GAATACCGTAAGAAATTAAG	AGG	hg38|+chr4:144116868-144116890	NM_002099 (Exon5),NM_001308190.1 (Exon4),NM_001308187.1 (Exon4),NM_002099.7 (Exon5)
F-011047-00	CM-011047-01	HBB	3043	ACCAGCCACCACTTTCTGAT	AGG	hg38|+chr11:5225631-5225653	NM_000518 (Exon3)
F-011047-00	CM-011047-02	HBB	3043	ACAGTGCAGCTCACTCAGTG	TGG	hg38|+chr11:5226610-5226632	NM_000518 (Exon2)
F-011047-00	CM-011047-03	HBB	3043	GTGTGGCAAAGGTGCCCTTG	AGG	hg38|+chr11:5226627-5226649	NM_000518 (Exon2)
F-011047-00	CM-011047-04	HBB	3043	GATAGGCAGCCTGCACTGGT	GGG	hg38|+chr11:5225648-5225670	NM_000518 (Exon3)
F-018276-00	CM-018276-01	HERPUD2	64224	GATGAGAGTGGAGAAGATGG	AGG	hg38|-chr7:35633802-35633824	NM_022373.4 (Exon9)
F-018276-00	CM-018276-02	HERPUD2	64224	GATGGGCTTGAAGATGAGAG	TGG	hg38|-chr7:35633814-35633836	NM_022373.4 (Exon9)
F-018276-00	CM-018276-03	HERPUD2	64224	TGCTTGAAAGGAGCGTCTTA	TGG	hg38|-chr7:35633839-35633861	NM_022373.4 (Exon9)
F-018276-00	CM-018276-04	HERPUD2	64224	AGGAGCGTCTTATGGATGAT	GGG	hg38|-chr7:35633831-35633853	NM_022373.4 (Exon9)
F-013942-00	CM-013942-01	HINFP	25988	GTCCTGCTCTCTTACCAAGT	GGG	hg38|-chr11:119127118-119127140	NM_001243259.1 (Exon2),NM_198971.2 (Exon2),NM_015517.4 (Exon3)
F-013942-00	CM-013942-02	HINFP	25988	TTCCATGGTTGAGCACACAA	AGG	hg38|-chr11:119127012-119127034	NM_001243259.1 (Exon2),NM_198971.2 (Exon2),NM_015517.4 (Exon3)
F-013942-00	CM-013942-03	HINFP	25988	TCTGTGGCTACAGTGTGAGT	GGG	hg38|+chr11:119126980-119127002	NM_001243259.1 (Exon2),NM_198971.2 (Exon2),NM_015517.4 (Exon3)
F-013942-00	CM-013942-04	HINFP	25988	CTCCTTTGTGTGCTCAACCA	TGG	hg38|+chr11:119127010-119127032	NM_001243259.1 (Exon2),NM_198971.2 (Exon2),NM_015517.4 (Exon3)
F-018500-00	CM-018500-01	HINT1	3094	TTTGCCGACCTCCAAGAACA	TGG	hg38|+chr5:131159467-131159489	NR_073488.1 (Exon5),NM_005340.6 (Exon3),NR_024611.2 (Exon3),NR_024610.2 (Exon4)
F-018500-00	CM-018500-02	HINT1	3094	GTGAATGAAGGTTCAGATGG	TGG	hg38|-chr5:131159514-131159536	NR_073488.1 (Exon5),NM_005340.6 (Exon3),NR_024611.2 (Exon3),NR_024610.2 (Exon4)
F-018500-00	CM-018500-03	HINT1	3094	GCTGATCTGGGCCTGAATAA	GGG	hg38|-chr5:131159550-131159572	NR_073488.1 (Exon5),NM_005340.6 (Exon3),NR_024611.2 (Exon3),NR_024610.2 (Exon4)
F-018500-00	CM-018500-04	HINT1	3094	TTGGAGGTCGGCAAATGCAT	TGG	hg38|-chr5:131159459-131159481	NR_073488.1 (Exon5),NM_005340.6 (Exon3),NR_024611.2 (Exon3),NR_024610.2 (Exon4)
F-017596-00	CM-017596-01	HIST1H2AB	8335	AGCAGCACCGCCTGAATATT	AGG	hg38|+chr6:26033219-26033241	NM_003513 (Exon1)
F-017596-00	CM-017596-02	HIST1H2AB	8335	TCTGGTCGCGGCAAACAAGG	CGG	hg38|-chr6:26033543-26033565	NM_003513 (Exon1)
F-017596-00	CM-017596-03	HIST1H2AB	8335	AGCACCGCCGCGAGATACAC	CGG	hg38|+chr6:26033402-26033424	NM_003513 (Exon1)
F-017596-00	CM-017596-04	HIST1H2AB	8335	ATGTCTGGTCGCGGCAAACA	AGG	hg38|-chr6:26033546-26033568	NM_003513 (Exon1)
F-013126-00	CM-013126-01	HIST1H2AJ	8331	TCTGGGCGTGGTAAGCAGGG	AGG	hg38|-chr6:27814715-27814737	NM_021066 (Exon1),NM_021066.2 (Exon1)
F-013126-00	CM-013126-02	HIST1H2AJ	8331	ATGTCTGGGCGTGGTAAGCA	GGG	hg38|-chr6:27814718-27814740	NM_021066 (Exon1),NM_021066.2 (Exon1)
F-013126-00	CM-013126-03	HIST1H2AJ	8331	CTGCTTACCACGCCCAGACA	TGG	hg38|+chr6:27814720-27814742	NM_021066 (Exon1),NM_021066.2 (Exon1)
F-013126-00	CM-013126-04	HIST1H2AJ	8331	GTCTTTACTTAGTCTTGTGG	TGG	hg38|+chr6:27814350-27814372	NM_021066 (Exon1)
F-017307-00	CM-017307-01	HIST1H2BG	8339	CTTGTTGTAGTGGGCCAGAC	GGG	hg38|+chr6:26216386-26216408	NM_003518 (Exon1)
F-017307-00	CM-017307-02	HIST1H2BG	8339	TGTGACCAAGGCGCAGAAGA	AGG	hg38|-chr6:26216568-26216590	NM_003518 (Exon1)
F-017307-00	CM-017307-03	HIST1H2BG	8339	GGGAAGCAGCAGACGCACGG	CGG	hg38|+chr6:26216332-26216354	NM_003518 (Exon1)
F-017307-00	CM-017307-04	HIST1H2BG	8339	CTTGGATGAGATGCCAGTAT	CGG	hg38|+chr6:26216470-26216492	NM_003518 (Exon1)
F-011445-00	CM-011445-01	HIST1H2BI	8346	TTGGATCTCCCTGGAAGTGA	TGG	hg38|-chr6:26273241-26273263	NM_003525 (Exon1)
F-011445-00	CM-011445-02	HIST1H2BI	8346	GGTGACCAAGGCACAGAAGA	AGG	hg38|+chr6:26273029-26273051	NM_003525 (Exon1)
F-011445-00	CM-011445-03	HIST1H2BI	8346	ACCCAGGTAACTAGTTTACT	TGG	hg38|-chr6:26273349-26273371	NM_003525 (Exon1),NM_003525.2 (Exon1)
F-011445-00	CM-011445-04	HIST1H2BI	8346	CTGTGCGCCTGCTGCTACCC	GGG	hg38|+chr6:26273268-26273290	NM_003525 (Exon1)
F-011439-00	CM-011439-01	HIST1H2BL	8340	GGTGACCAAGGCCCAGAAGA	AGG	hg38|-chr6:27807831-27807853	NM_003519 (Exon1)
F-011439-00	CM-011439-02	HIST1H2BL	8340	CGGAAGCAGCAGGCGCACGG	CGG	hg38|+chr6:27807595-27807617	NM_003519 (Exon1),NM_003519.3 (Exon1)
F-011439-00	CM-011439-03	HIST1H2BL	8340	ACCAAGGCCCAGAAGAAGGA	TGG	hg38|-chr6:27807827-27807849	NM_003519 (Exon1)
F-011439-00	CM-011439-04	HIST1H2BL	8340	CTTCTTGCCATCCTTCTTCT	GGG	hg38|+chr6:27807820-27807842	NM_003519 (Exon1)
F-011440-00	CM-011440-01	HIST1H2BN	8341	CCCGAAGAAAGGCTCCAAGA	AGG	hg38|+chr6:27838691-27838713	NM_003520.3 (Exon1),NM_003520.3 (Exon1)
F-011440-00	CM-011440-02	HIST1H2BN	8341	CTCCAAGAAGGCAGTGACAA	AGG	hg38|+chr6:27838703-27838725	NM_003520.3 (Exon1)
F-011440-00	CM-011440-03	HIST1H2BN	8341	GGCCTTTGTCACTGCCTTCT	TGG	hg38|-chr6:27838705-27838727	NM_003520.3 (Exon1),NM_003520.3 (Exon1)
F-011440-00	CM-011440-04	HIST1H2BN	8341	CATGGCCTTGGACGAGATAC	CGG	hg38|-chr6:27838819-27838841	NM_003520.3 (Exon1),NM_003520.3 (Exon1)
F-011452-00	CM-011452-01	HIST1H3E	8353	GCGCAAACAGCTGGCCACTA	AGG	hg38|+chr6:26225205-26225227	NM_003532 (Exon1)
F-011452-00	CM-011452-02	HIST1H3E	8353	GGCATGAATAGCGCACAGGT	TGG	hg38|-chr6:26225477-26225499	NM_003532 (Exon1)
F-011452-00	CM-011452-03	HIST1H3E	8353	AGTCTACCGAGCTTCTAATC	CGG	hg38|+chr6:26225324-26225346	NM_003532 (Exon1)
F-011452-00	CM-011452-04	HIST1H3E	8353	CGGTAGACTTCTGGTAGCGA	CGG	hg38|-chr6:26225310-26225332	NM_003532 (Exon1)
F-011438-00	CM-011438-01	HIST2H2AC	8338	CTGGCCTCCAGTTCCCGGTA	GGG	hg38|+chr1:149887039-149887061	NM_003517 (Exon1),NM_003517.2 (Exon1)
F-011438-00	CM-011438-02	HIST2H2AC	8338	TCTGGTCGTGGCAAACAAGG	AGG	hg38|+chr1:149886978-149887000	NM_003517 (Exon1)
F-011438-00	CM-011438-03	HIST2H2AC	8338	ATGTCTGGTCGTGGCAAACA	AGG	hg38|+chr1:149886975-149886997	NM_003517 (Exon1)
F-011438-00	CM-011438-04	HIST2H2AC	8338	GCTGGCCTCCAGTTCCCGGT	AGG	hg38|+chr1:149887038-149887060	NM_003517 (Exon1)
F-011869-00	CM-011869-01	HNRNPC	3183	TATCAGGAAACACTTCACGA	AGG	hg38|-chr14:21213018-21213040	NM_004500.3 (Exon6),NM_031314.2 (Exon6),NM_001077443.1 (Exon5),NM_001077442.1 (Exon5)
F-011869-00	CM-011869-02	HNRNPC	3183	GATCTGCAGCGGAGATGTAC	GGG	hg38|-chr14:21230996-21231018	NM_004500.3 (Exon4),NM_031314.2 (Exon4),NM_001077443.1 (Exon3),NM_001077442.1 (Exon3)
F-011869-00	CM-011869-03	HNRNPC	3183	CTGGGTCAGCTCCTTCTTAA	TGG	hg38|+chr14:21211880-21211902	NM_004500.3 (Exon7),NM_031314.2 (Exon7),NM_001077443.1 (Exon6),NM_001077442.1 (Exon6)
F-011869-00	CM-011869-04	HNRNPC	3183	ATCATTCTTCATCTCTACTG	CGG	hg38|+chr14:21211550-21211572	NM_004500.3 (Exon8),NM_031314.2 (Exon8),NM_001077443.1 (Exon7),NM_001077442.1 (Exon7)
F-021577-00	CM-021577-01	HNRNPCL1	343069	CGATCAGCAGCGGAGATGTA	CGG	hg38|-chr1:12847973-12847995	NM_001013631 (Exon2),NM_001013631.2 (Exon2)
F-021577-00	CM-021577-02	HNRNPCL1	343069	AGGTGTGAAACGATCAGCAG	CGG	hg38|-chr1:12847983-12848005	NM_001013631.2 (Exon2)
F-021577-00	CM-021577-03	HNRNPCL1	343069	GATAGACGTTGACGTTTCGA	GGG	hg38|+chr1:12847844-12847866	NM_001013631 (Exon2),NM_001013631.2 (Exon2)
F-021577-00	CM-021577-04	HNRNPCL1	343069	CATTAACATCATCATCCAGT	GGG	hg38|+chr1:12847512-12847534	NM_001013631 (Exon2),NM_001013631.2 (Exon2)
F-011293-00	CM-011293-01	HNRNPL	3191	GGTGACCAGCAATGTATATT	TGG	hg38|+chr19:38845975-38845997	NM_001533 (Exon3),NM_001005335 (Exon3),NM_001533.2 (Exon3),NM_001005335.1 (Exon3)
F-011293-00	CM-011293-02	HNRNPL	3191	GTATGACTGACCAGGCATGA	TGG	hg38|+chr19:38838559-38838581	NM_001533 (Exon10),NM_001005335 (Exon10),NM_001533.2 (Exon10),NM_001005335.1 (Exon10)
F-011293-00	CM-011293-03	HNRNPL	3191	TTCCTAGGCACCTAATTAGG	AGG	hg38|+chr19:38836707-38836729	NM_001533 (Exon13),NM_001005335 (Exon13),NM_001533.2 (Exon13),NM_001005335.1 (Exon13)
F-011293-00	CM-011293-04	HNRNPL	3191	TCATGCCTGGTCAGTCATAC	GGG	hg38|-chr19:38838556-38838578	NM_001533 (Exon10),NM_001005335 (Exon10),NM_001533.2 (Exon10),NM_001005335.1 (Exon10)
F-013558-00	CM-013558-01	HOOK3	84376	CTGACGATCAAGGTCAACAT	AGG	hg38|-chr8:42957134-42957156	NM_032410 (Exon7)
F-013558-00	CM-013558-02	HOOK3	84376	GTGCGAGAGCCTCCTCACTT	GGG	hg38|+chr8:42897167-42897189	NM_032410 (Exon1)
F-013558-00	CM-013558-03	HOOK3	84376	TTCCTGATGTGAACCTTATT	GGG	hg38|+chr8:42943344-42943366	NM_032410 (Exon5)
F-013558-00	CM-013558-04	HOOK3	84376	TACACAACGAAGCTCTTCAA	TGG	hg38|-chr8:42974141-42974163	NM_032410 (Exon13)
F-008139-00	CM-008139-01	HSD17B4	3295	ACAGCATCAGGAGGTCTATT	AGG	hg38|-chr5:119514996-119515018	NM_001199292 (Exon16),NM_000414 (Exon17),NM_001292027 (Exon18),NM_001199291 (Exon18),NM_001292028 (Exon17)
F-008139-00	CM-008139-02	HSD17B4	3295	CTGAGGCAGTCAAGGCTAAC	TGG	hg38|+chr5:119493875-119493897	NM_001199292 (Exon10),NM_000414 (Exon11),NM_001292027 (Exon12),NM_001199291 (Exon12),NM_001292028 (Exon11)
F-008139-00	CM-008139-03	HSD17B4	3295	GGGTTCATTCCAAGTGACAC	GGG	hg38|+chr5:119477442-119477464	NM_001199292 (Exon6),NM_000414 (Exon7),NM_001292027 (Exon8),NM_001199291 (Exon8),NM_001292028 (Exon7)
F-008139-00	CM-008139-04	HSD17B4	3295	TTTGACAAGCCCATATTACA	TGG	hg38|+chr5:119525919-119525941	NM_001199292 (Exon18),NM_000414 (Exon19),NM_001292027 (Exon20),NM_001199291 (Exon20),NM_001292028 (Exon19)
F-005635-00	CM-005635-04	HTR1D	3352	CCTATATGGCCGGATCTACC	GGG	hg38|-chr1:23193553-23193575	NM_000864 (Exon1)
F-005635-00	CM-005635-01	HTR1D	3352	GTGTTGCTCATCATCCTATA	TGG	hg38|-chr1:23193567-23193589	NM_000864 (Exon1)
F-005635-00	CM-005635-02	HTR1D	3352	AGGATGATGAGCAACACCGA	GGG	hg38|+chr1:23193573-23193595	NM_000864 (Exon1)
F-005635-00	CM-005635-03	HTR1D	3352	GGTCCTTTCCGTCATCACAC	TGG	hg38|-chr1:23194069-23194091	NM_000864 (Exon1)
F-017705-00	CM-017705-01	IGF2BP2	10644	TTGGCACACAATGGCTTGGT	TGG	hg38|-chr3:185675866-185675888	NM_006548 (Exon8),NM_001291872 (Exon7),NM_001291869 (Exon8),NM_001291873 (Exon7),NM_001007225 (Exon8),NM_001291875 (Exon6),NM_001291874 (Exon7)
F-017705-00	CM-017705-02	IGF2BP2	10644	GATCAGATTGGCTTGTTGCT	GGG	hg38|+chr3:185672652-185672674	NM_006548 (Exon10),NM_001291872 (Exon9),NM_001291869 (Exon10),NM_001291873 (Exon9),NM_001291875 (Exon8)
F-017705-00	CM-017705-03	IGF2BP2	10644	GTTCAACCCTGGGATCAGAT	TGG	hg38|+chr3:185672640-185672662	NM_006548 (Exon10),NM_001291872 (Exon9),NM_001291869 (Exon10),NM_001291873 (Exon9),NM_001291875 (Exon8)
F-017705-00	CM-017705-04	IGF2BP2	10644	GATTTAGAAAGCCATCAACG	TGG	hg38|+chr3:185821016-185821038	NM_001291872 (Exon1),NM_001291873 (Exon1),NM_001291875 (Exon1),NM_001291874 (Exon1)
F-012190-00	CM-012190-01	IK	3550	CAGCACCACAGCTAACTATA	GGG	hg38|+chr5:140653100-140653122	NM_006083.3 (Exon5)
F-012190-00	CM-012190-02	IK	3550	ATCATCCAGGTCTACCACAT	AGG	hg38|-chr5:140655904-140655926	NM_006083.3 (Exon9)
F-012190-00	CM-012190-03	IK	3550	AATGCCGGAGCGAGATAGTA	AGG	hg38|+chr5:140647908-140647930	NM_006083.3 (Exon1)
F-012190-00	CM-012190-04	IK	3550	ATCCTTTCATACCTGAGGCA	GGG	hg38|+chr5:140657605-140657627	NM_006083.3 (Exon10)
F-007943-00	CM-007943-01	IL17RA	23765	TGTCGCCACCAAGTGCAGGT	GGG	hg38|+chr22:17103560-17103582	NM_001289905 (Exon8),NM_014339 (Exon8)
F-007943-00	CM-007943-02	IL17RA	23765	TCACTCTACGCAACCTTAAA	GGG	hg38|+chr22:17103534-17103556	NM_001289905 (Exon8),NM_014339 (Exon8)
F-007943-00	CM-007943-03	IL17RA	23765	AAATGCCAGACACTCCAGGT	AGG	hg38|+chr22:17104793-17104815	NM_001289905 (Exon9),NM_014339 (Exon9)
F-007943-00	CM-007943-04	IL17RA	23765	GTGGTCCAGGAGTCGCAGGG	AGG	hg38|-chr22:17085183-17085205	NM_001289905 (Exon1),NM_014339 (Exon1)
F-007973-00	CM-007973-01	IL22RA1	58985	GTCCAATTCAGCACCTTGGA	GGG	hg38|-chr1:24128268-24128290	NM_021258 (Exon5),NM_021258.3 (Exon5)
F-007973-00	CM-007973-02	IL22RA1	58985	ACATACACTCACCATTTGGT	AGG	hg38|+chr1:24134199-24134221	NM_021258 (Exon4),NM_021258.3 (Exon4)
F-007973-00	CM-007973-03	IL22RA1	58985	CATGATTTGCGTTCCCACCT	GGG	hg38|-chr1:24128186-24128208	NM_021258 (Exon5),NM_021258.3 (Exon5)
F-007973-00	CM-007973-04	IL22RA1	58985	GGTCACATCAGGTGGCTTGA	GGG	hg38|+chr1:24134361-24134383	NM_021258 (Exon4),NM_021258.3 (Exon4)
F-007975-00	CM-007975-01	IL23A	51561	GATCCTTTGCAAGCAGAACT	AGG	hg38|-chr12:56339686-56339708	NM_016584.2 (Exon3)
F-007975-00	CM-007975-02	IL23A	51561	GAGTTGGCTGAGGCCCAGTA	GGG	hg38|-chr12:56339809-56339831	NM_016584.2 (Exon3)
F-007975-00	CM-007975-03	IL23A	51561	GGTCACAGCCATCTCCACAC	TGG	hg38|-chr12:56339476-56339498	NM_016584.2 (Exon2)
F-007975-00	CM-007975-04	IL23A	51561	ATCCTTTGCAAGCAGAACTA	GGG	hg38|-chr12:56339685-56339707	NM_016584.2 (Exon3)
F-015314-00	CM-015314-01	INMT	11185	GTTGCACAGGGCAGCGCGGT	AGG	hg38|-chr7:30755583-30755605	NM_006774 (Exon3),NM_001199219 (Exon3)
F-015314-00	CM-015314-02	INMT	11185	GCTACTTACTACAGCTTCGA	TGG	hg38|+chr7:30752214-30752236	NM_006774 (Exon1),NM_001199219 (Exon1)
F-015314-00	CM-015314-03	INMT	11185	GATGTCTTGGAAGGAATCAC	AGG	hg38|-chr7:30753797-30753819	NM_006774 (Exon2),NM_001199219 (Exon2)
F-015314-00	CM-015314-04	INMT	11185	GCAAGAACTTGGTAGATGGT	AGG	hg38|-chr7:30753772-30753794	NM_006774 (Exon2),NM_001199219 (Exon2)
F-013999-00	CM-013999-01	INTS2	57508	GATGAAGACAATCTTCACAC	AGG	hg38|-chr17:61895332-61895354	NR_026641.1 (Exon12),NM_020748.2 (Exon12)
F-013999-00	CM-013999-02	INTS2	57508	AGTGCCATCCGTACCAAACA	GGG	hg38|+chr17:61926508-61926530	NR_026641.1 (Exon2),NM_020748.2 (Exon2)
F-013999-00	CM-013999-03	INTS2	57508	CTTCAGCTACATCAACTATA	GGG	hg38|+chr17:61919475-61919497	NR_026641.1 (Exon5),NM_020748.2 (Exon5)
F-013999-00	CM-013999-04	INTS2	57508	TTTCCTTCAGATGAGCACTA	AGG	hg38|+chr17:61872372-61872394	NR_026641.1 (Exon20),NM_020748.2 (Exon20)
F-006457-00	CM-006457-01	IQGAP2	10788	AAGCCTTGTACACCTCTACA	GGG	hg38|-chr5:76671924-76671946	NM_006633 (Exon24), NM_001285460 (Exon23), NM_001285461 (Exon12), NM_001285462 (Exon12)
F-006457-00	CM-006457-02	IQGAP2	10788	TCAGCTTAGCCAAGTATAAA	GGG	hg38|-chr5:76668686-76668708	NM_006633 (Exon23), NM_001285460 (Exon22), NM_001285461 (Exon11), NM_001285462 (Exon11)
F-006457-00	CM-006457-03	IQGAP2	10788	ATGTGATCCGGAACCAGCCA	GGG	hg38|+chr5:76693375-76693397	NM_006633 (Exon31), NM_001285460 (Exon30), NM_001285461 (Exon19), NM_001285462 (Exon19)
F-006457-00	CM-006457-04	IQGAP2	10788	CTGAATAACACCGACAACCA	AGG	hg38|+chr5:76665083-76665105	NM_006633 (Exon22), NM_001285460 (Exon21), NM_001285461 (Exon10), NM_001285462 (Exon10)
F-030156-00	CM-030156-03	IQSEC3	440073	CACTGTCTTCATGCCCACAA	TGG	hg38|-chr12:162046-162068	NM_015232 (Exon7), NM_001170738 (Exon8)
F-030156-00	CM-030156-02	IQSEC3	440073	ATGGAGGGCTACGGCCTCGT	GGG	hg38|+chr12:138474-138496	NM_015232 (Exon3), NM_001170738 (Exon4)
F-030156-00	CM-030156-01	IQSEC3	440073	GTGAGGGTGCCTGCGAAGGT	GGG	hg38|-chr12:138528-138550	NM_015232 (Exon3), NM_001170738 (Exon4)
F-030156-00	CM-030156-04	IQSEC3	440073	ATGCTAGAACATAAGTACGG	CGG	hg38|+chr12:138273-138295	NM_015232 (Exon3), NM_001170738 (Exon4)
F-015104-00	CM-015104-01	ITPRIP	85450	ACAGGTCCGAGTCATCACAC	TGG	hg38|+chr10:104314974-104314996	NM_033397.3 (Exon3),NM_001272013.1 (Exon2),NM_001272012.1 (Exon2)
F-015104-00	CM-015104-02	ITPRIP	85450	GAAGGTGGGAGACAAAGTAC	AGG	hg38|+chr10:104314956-104314978	NM_033397.3 (Exon3),NM_001272013.1 (Exon2),NM_001272012.1 (Exon2)
F-015104-00	CM-015104-03	ITPRIP	85450	AGCTCTGGGTGGAAGCGGTA	GGG	hg38|+chr10:104315375-104315397	NM_033397.3 (Exon3),NM_001272013.1 (Exon2),NM_001272012.1 (Exon2)
F-015104-00	CM-015104-04	ITPRIP	85450	CTGCATCGTGTCCAGGTACA	GGG	hg38|+chr10:104315155-104315177	NM_033397.3 (Exon3),NM_001272013.1 (Exon2),NM_001272012.1 (Exon2)
F-009223-00	CM-009223-01	KDM1A	23028	TACCTGATCCCAGTGCTTAA	GGG	hg38|-chr1:23073384-23073406	NM_015013.3 (Exon13),NM_001009999.2 (Exon15)
F-009223-00	CM-009223-02	KDM1A	23028	ATGTATACCACACCTTGCAT	AGG	hg38|-chr1:23071350-23071372	NM_015013.3 (Exon11),NM_001009999.2 (Exon13)
F-009223-00	CM-009223-03	KDM1A	23028	TGGTAGAGCAAGAGTTTAAC	CGG	hg38|+chr1:23068561-23068583	NM_015013.3 (Exon9),NM_001009999.2 (Exon11)
F-009223-00	CM-009223-04	KDM1A	23028	ACCAAGACCTGTTACCACCA	TGG	hg38|-chr1:23057545-23057567	NM_015013.3 (Exon7),NM_001009999.2 (Exon8)
F-016063-00	CM-016063-03	KLC3	147700	GCAGTTCACTGGACGTTAGT	GGG	hg38|-chr19:45351350-45351372	NM_177417 (Exon13)
F-016063-00	CM-016063-02	KLC3	147700	CTGGCCCTGTCGGCACATGT	GGG	hg38|+chr19:45346550-45346572	NM_177417 (Exon3)
F-016063-00	CM-016063-01	KLC3	147700	CTGGATCACGAGGTTATGCA	GGG	hg38|-chr19:45348007-45348029	NM_177417 (Exon5)
F-016063-00	CM-016063-04	KLC3	147700	CGTCTGCTCCCGGATCTGCA	GGG	hg38|-chr19:45348690-45348712	NM_177417 (Exon6)
F-016300-00	CM-016300-01	KLRG1	10219	TACCAGTGGATCCTGTGCCA	GGG	hg38|+chr12:8992289-8992311	NM_005810 (Exon2),NM_005810.3 (Exon2)
F-016300-00	CM-016300-02	KLRG1	10219	TACCCTGGCACAGGATCCAC	TGG	hg38|-chr12:8992291-8992313	NM_005810 (Exon2),NM_005810.3 (Exon2)
F-016300-00	CM-016300-03	KLRG1	10219	ACCCAAGCCCAGAATGACTA	TGG	hg38|+chr12:8989681-8989703	NM_005810 (Exon1),NM_005810.3 (Exon1)
F-016300-00	CM-016300-04	KLRG1	10219	GAACAATTCTGGCTGGAGGT	GGG	hg38|+chr12:9009025-9009047	NM_005810 (Exon4)
F-010580-00	CM-010580-01	KMT2E	55904	GTGAGCTGCTGGTATATAAC	TGG	hg38|-chr7:105062221-105062243	NM_018682 (Exon3), NM_182931 (Exon4)
F-010580-00	CM-010580-02	KMT2E	55904	GGCACTTTGACTCACTTATT	CGG	hg38|-chr7:105107754-105107776	NM_018682 (Exon21), NM_182931 (Exon22)
F-010580-00	CM-010580-03	KMT2E	55904	CTGGTGTACCAGGAGTTACT	GGG	hg38|-chr7:105106730-105106752	NM_018682 (Exon19), NM_182931 (Exon20)
F-010580-00	CM-010580-04	KMT2E	55904	GATGTAACCAGGTGCATATG	TGG	hg38|+chr7:105063513-105063535	NM_018682 (Exon4), NM_182931 (Exon5)
F-031917-00	CM-031917-01	KMT5A	387893	TTTAGGAGAACGTATTTACC	GGG	hg38|+chr12:123390625-123390647	NM_020382.3 (Exon3)
F-031917-00	CM-031917-02	KMT5A	387893	GCACGTGACTACCTGCAGCT	CGG	hg38|-chr12:123396422-123396444	NM_020382.3 (Exon5)
F-031917-00	CM-031917-03	KMT5A	387893	GGAATCTACAGGAAACGAGA	AGG	hg38|+chr12:123390765-123390787	NM_020382.3 (Exon3)
F-031917-00	CM-031917-04	KMT5A	387893	GCAACAGTGGACTCACCAGT	AGG	hg38|-chr12:123405068-123405090	NM_020382.3 (Exon7)
F-010604-00	CM-010604-01	KRT18	3875	GTCCCGCTCCACCAGCTTCA	GGG	hg38|+chr12:52949317-52949339	NM_199187.1 (Exon2),NM_000224.2 (Exon1)
F-010604-00	CM-010604-02	KRT18	3875	CCAGATCTTCGCAAATACTG	TGG	hg38|+chr12:52950324-52950346	NM_199187.1 (Exon3),NM_000224.2 (Exon2),NM_199187.1 (Exon3),NM_000224.2 (Exon2)
F-010604-00	CM-010604-03	KRT18	3875	CAGCTGCAGTCGTGTGATAT	TGG	hg38|-chr12:52950824-52950846	NM_199187.1 (Exon4),NM_000224.2 (Exon3)
F-010604-00	CM-010604-04	KRT18	3875	GGCCTGGCCACCGGGATAGC	CGG	hg38|+chr12:52949357-52949379	NM_199187.1 (Exon2),NM_000224.2 (Exon1),NM_199187.1 (Exon2),NM_000224.2 (Exon1)
F-015118-00	CM-015118-01	KRT71	112802	AGCGATGGCTGTCTCCAGGT	TGG	hg38|+chr12:52546480-52546502	NM_033448.2 (Exon7)
F-015118-00	CM-015118-02	KRT71	112802	CCAGGTACTGGAGACCAAGT	GGG	hg38|-chr12:52550198-52550220	NM_033448.2 (Exon2)
F-015118-00	CM-015118-03	KRT71	112802	CTGATGTAGCCCTCGAGGAT	GGG	hg38|+chr12:52550128-52550150	NM_033448.2 (Exon2)
F-015118-00	CM-015118-04	KRT71	112802	CTCCAGGTGGGCATACAGTT	GGG	hg38|+chr12:52552777-52552799	NM_033448.2 (Exon1)
F-031529-00	CM-031529-01	KRTAP10-11	386678	CTGTGTGCCTGTCTGCTCTA	GGG	hg38|+chr21:44647067-44647089	NM_198692.2 (Exon1)
F-031529-00	CM-031529-02	KRTAP10-11	386678	GGTGCAGACCAGGCTCAGGG	AGG	hg38|-chr21:44646580-44646602	NM_198692.2 (Exon1)
F-031529-00	CM-031529-03	KRTAP10-11	386678	GTGCAGACCAGGCTCAGGGA	GGG	hg38|-chr21:44646579-44646601	NM_198692.2 (Exon1)
F-031529-00	CM-031529-04	KRTAP10-11	386678	CAGCAAGCTGGCTGGCAGCT	AGG	hg38|-chr21:44647113-44647135	NM_198692.2 (Exon1)
F-008878-00	CM-008878-01	KYAT1	883	TTGTGTCCCTGAAGCCGGTA	AGG	hg38|-chr9:128838045-128838067	NM_004059 (Exon5),NR_109829 (Exon5),NM_001122672 (Exon4),NM_001122671 (Exon5),NM_001287390 (Exon7)
F-008878-00	CM-008878-02	KYAT1	883	TCCGTTCCCACATGCCAGGG	AGG	hg38|+chr9:128836047-128836069	NM_004059 (Exon8),NR_109829 (Exon8),NM_001122672 (Exon7),NM_001122671 (Exon8),NM_001287390 (Exon10)
F-008878-00	CM-008878-03	KYAT1	883	TTGCAGGGTCCCATCCAGAA	TGG	hg38|-chr9:128837797-128837819	NM_004059 (Exon6),NR_109829 (Exon6),NM_001122672 (Exon5),NM_001122671 (Exon6),NM_001287390 (Exon8)
F-008878-00	CM-008878-04	KYAT1	883	CTGAAGCCCATCATCCCTCA	GGG	hg38|-chr9:128835516-128835538	NM_004059 (Exon10),NR_109829 (Exon10),NM_001122672 (Exon9),NM_001122671 (Exon10),NM_001287390 (Exon12)
F-180347-00	CM-180347-01	LGALS9C	654346	GGTGGAGAGATGGCCTTCAG	CGG	hg38|+chr17:18476846-18476868	NM_001040078.2 (Exon1)
F-180347-00	CM-180347-02	LGALS9C	654346	CACGAGGCAGAAAGGAACAT	GGG	hg38|+chr17:18486027-18486049	NM_001040078.2 (Exon3)
F-180347-00	CM-180347-03	LGALS9C	654346	GGGAGCCTGGCAACCGCTGA	AGG	hg38|-chr17:18476859-18476881	NM_001040078.2 (Exon1)
F-180347-00	CM-180347-04	LGALS9C	654346	TTCTCAGCTGCAGTGGAACC	AGG	hg38|+chr17:18483945-18483967	NM_001040078.2 (Exon2)
F-030308-00	CM-030308-01	LIN52	91750	GCTGATAGGCTAGGTTCTGT	AGG	hg38|-chr14:74101201-74101223	NM_001024674.2 (Exon5)
F-030308-00	CM-030308-02	LIN52	91750	TAGTTCTCCACCCAAATGGA	TGG	hg38|+chr14:74097802-74097824	NM_001024674.2 (Exon4)
F-030308-00	CM-030308-03	LIN52	91750	TCTCACCACGGCTAATTTGA	TGG	hg38|+chr14:74101165-74101187	NM_001024674.2 (Exon5)
F-030308-00	CM-030308-04	LIN52	91750	CCACGTCACGTGACATGGGT	TGG	hg38|+chr14:74084949-74084971	NM_001024674.2 (Exon1)
F-019325-00	CM-019325-01	LIN54	132660	GATACCAGATGTTCCAGTAA	AGG	hg38|+chr4:82938442-82938464	NM_001288996.1 (Exon6),NM_001288997.1 (Exon8),NM_194282.3 (Exon8),NR_110254.1 (Exon8),NR_110253.1 (Exon6),NM_001115008.2 (Exon8),NM_001115007.2 (Exon8)
F-019325-00	CM-019325-02	LIN54	132660	CTGATGTGGCAGTAACAAGT	CGG	hg38|+chr4:82946321-82946343	NM_001288996.1 (Exon3),NM_001288997.1 (Exon5),NM_194282.3 (Exon5),NR_110254.1 (Exon5),NM_001115008.2 (Exon5),NM_001115007.2 (Exon5)
F-019325-00	CM-019325-03	LIN54	132660	ATTGAATGGAAGCCGTGCCT	GGG	hg38|+chr4:82938415-82938437	NM_001288996.1 (Exon6),NM_001288997.1 (Exon8),NM_194282.3 (Exon8),NR_110254.1 (Exon8),NR_110253.1 (Exon6),NM_001115008.2 (Exon8),NM_001115007.2 (Exon8)
F-019325-00	CM-019325-04	LIN54	132660	GGGATTCTGACTAACTGGCT	GGG	hg38|+chr4:82946286-82946308	NM_001288996.1 (Exon3),NM_001288997.1 (Exon5),NM_194282.3 (Exon5),NR_110254.1 (Exon5),NM_001115008.2 (Exon5),NM_001115007.2 (Exon5)
F-016668-00	CM-016668-01	LIX1L	128077	ACATAAGGAGGGCTGTTGGA	GGG	hg38|+chr1:145947665-145947687	NM_153713 (Exon2)
F-016668-00	CM-016668-02	LIX1L	128077	CTTGGCGAAGCTCCTCACCA	CGG	hg38|+chr1:145957658-145957680	NM_153713 (Exon1)
F-016668-00	CM-016668-03	LIX1L	128077	GTGGTGCTGACTTAAAGAAT	GGG	hg38|-chr1:145947712-145947734	NM_153713 (Exon2)
F-016668-00	CM-016668-04	LIX1L	128077	GTGGCGAATATCATCATCCA	GGG	hg38|+chr1:145936502-145936524	NM_153713 (Exon6)
F-020750-00	CM-020750-03	LMBR1L	55716	ATGGCAGTGTCGTGCCATCT	GGG	hg38|+chr12:49100563-49100585	NM_001300750 (Exon15), NM_018113 (Exon14), NM_001300751 (Exon14)
F-020750-00	CM-020750-01	LMBR1L	55716	GATGTAGTAGTTCCGAGGCA	GGG	hg38|+chr12:49104774-49104796	NM_001300750 (Exon5), NM_018113 (Exon4), NM_001300751 (Exon4)
F-020750-00	CM-020750-02	LMBR1L	55716	TGTAGCAGCTCCATGTCTAA	AGG	hg38|+chr12:49102334-49102356	NM_001300750 (Exon11), NM_018113 (Exon10), NM_001300751 (Exon10)
F-020750-00	CM-020750-04	LMBR1L	55716	TACTACATCCAGTGGCTCAA	CGG	hg38|-chr12:49104760-49104782	NM_001300750 (Exon5), NM_018113 (Exon4), NM_001300751 (Exon4)
F-003271-00	CM-003271-01	MAD2L1	4085	TTGTAGTAGTAAATGAACGA	AGG	hg38|+chr4:120060168-120060190	NM_002358.3 (Exon5)
F-003271-00	CM-003271-02	MAD2L1	4085	GATTTCGGCGCTCCCGCGCA	GGG	hg38|+chr4:120066678-120066700	NM_002358.3 (Exon1)
F-003271-00	CM-003271-03	MAD2L1	4085	TCACTGAACGGATTTCATCC	TGG	hg38|+chr4:120060925-120060947	NM_002358.3 (Exon4)
F-003271-00	CM-003271-04	MAD2L1	4085	GTATTTCTGCACTCGAGTAA	AGG	hg38|+chr4:120065745-120065767	NM_002358.3 (Exon2)
F-006824-00	CM-006824-01	MAPRE1	22919	GGTTCTTTCGCACCACACCA	GGG	hg38|-chr20:32839787-32839809	NM_012325.2 (Exon5)
F-006824-00	CM-006824-02	MAPRE1	22919	CGTCTCCGTTGCCCACACCA	GGG	hg38|-chr20:32839808-32839830	NM_012325.2 (Exon5)
F-006824-00	CM-006824-03	MAPRE1	22919	CCAGCATGTCATGTCGACTT	AGG	hg38|-chr20:32825969-32825991	NM_012325.2 (Exon2)
F-006824-00	CM-006824-04	MAPRE1	22919	ATGTCGACTTAGGTTATCAC	TGG	hg38|-chr20:32825959-32825981	NM_012325.2 (Exon2)
F-008818-00	CM-008818-01	MAT2A	4144	AGCAGCTGAACGGTCGACCT	TGG	hg38|-chr2:85542659-85542681	NM_005911.5 (Exon7)
F-008818-00	CM-008818-02	MAT2A	4144	CGTGAAGCTGTTAAACACAT	TGG	hg38|+chr2:85541335-85541357	NM_005911.5 (Exon3)
F-008818-00	CM-008818-03	MAT2A	4144	TATGCCTTTAACCATTGTCT	TGG	hg38|+chr2:85541870-85541892	NM_005911.5 (Exon5)
F-008818-00	CM-008818-04	MAT2A	4144	AACATGAACGGACAGCTCAA	CGG	hg38|+chr2:85539285-85539307	NM_005911.5 (Exon1)
F-006094-00	CM-006094-01	MED20	9477	GCAGTCACTAGCTACCACAC	AGG	hg38|+chr6:41907252-41907274	NM_001305456.1 (Exon5),NM_001305455.1 (Exon3),NM_001305457.1 (Exon4),NM_004275.4 (Exon4),NR_131160.1 (Exon3)
F-006094-00	CM-006094-02	MED20	9477	GTGCTTATGGTGAAGCTCAA	GGG	hg38|-chr6:41909393-41909415	NM_001305456.1 (Exon4),NM_001305455.1 (Exon2),NM_001305457.1 (Exon3),NM_004275.4 (Exon3)
F-006094-00	CM-006094-03	MED20	9477	CACCATAAGCACATCAAAGT	TGG	hg38|+chr6:41909404-41909426	NM_001305456.1 (Exon4),NM_001305455.1 (Exon2),NM_001305457.1 (Exon3),NM_004275.4 (Exon3)
F-006094-00	CM-006094-04	MED20	9477	TTTGGTTCCCAGGTGGAGTA	TGG	hg38|-chr6:41907277-41907299	NM_001305456.1 (Exon5),NM_001305455.1 (Exon3),NM_001305457.1 (Exon4),NM_004275.4 (Exon4),NR_131160.1 (Exon3)
F-009884-00	CM-009884-01	MEF2D	4209	GATGACTGCACTCACCAACA	GGG	hg38|+chr1:156479275-156479297	NM_005920 (Exon6),NM_001271629 (Exon6)
F-009884-00	CM-009884-02	MEF2D	4209	CGTGAGGGATGATGTCACCA	GGG	hg38|+chr1:156479671-156479693	NM_005920 (Exon5),NM_001271629 (Exon5)
F-009884-00	CM-009884-03	MEF2D	4209	GAGAGATACAGGGACCAGGT	GGG	hg38|+chr1:156468791-156468813	NM_005920 (Exon10),NM_001271629 (Exon9)
F-009884-00	CM-009884-04	MEF2D	4209	TGTGAGGGCAGCACCCACGT	GGG	hg38|+chr1:156468260-156468282	NM_005920 (Exon11),NM_001271629 (Exon10)
F-020071-00	CM-020071-01	MFAP1	4236	CTTGATAGGAAATAGAGCGG	CGG	hg38|-chr15:43814674-43814696	NM_005926.2 (Exon4)
F-020071-00	CM-020071-02	MFAP1	4236	TACCTTTCTCATTGCGAACT	GGG	hg38|+chr15:43824488-43824510	NM_005926.2 (Exon1)
F-020071-00	CM-020071-03	MFAP1	4236	GAGTGCATCCAATGCAGCCA	GGG	hg38|+chr15:43813079-43813101	NM_005926.2 (Exon6)
F-020071-00	CM-020071-04	MFAP1	4236	TATGGAGTCCTCAGATGAGG	AGG	hg38|-chr15:43817359-43817381	NM_005926.2 (Exon2)
F-012179-00	CM-012179-01	MIP	4284	AGTGACTGCAGGATTGACGT	GGG	hg38|+chr12:56454398-56454420	NM_012064 (Exon1)
F-012179-00	CM-012179-02	MIP	4284	ATTCAGCTGGAGCTTCTACA	GGG	hg38|+chr12:56451265-56451287	NM_012064 (Exon4)
F-012179-00	CM-012179-03	MIP	4284	GCTCCGTGCCTTCTGCTATA	TGG	hg38|-chr12:56454343-56454365	NM_012064 (Exon1)
F-012179-00	CM-012179-04	MIP	4284	TTGCACCCTGCGGTGAGCGT	GGG	hg38|-chr12:56453733-56453755	NM_012064 (Exon2)
F-006406-00	CM-006406-01	MOCS3	27304	CTGTCCACTAGCGCAGTACT	TGG	hg38|+chr20:50959124-50959146	NM_014484.4 (Exon1)
F-006406-00	CM-006406-02	MOCS3	27304	ATGAGATTCTGCGCTATAGC	CGG	hg38|+chr20:50959015-50959037	NM_014484.4 (Exon1)
F-006406-00	CM-006406-03	MOCS3	27304	TCATTAACCAGGTAGCGAGT	GGG	hg38|-chr20:50959392-50959414	NM_014484.4 (Exon1)
F-006406-00	CM-006406-04	MOCS3	27304	CAACATCCCGAACTGTTAAA	GGG	hg38|-chr20:50960147-50960169	NM_014484.4 (Exon1)
F-019619-00	CM-019619-01	MR1	3140	AGTGATTGTAGTGCCTCTGT	AGG	hg38|-chr1:181049287-181049309	NM_001310213.1 (Exon4),NM_001531.2 (Exon3),NM_001194999.1 (Exon3),NM_001195035.1 (Exon3),NM_001195000.1 (Exon3)
F-019619-00	CM-019619-02	MR1	3140	CTGGCTGGCTGTAGATAATG	TGG	hg38|+chr1:181050132-181050154	NM_001310213.1 (Exon5),NM_001531.2 (Exon4),NM_001194999.1 (Exon4),NM_001195035.1 (Exon4),NM_001195000.1 (Exon4)
F-019619-00	CM-019619-03	MR1	3140	ATCATCGATCTGGTGTTGGA	AGG	hg38|-chr1:181055244-181055266	NM_001310213.1 (Exon7),NM_001531.2 (Exon7),NM_001194999.1 (Exon7),NM_001195035.1 (Exon5),NM_001195000.1 (Exon6)
F-019619-00	CM-019619-04	MR1	3140	AGAACCTCGCGCCTGATCAC	TGG	hg38|+chr1:181049205-181049227	NM_001310213.1 (Exon4),NM_001531.2 (Exon3),NM_001194999.1 (Exon3),NM_001195035.1 (Exon3),NM_001195000.1 (Exon3)
F-011730-00	CM-011730-01	MRC1	4360	GATGACTACTCCGGCCACGT	TGG	hg38|-chr10:17910251-17910273	NM_002438 (Exon30)
F-011730-00	CM-011730-02	MRC1	4360	GCATACGGCCACCACTGACT	AGG	hg38|-chr10:17849602-17849624	NM_002438 (Exon7)
F-011730-00	CM-011730-03	MRC1	4360	GCCATTTGGTAAACGTTACA	GGG	hg38|-chr10:17853040-17853062	NM_002438 (Exon8)
F-011730-00	CM-011730-04	MRC1	4360	CGATATTTGAACTGGTTACC	AGG	hg38|+chr10:17840785-17840807	NM_002438 (Exon5)
F-005667-00	CM-005667-01	MRGPRX3	117195	CTCCAGGATACTCCGCAGCA	GGG	hg38|-chr11:18137651-18137673	NM_054031.3 (Exon3)
F-005667-00	CM-005667-02	MRGPRX3	117195	ATGCTTAGGCCTATAAAGTA	GGG	hg38|-chr11:18137515-18137537	NM_054031.3 (Exon3)
F-005667-00	CM-005667-03	MRGPRX3	117195	AACATATAATGTGGCCGCTA	AGG	hg38|-chr11:18137427-18137449	NM_054031.3 (Exon3)
F-005667-00	CM-005667-04	MRGPRX3	117195	TGATGGCGCTCAGCATGCTT	AGG	hg38|-chr11:18137529-18137551	NM_054031.3 (Exon3)
F-012724-00	CM-012724-01	MT1A	4489	GCACACTTGGCACAGCTCAT	GGG	hg38|-chr16:56639876-56639898	NM_005946.2 (Exon3)
F-012724-00	CM-012724-02	MT1A	4489	GGTGGCTCCTGCACCTGCAC	TGG	hg38|+chr16:56639263-56639285	NM_005946.2 (Exon2)
F-012724-00	CM-012724-03	MT1A	4489	AACCTAGCATCCCTTACCAG	TGG	hg38|-chr16:56638761-56638783	NM_005946.2 (Exon1)
F-012724-00	CM-012724-04	MT1A	4489	AGCTGTGCCAAGTGTGCCCA	GGG	hg38|+chr16:56639882-56639904	NM_005946.2 (Exon3)
F-013953-00	CM-013953-01	MTBP	27085	ATTCCCGTCGGCGGCCAGTA	GGG	hg38|+chr8:120445512-120445534	NM_022045 (Exon1)
F-013953-00	CM-013953-02	MTBP	27085	TTTGCAGTGCAGGCAATATA	TGG	hg38|+chr8:120451044-120451066	NM_022045 (Exon3)
F-013953-00	CM-013953-03	MTBP	27085	ATATCCGACATATAGCAGGA	GGG	hg38|-chr8:120461221-120461243	NM_022045 (Exon9)
F-013953-00	CM-013953-04	MTBP	27085	GAGGGTACTGAGAATCAGCC	GGG	hg38|+chr8:120445567-120445589	NM_022045 (Exon1)
F-012806-00	CM-012806-01	MUTYH	4595	TACGTTGCCATCCACCACAC	CGG	hg38|+chr1:45332462-45332484	NM_001128425 (Exon9),NM_001293190 (Exon9),NM_012222 (Exon9),NM_001048171 (Exon9),NM_001048174 (Exon9),NM_001048173 (Exon9),NM_001048172 (Exon9),NM_001293191 (Exon9),NM_001293195 (Exon10),NM_001293196 (Exon9),NM_001293192 (Exon9)
F-012806-00	CM-012806-02	MUTYH	4595	CTACCATGGAGAAGACGGGT	AGG	hg38|-chr1:45333408-45333430	NM_001128425 (Exon3),NM_001293190 (Exon3),NM_012222 (Exon3),NM_001048171 (Exon3),NM_001048174 (Exon3),NM_001048173 (Exon3),NM_001048172 (Exon3),NM_001293191 (Exon3),NM_001293195 (Exon4),NM_001293196 (Exon3),NM_001293192 (Exon3)
F-012806-00	CM-012806-03	MUTYH	4595	ACTGCACGGAGAGGACACCT	GGG	hg38|+chr1:45329402-45329424	NM_001128425 (Exon16),NM_001293190 (Exon16),NM_012222 (Exon16),NM_001048171 (Exon16),NM_001048174 (Exon16),NM_001048173 (Exon16),NM_001048172 (Exon16),NM_001293191 (Exon16),NM_001293195 (Exon17),NM_001293196 (Exon16),NM_001293192 (Exon16)
F-012806-00	CM-012806-04	MUTYH	4595	TAGGGTGGCTCTCACCTCCA	GGG	hg38|+chr1:45332903-45332925	NM_001128425 (Exon6),NM_001293190 (Exon6),NM_012222 (Exon6),NM_001048171 (Exon6),NM_001048174 (Exon6),NM_001048173 (Exon6),NM_001048172 (Exon6),NM_001293191 (Exon6),NM_001293195 (Exon7),NM_001293196 (Exon6),NM_001293192 (Exon6)
F-019814-00	CM-019814-01	MYBPC2	4606	ATCCTTGACAGCTACTTCAT	AGG	hg38|-chr19:50443565-50443587	NM_004533 (Exon10)
F-019814-00	CM-019814-02	MYBPC2	4606	AGTGCGCAGCGGGAAGACGA	GGG	hg38|+chr19:50454089-50454111	NM_004533 (Exon17)
F-019814-00	CM-019814-03	MYBPC2	4606	GATGCCCTCGATCATCTTGG	TGG	hg38|-chr19:50455192-50455214	NM_004533 (Exon19)
F-019814-00	CM-019814-04	MYBPC2	4606	GGTCACTTACCACATCACCT	GGG	hg38|-chr19:50443804-50443826	NM_004533 (Exon11)
F-013486-00	CM-013486-01	MYH1	4619	GGTGTGACCAAATTTATACT	GGG	hg38|+chr17:10505391-10505413	NM_005963 (Exon20)
F-013486-00	CM-013486-02	MYH1	4619	GATGGCATCTGTCTCATATT	TGG	hg38|+chr17:10498655-10498677	NM_005963 (Exon30)
F-013486-00	CM-013486-03	MYH1	4619	CATTGCCGACCTTGACCCTA	GGG	hg38|+chr17:10512106-10512128	NM_005963 (Exon13)
F-013486-00	CM-013486-04	MYH1	4619	GCCTGCAAACAGAATCAGGT	GGG	hg38|-chr17:10500621-10500643	NM_005963 (Exon28)
F-014489-00	CM-014489-01	NANOG	79923	ACACTCTTCTCTGCAGAAGT	GGG	hg38|-chr12:7793027-7793049	NM_024865 (Exon2),NM_001297698 (Exon2)
F-014489-00	CM-014489-02	NANOG	79923	CTTTACTCTTCCTACCACCA	GGG	hg38|+chr12:7794706-7794728	NM_024865 (Exon4)
F-014489-00	CM-014489-03	NANOG	79923	CCTGGTGGTAGGAAGAGTAA	AGG	hg38|-chr12:7794705-7794727	NM_024865 (Exon4)
F-014489-00	CM-014489-04	NANOG	79923	TGGTAGGAAGAGTAAAGGCT	GGG	hg38|-chr12:7794700-7794722	NM_024865 (Exon4),NM_024865.3 (Exon4)
F-020986-00	CM-020986-01	NBAS	51594	GTGGCTCAGGGTTTCCAGGT	GGG	hg38|+chr2:15238501-15238523	NM_015909 (Exon45),NR_052013 (Exon45)
F-020986-00	CM-020986-02	NBAS	51594	GTTAGATTGACGAGGCACAC	TGG	hg38|-chr2:15394233-15394255	NM_015909 (Exon28),NR_052013 (Exon28)
F-020986-00	CM-020986-03	NBAS	51594	ACTGATAGATGTCAATTGGT	GGG	hg38|-chr2:15475839-15475861	NM_015909 (Exon14),NR_052013 (Exon14)
F-020986-00	CM-020986-04	NBAS	51594	TGATGAGACTGATCCGATCA	GGG	hg38|+chr2:15366661-15366683	NM_015909 (Exon32),NR_052013 (Exon32)
F-013826-00	CM-013826-01	NBPF1	55672	TAGTAAGGGCTGCTTACTGT	GGG	hg38|+chr1:16563930-16563952	NM_017940.4 (Exon29)
F-013826-00	CM-013826-02	NBPF1	55672	GCCTCGTACAAGTCTTACAG	CGG	hg38|-chr1:16569126-16569148	NM_017940.4 (Exon23)
F-013826-00	CM-013826-03	NBPF1	55672	TGCATGGCTGTTGACATAGG	CGG	hg38|-chr1:16569072-16569094	NM_017940.4 (Exon23)
F-013826-00	CM-013826-04	NBPF1	55672	GCTCATCAGGGAGATGCCGA	AGG	hg38|-chr1:16574679-16574701	NM_017940.4 (Exon21)
F-020218-00	CM-020218-01	NBPF14	25832	GGGAGCTGCTGCATGAGAAA	GGG	hg38|-chr1:148559935-148559957	NM_015383.2 (Exon32)
F-020218-00	CM-020218-02	NBPF14	25832	GCTCAGCAGGGAGCTCCTGG	AGG	hg38|-chr1:148537984-148538006	NM_015383.2 (Exon60)
F-020218-00	CM-020218-03	NBPF14	25832	ATATTGGAGCAGCAGCGTGT	TGG	hg38|-chr1:148559813-148559835	NM_015383.2 (Exon32)
F-020218-00	CM-020218-04	NBPF14	25832	GGAGCAGCTGAAGCAAGCTG	AGG	hg38|-chr1:148587308-148587330	NM_015383.2 (Exon7)
F-193690-00	CM-193690-01	NBPF8	728841	ATTTGTTCTGTCGGTTGGCC	AGG	hg38|-chr1:120449377-120449399	NM_001037501.2 (Exon6),NR_102405.1 (Exon5),NR_102404.1 (Exon6)
F-193690-00	CM-193690-02	NBPF8	728841	CCTGACTCCTGCCAGCCGTA	TGG	hg38|+chr1:120464470-120464492	NM_001037501.2 (Exon18),NR_102405.1 (Exon16),NR_102404.1 (Exon17)
F-193690-00	CM-193690-03	NBPF8	728841	ACTGTATTTGTTCTGTCGGT	TGG	hg38|-chr1:120449382-120449404	NM_001037501.2 (Exon6),NR_102405.1 (Exon5),NR_102404.1 (Exon6)
F-193690-00	CM-193690-04	NBPF8	728841	CGTAGTTCACAGTACATTGA	TGG	hg38|-chr1:120466051-120466073	NM_001037501.2 (Exon20),NR_102405.1 (Exon18),NR_102404.1 (Exon19)
F-027691-00	CM-027691-01	NBPF9	400818	AACATTTCAGGAGGAATTGA	GGG	hg38|+chr1:149065603-149065625	NM_001037675.3 (Exon13),NM_001277444.1 (Exon13)
F-027691-00	CM-027691-02	NBPF9	400818	CTCATCCTCTCATGTTGAAC	GGG	hg38|-chr1:149070958-149070980	NM_001277444 (Exon11),NM_001037675 (Exon11),NM_001037675.3 (Exon11),NM_001277444.1 (Exon11),NM_001037675.3 (Exon11),NM_001277444.1 (Exon11)
F-027691-00	CM-027691-03	NBPF9	400818	CAAAGTCGCTGAGGACTCAC	TGG	hg38|-chr1:149077373-149077395	NM_001277444 (Exon6),NM_001037675 (Exon6),NM_001037675.3 (Exon6),NM_001277444.1 (Exon6),NM_001037675.3 (Exon6),NM_001277444.1 (Exon6)
F-027691-00	CM-027691-04	NBPF9	400818	AGTCGCTGAGGACTCACTGG	AGG	hg38|-chr1:149077370-149077392	NM_001277444 (Exon6),NM_001037675 (Exon6)
F-019069-00	CM-019069-01	NDUFS1	4719	TAGAGGTTAGGGCACCTACA	GGG	hg38|+chr2:206146940-206146962	NM_001199983 (Exon7),NM_001199981 (Exon7),NM_001199982 (Exon5),NM_005006 (Exon8),NM_001199984 (Exon8)
F-019069-00	CM-019069-02	NDUFS1	4719	CCTGTAAGAAAGGCCTTAGT	AGG	hg38|-chr2:206153644-206153666	NM_001199983 (Exon2),NM_001199981 (Exon2),NM_001199982 (Exon2),NM_005006 (Exon2),NM_001199984 (Exon2)
F-019069-00	CM-019069-03	NDUFS1	4719	TCACCTCCCTGGTCACAAAT	AGG	hg38|+chr2:206147766-206147788	NM_001199983 (Exon5),NM_001199981 (Exon5),NM_001199982 (Exon3),NM_005006 (Exon6),NM_001199984 (Exon6)
F-019069-00	CM-019069-04	NDUFS1	4719	CGCATCCTCCCAAGAAGTAT	AGG	hg38|+chr2:206144039-206144061	NM_001199983 (Exon9),NM_001199981 (Exon9),NM_001199982 (Exon7),NM_005006 (Exon10),NM_001199984 (Exon10)
F-008843-00	CM-008843-01	NLGN2	57555	CTGGTAGTCGGCGTGCAGCT	TGG	hg38|-chr17:7415876-7415898	NM_020795.3 (Exon6)
F-008843-00	CM-008843-02	NLGN2	57555	ATGGGCACGCCAAAGACATA	GGG	hg38|-chr17:7415986-7416008	NM_020795.3 (Exon6)
F-008843-00	CM-008843-03	NLGN2	57555	CATGGGCACGCCAAAGACAT	AGG	hg38|-chr17:7415987-7416009	NM_020795.3 (Exon6)
F-008843-00	CM-008843-04	NLGN2	57555	GACCACGTCGCCATCCACCA	CGG	hg38|-chr17:7415531-7415553	NM_020795.3 (Exon6)
F-017973-00	CM-017973-01	NOP58	51602	GGTATCCCGTCTAGATTTGA	GGG	hg38|-chr2:202295749-202295771	NM_015934.3 (Exon10)
F-017973-00	CM-017973-02	NOP58	51602	GTGCTGTTTGAAACGTCTGT	GGG	hg38|+chr2:202265948-202265970	NM_015934.3 (Exon1)
F-017973-00	CM-017973-03	NOP58	51602	GGTTACGCCATCTTTAAGGT	AGG	hg38|+chr2:202265969-202265991	NM_015934.3 (Exon1)
F-017973-00	CM-017973-04	NOP58	51602	TGTGGGTTACGCCATCTTTA	AGG	hg38|+chr2:202265965-202265987	NM_015934.3 (Exon1)
F-017924-00	CM-017924-03	NRF1	4899	AATTGGGCCACGTTACAGGG	AGG	hg38|+chr7:129717228-129717250	NM_001040110 (Exon9), NM_001293163 (Exon9), NM_001293164 (Exon8), NM_005011 (Exon9), NM_001293164.1 (Exon8), NM_005011.4 (Exon9), NM_001040110.1 (Exon9), NM_001293163.1 (Exon9)
F-017924-00	CM-017924-01	NRF1	4899	TTGTAAGGTGGCCTCAGCCA	GGG	hg38|-chr7:129727267-129727289	NM_001040110 (Exon10), NM_001293163 (Exon10), NM_001293164 (Exon9), NM_005011 (Exon10), NM_001293164.1 (Exon9), NM_005011.4 (Exon10), NM_001040110.1 (Exon10), NM_001293163.1 (Exon10)
F-017924-00	CM-017924-02	NRF1	4899	GCAGGGAGCTACAGTCACTA	TGG	hg38|+chr7:129717344-129717366	NM_001040110 (Exon9), NM_001293163 (Exon9), NM_001293164 (Exon8), NM_005011 (Exon9), NM_001293164.1 (Exon8), NM_005011.4 (Exon9), NM_001040110.1 (Exon9), NM_001293163.1 (Exon9)
F-017924-00	CM-017924-04	NRF1	4899	CTTCTGTGCGGACATCACTC	CGG	hg38|-chr7:129709197-129709219	NM_001040110 (Exon6), NM_001293163 (Exon6), NM_001293164 (Exon5), NM_005011 (Exon6), NM_001293164.1 (Exon5), NM_005011.4 (Exon6), NM_001040110.1 (Exon6), NM_001293163.1 (Exon6)
F-016760-00	CM-016760-01	NSMF	26012	GATGCCTACTCTGGCCACGA	CGG	hg38|-chr9:137457865-137457887	NM_001130969 (Exon3),NM_001130970 (Exon3),NM_001130971 (Exon3),NM_001178064 (Exon3),NM_015537 (Exon3)
F-016760-00	CM-016760-02	NSMF	26012	GACCCTCATGACTCCTTATA	GGG	hg38|-chr9:137449635-137449657	NM_001130969 (Exon15),NM_001130970 (Exon14),NM_001130971 (Exon13),NM_001178064 (Exon14),NM_015537 (Exon14)
F-016760-00	CM-016760-03	NSMF	26012	TCATCCCGGCGGATGATAGT	GGG	hg38|+chr9:137452761-137452783	NM_001130969 (Exon10),NM_001130970 (Exon9),NM_001130971 (Exon8),NM_001178064 (Exon9),NM_015537 (Exon9)
F-016760-00	CM-016760-04	NSMF	26012	CGTCCTCCCGGCTGCCACCA	GGG	hg38|+chr9:137457587-137457609	NM_001130969 (Exon3),NM_001130970 (Exon3),NM_001130971 (Exon3),NM_001178064 (Exon3),NM_015537 (Exon3)
F-022339-00	CM-022339-01	NUP210L	91181	GAGAACACGAGAACTCACGA	AGG	hg38|+chr1:154025683-154025705	NM_001159484.1 (Exon30),NM_207308.2 (Exon30)
F-022339-00	CM-022339-02	NUP210L	91181	TATGTCTGACACCCTGAGGT	GGG	hg38|+chr1:154058595-154058617	NM_001159484.1 (Exon21),NM_207308.2 (Exon21)
F-022339-00	CM-022339-03	NUP210L	91181	TGTTGTCACCATCACTTACA	TGG	hg38|-chr1:154060560-154060582	NM_001159484.1 (Exon20),NM_207308.2 (Exon20)
F-022339-00	CM-022339-04	NUP210L	91181	GTGGCAGTGGCAACTTTACC	TGG	hg38|-chr1:154117851-154117873	NM_001159484.1 (Exon12),NM_207308.2 (Exon12)
F-017570-00	CM-017570-01	NUP54	53371	TTGGCCTGTTCCCAGATAAT	AGG	hg38|+chr4:76131254-76131276	NM_001278603.1 (Exon6),NM_017426.3 (Exon7),NR_103781.1 (Exon6),NR_103780.1 (Exon6),NR_103782.1 (Exon7)
F-017570-00	CM-017570-02	NUP54	53371	GACTGGGTAGGAGCTTGTGT	AGG	hg38|+chr4:76136367-76136389	NM_001278603.1 (Exon3),NM_017426.3 (Exon4)
F-017570-00	CM-017570-03	NUP54	53371	GTGGTTACCTTGAACTGAGT	AGG	hg38|+chr4:76118067-76118089	NM_001278603.1 (Exon9),NM_017426.3 (Exon10),NR_103781.1 (Exon8),NR_103780.1 (Exon9),NR_103782.1 (Exon10)
F-017570-00	CM-017570-04	NUP54	53371	CGCAGTATTTATCAGCTGGT	TGG	hg38|+chr4:76136345-76136367	NM_001278603.1 (Exon3),NM_017426.3 (Exon4)
F-029038-00	CM-029038-01	NUPR2	389493	AGCTCCTCCTCGTAGCTTAT	GGG	hg38|+chr7:56116232-56116254	NM_001145712.1 (Exon1)
F-029038-00	CM-029038-02	NUPR2	389493	GCCGCCACCCATAAGCTACG	AGG	hg38|-chr7:56116239-56116261	NM_001145712.1 (Exon1)
F-029038-00	CM-029038-03	NUPR2	389493	GGTGAGGCGAGTGCGCATCT	TGG	hg38|+chr7:56116024-56116046	NM_001145712.1 (Exon1)
F-029038-00	CM-029038-04	NUPR2	389493	TCCTCCTCGTAGCTTATGGG	TGG	hg38|+chr7:56116235-56116257	NM_001145712.1 (Exon1)
F-012132-00	CM-012132-01	NUTF2	10204	TGACGCGTCATGCCTTACGT	GGG	hg38|+chr16:67868342-67868364	NM_005796.1 (Exon3)
F-012132-00	CM-012132-02	NUTF2	10204	GAATGGGAGACAAGCCAATT	TGG	hg38|+chr16:67865129-67865151	NM_005796.1 (Exon2)
F-012132-00	CM-012132-03	NUTF2	10204	TTGACGCGTCATGCCTTACG	TGG	hg38|+chr16:67868341-67868363	NM_005796.1 (Exon3)
F-012132-00	CM-012132-04	NUTF2	10204	TACGTAAATTGCGCCTAGTT	GGG	hg38|-chr16:67865210-67865232	NM_005796.1 (Exon2)
F-006668-00	CM-006668-01	ODC1	4953	CGGTACAGCCGCTTCCTACA	TGG	hg38|+chr2:10443546-10443568	NM_001287188 (Exon7),NM_001287190 (Exon7),NM_001287189 (Exon7),NM_002539 (Exon7)
F-006668-00	CM-006668-02	ODC1	4953	ATCAGAGATTGCCTGCACGA	AGG	hg38|+chr2:10443514-10443536	NM_001287188 (Exon7),NM_001287190 (Exon7),NM_001287189 (Exon7),NM_002539 (Exon7)
F-006668-00	CM-006668-03	ODC1	4953	GATGCAACATAGTATCTGCC	GGG	hg38|+chr2:10442080-10442102	NM_001287188 (Exon9),NM_001287190 (Exon9),NM_001287189 (Exon9),NM_002539 (Exon9)
F-006668-00	CM-006668-04	ODC1	4953	CTGGAAGCCATTGAACGTAG	AGG	hg38|+chr2:10441547-10441569	NM_001287188 (Exon11),NM_001287190 (Exon11),NM_001287189 (Exon11),NM_002539 (Exon11)
F-032515-00	CM-032515-01	OR10C1	442194	GTGCGCAGGAAGAAGTACAT	AGG	hg38|-chr6:29440184-29440206	NM_013941 (Exon1)
F-032515-00	CM-032515-02	OR10C1	442194	AGATGTGGCGCCGGCCAGTA	AGG	hg38|-chr6:29440267-29440289	NM_013941 (Exon1)
F-032515-00	CM-032515-03	OR10C1	442194	GAGGGAGACCATGATCAGGT	GGG	hg38|-chr6:29440740-29440762	NM_013941 (Exon1)
F-032515-00	CM-032515-04	OR10C1	442194	GATGAGTGCAAACACCTCCA	TGG	hg38|+chr6:29440015-29440037	NM_013941 (Exon1)
F-030021-00	CM-030021-01	OR52E8	390079	ATGATACGATGCCCACAGAA	GGG	hg38|+chr11:5857164-5857186	NM_001005168 (Exon1)
F-030021-00	CM-030021-02	OR52E8	390079	ATGGCCAGGAAGTAGTACAT	AGG	hg38|+chr11:5857491-5857513	NM_001005168 (Exon1)
F-030021-00	CM-030021-03	OR52E8	390079	CATACTTATTGTGAGCACAT	GGG	hg38|-chr11:5857137-5857159	NM_001005168 (Exon1)
F-030021-00	CM-030021-04	OR52E8	390079	CATGGAGACTCTGCTCAGTC	TGG	hg38|+chr11:5857516-5857538	NM_001005168 (Exon1)
F-029884-00	CM-029884-01	OR5T1	390155	TAGATGATGGGATTCAGCAT	GGG	hg38|-chr11:56276521-56276543	NM_001004745 (Exon1)
F-029884-00	CM-029884-02	OR5T1	390155	TCACTCTAATAGGCAATTTA	GGG	hg38|+chr11:56275784-56275806	NM_001004745 (Exon1)
F-029884-00	CM-029884-03	OR5T1	390155	ATCTATCTATTCACTCTAAT	AGG	hg38|+chr11:56275774-56275796	NM_001004745 (Exon1)
F-029884-00	CM-029884-04	OR5T1	390155	ACATAGGAAGCAGTGATGAG	TGG	hg38|-chr11:56276101-56276123	NM_001004745 (Exon1)
F-003283-00	CM-003283-01	ORC1	4998	TGGAATTCCTGTTCCCGACA	GGG	hg38|+chr1:52385209-52385231	NM_004153 (Exon10),NM_001190819 (Exon10),NM_001190818 (Exon10)
F-003283-00	CM-003283-02	ORC1	4998	ACATGACTCACCCTCCGGTA	TGG	hg38|+chr1:52385150-52385172	NM_004153 (Exon10),NM_001190819 (Exon10),NM_001190818 (Exon10)
F-003283-00	CM-003283-03	ORC1	4998	TAATGTTGCTGTCACAGGCC	GGG	hg38|+chr1:52397714-52397736	NM_004153 (Exon4),NM_001190819 (Exon4),NM_001190818 (Exon4)
F-003283-00	CM-003283-04	ORC1	4998	CTGCAGCTGGCTATATGTAT	AGG	hg38|+chr1:52381714-52381736	NM_004153 (Exon14),NM_001190819 (Exon14),NM_001190818 (Exon14)
F-016554-00	CM-016554-01	OSCP1	127700	AATCCGGGCTCAGGGCCACT	GGG	hg38|+chr1:36420512-36420534	NM_145047.4 (Exon8)
F-016554-00	CM-016554-02	OSCP1	127700	CGGTGGTAAAGAGATTCAAC	CGG	hg38|+chr1:36420489-36420511	NM_145047.4 (Exon8)
F-016554-00	CM-016554-03	OSCP1	127700	GAATCCGGGCTCAGGGCCAC	TGG	hg38|+chr1:36420511-36420533	NM_145047.4 (Exon8)
F-016554-00	CM-016554-04	OSCP1	127700	ATACTCCTCTTCTTCATCGG	TGG	hg38|+chr1:36420472-36420494	NM_145047.4 (Exon8)
F-010330-00	CM-010330-01	PAFAH1B1	5048	TACGCTGCCAGTGACGACAT	AGG	hg38|-chr17:2681747-2681769	NM_000430.3 (Exon11)
F-010330-00	CM-010330-02	PAFAH1B1	5048	GACATTTCATTCGACCACAG	CGG	hg38|+chr17:2670226-2670248	NM_000430.3 (Exon6)
F-010330-00	CM-010330-03	PAFAH1B1	5048	ATGATCTCCATTGGGCATGA	TGG	hg38|-chr17:2672682-2672704	NM_000430.3 (Exon7)
F-010330-00	CM-010330-04	PAFAH1B1	5048	ATGGTACGGCCAAATCAAGA	TGG	hg38|+chr17:2674103-2674125	NM_000430.3 (Exon8)
F-008797-00	CM-008797-01	PAFAH1B2	5049	GCAGTTAATGCAGCAATATG	AGG	hg38|+chr11:117160002-117160024	NR_110269.1 (Exon3), NR_110268.1 (Exon3), NM_001309431.1 (Exon2), NM_002572.3 (Exon3), NM_001184748.1 (Exon3), NM_001184747.1 (Exon3), NM_001184746.1 (Exon3)
F-008797-00	CM-008797-02	PAFAH1B2	5049	ACTGTTCGTGGGAGACTCCA	TGG	hg38|+chr11:117159978-117160000	NR_110269.1 (Exon3), NR_110268.1 (Exon3), NM_001309431.1 (Exon2), NM_002572.3 (Exon3), NM_001184748.1 (Exon3), NM_001184747.1 (Exon3), NM_001184746.1 (Exon3)
F-008797-00	CM-008797-03	PAFAH1B2	5049	ATATTCAAGGAGATGACCGA	TGG	hg38|+chr11:117152497-117152519	NR_110269.1 (Exon2), NR_110268.1 (Exon2), NM_002572.3 (Exon2), NM_001184748.1 (Exon2), NM_001184747.1 (Exon2), NM_001184746.1 (Exon2)
F-008797-00	CM-008797-04	PAFAH1B2	5049	GAGCCTGATGTACTGTTCGT	GGG	hg38|+chr11:117159967-117159989	NR_110269.1 (Exon3), NR_110268.1 (Exon3), NM_001309431.1 (Exon2), NM_002572.3 (Exon3), NM_001184748.1 (Exon3), NM_001184747.1 (Exon3), NM_001184746.1 (Exon3)
F-015261-00	CM-015261-01	PAM16	51025	GACCTCCTCAGGGCTCAGCT	TGG	hg38|+chr16:4341374-4341396	NM_016069.9 (Exon3)
F-015261-00	CM-015261-02	PAM16	51025	GGTTGGAAGCGGCTGCAGAC	CGG	hg38|+chr16:4341442-4341464	NM_016069.9 (Exon3)
F-015261-00	CM-015261-03	PAM16	51025	TCACCTTCTGGACCTCCTCA	GGG	hg38|+chr16:4341364-4341386	NM_016069.9 (Exon3)
F-015261-00	CM-015261-04	PAM16	51025	GTGAATGATAAATCCGTGGG	TGG	hg38|-chr16:4340942-4340964	NM_016069.9 (Exon4)
F-010000-00	CM-010000-01	PCMT1	5110	ATTGTGGAGAATCCATGTAT	GGG	hg38|-chr6:149771238-149771260	NM_001252052 (Exon2),NM_001252049 (Exon2),NM_001252053 (Exon2),NM_001252050 (Exon2),NM_005389 (Exon2)
F-010000-00	CM-010000-02	PCMT1	5110	GTGGAGCACTGATTGTTGCT	TGG	hg38|-chr6:149773142-149773164	NM_001252052 (Exon3),NM_001252049 (Exon3),NM_001252053 (Exon3),NM_001252051 (Exon2),NM_001252050 (Exon3),NM_005389 (Exon3)
F-010000-00	CM-010000-03	PCMT1	5110	GGCAATATCAATCTTCCTCC	GGG	hg38|-chr6:149802218-149802240	NM_001252052 (Exon6),NM_001252049 (Exon7),NM_001252053 (Exon7),NM_001252051 (Exon6),NM_001252050 (Exon6),NM_005389 (Exon7)
F-010000-00	CM-010000-04	PCMT1	5110	GGCGGCGACGGCAGTAACAG	CGG	hg38|+chr6:149749755-149749777	NM_001252052 (Exon1),NM_001252049 (Exon1),NM_001252053 (Exon1),NM_001252051 (Exon1),NM_001252050 (Exon1),NM_005389 (Exon1)
F-003289-00	CM-003289-01	PCNA	5111	GAGCTGCACCAAAGAGACGT	GGG	hg38|+chr20:5119649-5119671	NM_182649.1 (Exon1),NM_002592.2 (Exon2)
F-003289-00	CM-003289-02	PCNA	5111	GACCAGGCGCGCCTCGAACA	TGG	hg38|+chr20:5119778-5119800	NM_182649.1 (Exon1),NM_002592.2 (Exon2)
F-003289-00	CM-003289-03	PCNA	5111	CGGTGTAAACCTGCAGAGCA	TGG	hg38|-chr20:5119678-5119700	NM_182649.1 (Exon1),NM_002592.2 (Exon2)
F-003289-00	CM-003289-04	PCNA	5111	AGTGTCACCGTTGAAGAGAG	TGG	hg38|+chr20:5115475-5115497	NM_182649.1 (Exon5),NM_002592.2 (Exon6)
F-010331-00	CM-010331-01	PEX1	5189	TAGTCGACCAGGCCTAAGCA	GGG	hg38|+chr7:92494326-92494348	NM_000466.2 (Exon19),NM_001282677.1 (Exon18),NM_001282678.1 (Exon19)
F-010331-00	CM-010331-02	PEX1	5189	TCAGCAACTGGTTAACTACT	CGG	hg38|+chr7:92494517-92494539	NM_000466.2 (Exon18),NM_001282677.1 (Exon17),NM_001282678.1 (Exon18)
F-010331-00	CM-010331-03	PEX1	5189	AATCGTCAGAGCCACTGCTA	TGG	hg38|+chr7:92491424-92491446	NM_000466.2 (Exon21),NM_001282677.1 (Exon20),NM_001282678.1 (Exon21)
F-010331-00	CM-010331-04	PEX1	5189	GCCCAATTGGAGGCCTTACA	TGG	hg38|-chr7:92492978-92493000	NM_000466.2 (Exon20),NM_001282677.1 (Exon19),NM_001282678.1 (Exon20)
F-004902-00	CM-004902-01	PEX6	5190	TGTGGTGGCCACAACCATGA	GGG	hg38|+chr6:42967533-42967555	NM_000287.3 (Exon8),NM_000287.3 (Exon8)
F-004902-00	CM-004902-02	PEX6	5190	GTCATGAACCCTGCGTTTGA	GGG	hg38|+chr6:42964800-42964822	NM_000287.3 (Exon16),NM_000287.3 (Exon16)
F-004902-00	CM-004902-03	PEX6	5190	ACGCAGCACAGCCATCACAC	GGG	hg38|+chr6:42968322-42968344	NM_000287.3 (Exon7),NM_000287.3 (Exon7)
F-004902-00	CM-004902-04	PEX6	5190	GAGGGACTGGAGATTCACTA	GGG	hg38|-chr6:42978533-42978555	NM_000287.3 (Exon1)
F-008537-00	CM-008537-01	PGM5	5239	CGCATTGACGCAATGCACGG	AGG	hg38|+chr9:68387567-68387589	NM_021965 (Exon4)
F-008537-00	CM-008537-02	PGM5	5239	ATGCGAATCTTCAGTTGGCT	GGG	hg38|-chr9:68387549-68387571	NM_021965 (Exon4)
F-008537-00	CM-008537-03	PGM5	5239	CGAATCGACCTATCTCGACT	AGG	hg38|+chr9:68384478-68384500	NM_021965 (Exon3)
F-008537-00	CM-008537-04	PGM5	5239	AGTCAAAGATGGTCCGAAGG	AGG	hg38|-chr9:68387497-68387519	NM_021965 (Exon4)
F-025063-00	CM-025063-01	PHACTR1	221692	GACTGGCTCCATTTCGGACA	GGG	hg38|-chr6:13182600-13182622	NM_001242648 (Exon7), NM_030948 (Exon7), NM_001242648.1 (Exon7), NM_030948.2 (Exon7)
F-025063-00	CM-025063-02	PHACTR1	221692	TACTTCTCCTGCGGATGGGT	GGG	hg38|-chr6:13053426-13053448	NM_001242648 (Exon5), NM_030948 (Exon5), NM_001242648.1 (Exon5), NM_030948.2 (Exon5), NM_001242648.1 (Exon5), NM_030948.2 (Exon5)
F-025063-00	CM-025063-04	PHACTR1	221692	TCATATGAGCAGGGATCCCT	GGG	hg38|-chr6:13182629-13182651	NM_001242648 (Exon7), NM_030948 (Exon7), NM_001242648.1 (Exon7), NM_030948.2 (Exon7)
F-025063-00	CM-025063-03	PHACTR1	221692	CAGATCATGACTTTCTTTGG	AGG	hg38|-chr6:13205871-13205893	NM_001242648.1 (Exon8), NM_030948.2 (Exon8)
F-020128-00	CM-020128-02	PIN4	5303	GGCTTGTACGGCAACTGGAG	CGG	hg38|+chrX:72181736-72181758	NM_001170747.1 (Exon1), NM_006223.3 (Exon1), NR_033187.1 (Exon1)
F-020128-00	CM-020128-04	PIN4	5303	TGTTTAGGACATGCCCATGG	CGG	hg38|+chrX:72181701-72181723	NM_001170747.1 (Exon1), NM_006223.3 (Exon1), NR_033187.1 (Exon1)
F-020128-00	CM-020128-01	PIN4	5303	GGGTGCTTCTCAGGTCTCTA	TGG	hg38|-chrX:72262736-72262758	NM_001170747.1 (Exon4)
F-020128-00	CM-020128-03	PIN4	5303	GAGAAGCACCCTCATCTCAT	TGG	hg38|+chrX:72262748-72262770	NM_001170747.1 (Exon4)
F-008684-00	CM-008684-01	PLB1	151056	ATGAAGTGTCCCTCTCAGGT	AGG	hg38|+chr2:28548914-28548936	NM_153021.4 (Exon15), NM_001170585.1 (Exon15)
F-008684-00	CM-008684-02	PLB1	151056	GTCTCCTCTGAGCAATTACA	GGG	hg38|-chr2:28540379-28540401	NM_153021.4 (Exon12), NM_001170585.1 (Exon12)
F-008684-00	CM-008684-03	PLB1	151056	GTCATTGCCGCCTATAAACA	GGG	hg38|-chr2:28579661-28579683	NM_153021.4 (Exon23), NM_001170585.1 (Exon23)
F-008684-00	CM-008684-04	PLB1	151056	TACCGTGAGAGAGTCACCCA	GGG	hg38|-chr2:28563080-28563102	NM_153021.4 (Exon18), NM_001170585.1 (Exon18)
F-007166-00	CM-007166-01	PLCXD2	257068	CAACAGGGATGCTAGCAGTT	AGG	hg38|+chr3:111675238-111675260	NM_001185106.1 (Exon1),NM_153268.3 (Exon1)
F-007166-00	CM-007166-02	PLCXD2	257068	TTTGTGATGGGTCTCATCCA	TGG	hg38|-chr3:111708262-111708284	NM_001185106.1 (Exon2),NM_153268.3 (Exon2)
F-007166-00	CM-007166-03	PLCXD2	257068	CAGCGGGACAAAGACATCAT	CGG	hg38|+chr3:111675308-111675330	NM_001185106.1 (Exon1),NM_153268.3 (Exon1)
F-007166-00	CM-007166-04	PLCXD2	257068	AATACCTGGGATTGCCAGAT	TGG	hg38|-chr3:111675391-111675413	NM_001185106.1 (Exon1),NM_153268.3 (Exon1)
F-003290-00	CM-003290-01	PLK1	5347	TACAGGTATACCTTGTTAGT	GGG	hg38|+chr16:23682059-23682081	NM_005030 (Exon4)
F-003290-00	CM-003290-02	PLK1	5347	GAATCCTACGACGTGCTGGT	GGG	hg38|-chr16:23679258-23679280	NM_005030 (Exon1)
F-003290-00	CM-003290-03	PLK1	5347	GATCTCGGACGCGGACACCA	AGG	hg38|+chr16:23679139-23679161	NM_005030 (Exon1)
F-003290-00	CM-003290-04	PLK1	5347	TAGTGGACCCACGCAGCCGG	CGG	hg38|+chr16:23679063-23679085	NM_005030 (Exon1)
F-020856-00	CM-020856-01	POLA1	5422	TTTCAGCTCTGTCAGATTCA	GGG	hg38|+chrX:24699419-24699441	NM_016937.3 (Exon2)
F-020856-00	CM-020856-02	POLA1	5422	TGGTAGGTCGAGGACTTCAC	AGG	hg38|+chrX:24703245-24703267	NM_016937.3 (Exon3)
F-020856-00	CM-020856-03	POLA1	5422	CCACAATCCAGTCATCATCC	TGG	hg38|-chrX:24703319-24703341	NM_016937.3 (Exon3)
F-020856-00	CM-020856-04	POLA1	5422	TTTGTCCCTGCAGATGGTAT	TGG	hg38|+chrX:24704376-24704398	NM_016937.3 (Exon4)
F-016027-00	CM-016027-01	POLA2	23649	GGATGTCCAGAGGCACTAAC	TGG	hg38|+chr11:65278857-65278879	NM_002689.3 (Exon6)
F-016027-00	CM-016027-02	POLA2	23649	CGTGAGTTGTATTTCTGGGA	GGG	hg38|-chr11:65278737-65278759	NM_002689.3 (Exon6)
F-016027-00	CM-016027-03	POLA2	23649	TGTATGGTCCACAGGCAACC	AGG	hg38|-chr11:65287735-65287757	NM_002689.3 (Exon11)
F-016027-00	CM-016027-04	POLA2	23649	GTAGAGCTTTGTGTTCAGTA	TGG	hg38|+chr11:65266584-65266606	NM_002689.3 (Exon2)
F-020132-00	CM-020132-01	POLE	5426	GATGACCTCAGGAAGCACGT	AGG	hg38|+chr12:132626177-132626199	NM_006231 (Exon46)
F-020132-00	CM-020132-02	POLE	5426	TTGTAGGTGACCATGATGGT	GGG	hg38|+chr12:132675753-132675775	NM_006231 (Exon11)
F-020132-00	CM-020132-03	POLE	5426	GTGTTTGAGGCCTTCCTCAA	GGG	hg38|-chr12:132661042-132661064	NM_006231 (Exon25)
F-020132-00	CM-020132-04	POLE	5426	ATGTGGAGATGTCCTCTGGT	AGG	hg38|+chr12:132642351-132642373	NM_006231 (Exon38)
F-011187-00	CM-011187-01	POLR2B	5431	GGAACTTCTTGCTTGATATA	TGG	hg38|-chr4:56999662-56999684	NM_000938 (Exon7)
F-011187-00	CM-011187-02	POLR2B	5431	TAAGTTGACCGCAACATAAT	TGG	hg38|-chr4:56994747-56994769	NM_000938 (Exon5)
F-011187-00	CM-011187-03	POLR2B	5431	CCAATGTGTCCATGCGAACA	TGG	hg38|-chr4:57017625-57017647	NM_000938 (Exon16)
F-011187-00	CM-011187-04	POLR2B	5431	CCTGCTTACCCATAGCAGAC	TGG	hg38|-chr4:57017577-57017599	NM_000938 (Exon16)
F-011943-00	CM-011943-01	POLR2D	5433	AGACCATTGCCAGTGTTCGT	AGG	hg38|-chr2:127852924-127852946	NM_004805.3 (Exon2),NM_004805.3 (Exon2)
F-011943-00	CM-011943-02	POLR2D	5433	TAGCACTCACCTACGAACAC	TGG	hg38|+chr2:127852915-127852937	NM_004805.3 (Exon2),NM_004805.3 (Exon2)
F-011943-00	CM-011943-03	POLR2D	5433	GCTCATCTTTCCTAAAGGTT	GGG	hg38|-chr2:127858022-127858044	NM_004805.3 (Exon1),NM_004805.3 (Exon1)
F-011943-00	CM-011943-04	POLR2D	5433	ACTGAAAGCTGCGCTTTGTC	TGG	hg38|+chr2:127848112-127848134	NM_004805.3 (Exon4),NM_004805.3 (Exon4)
F-012247-00	CM-012247-01	POLR2H	5437	CAGGGTACCATCTTCATACA	AGG	hg38|-chr3:184365163-184365185	NM_001278700 (Exon3),NM_001278699 (Exon3),NM_001278698 (Exon3),NM_001278714 (Exon3),NM_001278715 (Exon3),NM_006232 (Exon3)
F-012247-00	CM-012247-02	POLR2H	5437	CAAATTTACCCTGTAGACTT	GGG	hg38|+chr3:184365028-184365050	NM_001278700 (Exon2),NM_001278699 (Exon2),NM_001278698 (Exon2),NM_001278714 (Exon2),NM_001278715 (Exon2),NM_006232 (Exon2)
F-012247-00	CM-012247-03	POLR2H	5437	AAGTTTGACCGAGGTAAGTA	AGG	hg38|+chr3:184363553-184363575	NM_001278699 (Exon1),NM_001278715 (Exon1)
F-012247-00	CM-012247-04	POLR2H	5437	GAGGGCAAGAAGTTTGACCG	AGG	hg38|+chr3:184363544-184363566	NM_001278699 (Exon1),NM_001278698 (Exon1),NM_001278714 (Exon1),NM_001278715 (Exon1),NM_006232 (Exon1)
F-012248-00	CM-012248-01	POLR2I	5438	ACTTACGAGCCGGGCTTCGT	GGG	hg38|-chr19:36114819-36114841	NM_006233 (Exon1)
F-012248-00	CM-012248-02	POLR2I	5438	GAACCGCATTCTGCTCTACG	CGG	hg38|-chr19:36114658-36114680	NM_006233 (Exon2)
F-012248-00	CM-012248-03	POLR2I	5438	GGACACGTCGGCGATAATCT	GGG	hg38|+chr19:36114221-36114243	NM_006233 (Exon4)
F-012248-00	CM-012248-04	POLR2I	5438	TCACCGCGTAGAGCAGAATG	CGG	hg38|+chr19:36114655-36114677	NM_006233 (Exon2)
F-009675-00	CM-009675-02	PON3	5446	TACCAAGTTCCTCAATAAGG	TGG	hg38|+chr7:95394641-95394663	NM_000940 (Exon2)
F-009675-00	CM-009675-03	PON3	5446	GGTGAATGCCTCTCGAGAAG	TGG	hg38|-chr7:95394686-95394708	NM_000940 (Exon2)
F-009675-00	CM-009675-01	PON3	5446	GACAGTCAGGTTATCCACTA	AGG	hg38|+chr7:95362452-95362474	NM_000940 (Exon8)
F-009675-00	CM-009675-04	PON3	5446	TACTGGCTCCACTTCTCGAG	AGG	hg38|+chr7:95394678-95394700	NM_000940 (Exon2)
F-032915-00	CM-032915-01	POTEC	388468	GGACACGGACATGAACAAGA	GGG	hg38|-chr18:14542639-14542661	NM_001137671.1 (Exon1)
F-032915-00	CM-032915-02	POTEC	388468	AGACTTAAAGCTAACATCAG	AGG	hg38|-chr18:14524957-14524979	NM_001137671.1 (Exon7)
F-032915-00	CM-032915-03	POTEC	388468	ATTCGATCTCAGGAGCAAGA	TGG	hg38|-chr18:14543074-14543096	NM_001137671.1 (Exon1)
F-032915-00	CM-032915-04	POTEC	388468	CCAGTCTCCAGAAATTAGCA	TGG	hg38|+chr18:14511904-14511926	NM_001137671.1 (Exon11)
F-032373-00	CM-032373-01	POTEE	445582	GGACACTGACGTGAACAAGA	AGG	hg38|+chr2:131218888-131218910	NM_001083538 (Exon1),NM_001083538.1 (Exon1)
F-032373-00	CM-032373-02	POTEE	445582	AGAGTTAAAGCTGACATCAG	AGG	hg38|+chr2:131236736-131236758	NM_001083538 (Exon7),NM_001083538.1 (Exon7)
F-032373-00	CM-032373-03	POTEE	445582	GGGAGCGGCAAGAGCAAGGT	GGG	hg38|+chr2:131218733-131218755	NM_001083538 (Exon1)
F-032373-00	CM-032373-04	POTEE	445582	TTGCCGCTCTCCCTGTAGCA	GGG	hg38|-chr2:131218499-131218521	NM_001083538 (Exon1),NM_001083538.1 (Exon1)
F-017891-00	CM-017891-01	PPAN	56342	AAAGCTGTTGAGTACCAGGA	GGG	hg38|-chr19:10108037-10108059	NM_020230 (Exon5)
F-017891-00	CM-017891-02	PPAN	56342	GGCCAAAGCTGTTGAGTACC	AGG	hg38|-chr19:10108041-10108063	NM_020230 (Exon5)
F-017891-00	CM-017891-03	PPAN	56342	CGTGGAGGACACAGCAGCAT	GGG	hg38|+chr19:10106377-10106399	NM_020230 (Exon1)
F-017891-00	CM-017891-04	PPAN	56342	GTGTTCACGCGAGGCTGCAC	GGG	hg38|+chr19:10106579-10106601	NM_020230 (Exon2)
F-004979-00	CM-004979-01	PPIA	5478	ACTGCCAAGACTGAGTGGTA	AGG	hg38|+chr7:44799858-44799880	NM_001300981 (Exon5),NM_021130 (Exon4),NM_001300981.1 (Exon5),NM_021130.4 (Exon4),NM_001300981.1 (Exon5),NM_021130.4 (Exon4)
F-004979-00	CM-004979-02	PPIA	5478	AGGTCCCAAAGACAGCAGGT	TGG	hg38|+chr7:44799260-44799282	NM_001300981 (Exon3),NM_021130 (Exon2)
F-004979-00	CM-004979-03	PPIA	5478	GTACCCTTACCACTCAGTCT	TGG	hg38|-chr7:44799862-44799884	NM_001300981 (Exon5),NM_021130 (Exon4),NM_001300981.1 (Exon5),NM_021130.4 (Exon4),NM_001300981.1 (Exon5),NM_021130.4 (Exon4)
F-004979-00	CM-004979-04	PPIA	5478	CGTACCTGACACATAAACCC	TGG	hg38|-chr7:44799463-44799485	NM_001300981 (Exon4),NM_021130 (Exon3),NM_001300981.1 (Exon4),NM_021130.4 (Exon3),NM_001300981.1 (Exon4),NM_021130.4 (Exon3)
F-004606-00	CM-004606-01	PPIB	5479	CCAGGGCGGAGACTTCACCA	GGG	hg38|-chr15:64160119-64160141	NM_000942.4 (Exon3)
F-004606-00	CM-004606-02	PPIB	5479	TGAAGTCCTTGATTACACGA	TGG	hg38|+chr15:64160146-64160168	NM_000942.4 (Exon3)
F-004606-00	CM-004606-03	PPIB	5479	GACTGTCGTGATGAAGAACT	GGG	hg38|+chr15:64156782-64156804	NM_000942.4 (Exon4)
F-004606-00	CM-004606-04	PPIB	5479	CATCTTCATCTCCAATTCGT	AGG	hg38|+chr15:64162121-64162143	NM_000942.4 (Exon2)
F-005148-00	CM-005148-01	PRIM2	5558	AAACTGAAGGCAATGAGGGT	AGG	hg38|-chr6:57318507-57318529	NM_000947 (Exon2),NM_001282487 (Exon2),NM_001282488 (Exon2)
F-005148-00	CM-005148-02	PRIM2	5558	GTAAGTTGGAGAGTGAGCTT	CGG	hg38|+chr6:57320517-57320539	NM_000947 (Exon3),NM_001282487 (Exon3),NM_001282488 (Exon3)
F-005148-00	CM-005148-03	PRIM2	5558	TACCAGCACTTAAGACAGAA	GGG	hg38|-chr6:57326095-57326117	NM_001282487 (Exon5),NM_001282488 (Exon5)
F-005148-00	CM-005148-04	PRIM2	5558	TCCTTCTAAGGTGACCAAGA	TGG	hg38|+chr6:57318427-57318449	NM_000947 (Exon2),NM_001282487 (Exon2),NM_001282488 (Exon2)
F-008551-00	CM-008551-01	PROM2	150696	AGGCAGCTCTCCTTTCAGGT	AGG	hg38|-chr2:95287164-95287186	NM_001165977 (Exon19),NM_144707 (Exon19),NM_001165978 (Exon19),NM_144707.2 (Exon19),NM_001165978.1 (Exon19),NM_001165977.1 (Exon19)
F-008551-00	CM-008551-02	PROM2	150696	GTGTTCGCCACCTTCCTGGT	GGG	hg38|+chr2:95281288-95281310	NM_001165977 (Exon12),NM_144707 (Exon12),NM_001165978 (Exon12),NM_144707.2 (Exon12),NM_001165978.1 (Exon12),NM_001165977.1 (Exon12)
F-008551-00	CM-008551-03	PROM2	150696	GTGCAGGACATGGTCCACAG	AGG	hg38|-chr2:95277934-95277956	NM_001165977 (Exon8),NM_144707 (Exon8),NM_001165978 (Exon8)
F-008551-00	CM-008551-04	PROM2	150696	CACCTCATTCACCTTCACGG	AGG	hg38|-chr2:95275491-95275513	NM_001165977 (Exon2),NM_144707 (Exon2),NM_001165978 (Exon2),NM_144707.2 (Exon2),NM_001165978.1 (Exon2),NM_001165977.1 (Exon2)
F-011497-00	CM-011497-01	PRPF18	8559	ATGATCATCGCCTTTCCCTA	AGG	hg38|-chr10:13611628-13611650	NM_003675.3 (Exon6)
F-011497-00	CM-011497-02	PRPF18	8559	CTGCTGATCAATCTTATCCA	AGG	hg38|-chr10:13610064-13610086	NM_003675.3 (Exon5)
F-011497-00	CM-011497-03	PRPF18	8559	TTGGCCCATCGGTGTCACTA	TGG	hg38|+chr10:13616439-13616461	NM_003675.3 (Exon9)
F-011497-00	CM-011497-04	PRPF18	8559	CAGTACCTCAATGAAATCGT	CGG	hg38|+chr10:13610084-13610106	NM_003675.3 (Exon5)
F-014833-00	CM-014833-01	PRPF38A	84950	AATGGCTAACCGTACAGTGA	AGG	hg38|+chr1:52404749-52404771	NM_032864.3 (Exon1)
F-014833-00	CM-014833-02	PRPF38A	84950	TCAAGAGCCAGAACCGAAAT	GGG	hg38|+chr1:52408667-52408689	NM_032864.3 (Exon3)
F-014833-00	CM-014833-03	PRPF38A	84950	TGTGCGCATCCTTCACTGTA	CGG	hg38|-chr1:52404758-52404780	NM_032864.3 (Exon1)
F-014833-00	CM-014833-04	PRPF38A	84950	GAATCTATGAGTCCAAGTAC	TGG	hg38|+chr1:52404832-52404854	NM_032864.3 (Exon1)
F-012252-00	CM-012252-01	PRPF8	10594	GATCCGTTCTCGGTTGTAGT	GGG	hg38|+chr17:1676610-1676632	NM_006445 (Exon16)
F-012252-00	CM-012252-02	PRPF8	10594	CCGTTCACGTAACACATACA	GGG	hg38|+chr17:1658664-1658686	NM_006445 (Exon33)
F-012252-00	CM-012252-03	PRPF8	10594	ATTGGTCCTTAGGTGCAGGT	TGG	hg38|+chr17:1653647-1653669	NM_006445 (Exon39)
F-012252-00	CM-012252-04	PRPF8	10594	GGCCATTGCTCAGAACAGGT	GGG	hg38|-chr17:1661606-1661628	NM_006445 (Exon26)
F-006015-00	CM-006015-01	PRSS3	5646	GAGTGTCCCTGTTGTATTTA	GGG	hg38|-chr9:33797916-33797938	NM_001197097 (Exon4),NM_007343 (Exon3),NM_002771 (Exon3),NM_001197098 (Exon3)
F-006015-00	CM-006015-02	PRSS3	5646	CCGCCACCCTAAATACAACA	GGG	hg38|+chr9:33797910-33797932	NM_001197097 (Exon4),NM_007343 (Exon3),NM_002771 (Exon3),NM_001197098 (Exon3)
F-006015-00	CM-006015-03	PRSS3	5646	TGCTGTTGGTAATCTTTCCA	GGG	hg38|-chr9:33798556-33798578	NM_001197097 (Exon5),NM_007343 (Exon4),NM_002771 (Exon4),NM_001197098 (Exon4)
F-006015-00	CM-006015-04	PRSS3	5646	TCTGGCTCCCACTTCTGCGG	TGG	hg38|+chr9:33796729-33796751	NM_001197097 (Exon3),NM_007343 (Exon2),NM_002771 (Exon2),NM_001197098 (Exon2)
F-015695-00	CM-015695-01	PRTFDC1	56952	GGTGAGATGCAGATAATCGG	AGG	hg38|-chr10:24872026-24872048	NM_001282786.1 (Exon4),NM_020200.6 (Exon4)
F-015695-00	CM-015695-02	PRTFDC1	56952	ATGGTCCTGTGTGTGCTTAA	AGG	hg38|-chr10:24937293-24937315	NM_001282786.1 (Exon3),NM_020200.6 (Exon3)
F-015695-00	CM-015695-03	PRTFDC1	56952	AACCTCCTTTAAGCACACAC	AGG	hg38|+chr10:24937288-24937310	NM_001282786.1 (Exon3),NM_020200.6 (Exon3)
F-015695-00	CM-015695-04	PRTFDC1	56952	TGTCCACAATGATACCATGA	GGG	hg38|+chr10:24942331-24942353	NM_001282786.1 (Exon2),NM_020200.6 (Exon2)
F-010123-00	CM-010123-01	PSMA1	5682	TACCAATATGGTTGTCAACA	TGG	hg38|+chr11:14517682-14517704	NM_148976 (Exon5),NM_002786 (Exon4),NM_001143937 (Exon4)
F-010123-00	CM-010123-02	PSMA1	5682	CCGCAATTGAGATACCAATA	TGG	hg38|+chr11:14517670-14517692	NM_148976 (Exon5),NM_002786 (Exon4),NM_001143937 (Exon4)
F-010123-00	CM-010123-03	PSMA1	5682	CCAATCAGCTCGTACTTACT	TGG	hg38|-chr11:14513597-14513619	NM_148976.2 (Exon8),NM_002786.3 (Exon7)
F-010123-00	CM-010123-04	PSMA1	5682	AGATCGCTGAGCGATACTTT	CGG	hg38|-chr11:14520358-14520380	NM_002786 (Exon1),NM_001143937 (Exon1)
F-011758-00	CM-011758-01	PSMA3	5684	ACTCTGTCTGCAAGATGCTA	TGG	hg38|-chr14:58257919-58257941	NM_152132.2 (Exon5),NR_038123.1 (Exon4),NM_002788.3 (Exon5),NM_152132.2 (Exon5),NR_038123.1 (Exon4),NM_002788.3 (Exon5)
F-011758-00	CM-011758-02	PSMA3	5684	TCAGGCAGTAGCAGGTTTGT	TGG	hg38|+chr14:58257741-58257763	NM_152132.2 (Exon4),NR_038123.1 (Exon3),NM_002788.3 (Exon4)
F-011758-00	CM-011758-03	PSMA3	5684	TCCGTCAGGAGAGAATGTAG	AGG	hg38|-chr14:58247763-58247785	NM_152132.2 (Exon2),NM_002788.3 (Exon2),NM_152132.2 (Exon2),NM_002788.3 (Exon2)
F-011758-00	CM-011758-04	PSMA3	5684	GCCAAAGTTAGATCTGAAGT	TGG	hg38|-chr14:58257806-58257828	NM_152132.2 (Exon4),NR_038123.1 (Exon3),NM_002788.3 (Exon4),NM_152132.2 (Exon4),NR_038123.1 (Exon3),NM_002788.3 (Exon4)
F-017211-00	CM-017211-01	PSMA4	5685	ATTGGCTGGGATAAGCACTA	TGG	hg38|+chr15:78545666-78545688	NM_001102667.1 (Exon7),NM_002789.4 (Exon7),NM_001102668.1 (Exon6)
F-017211-00	CM-017211-02	PSMA4	5685	AACTAAGGCTCATTGCTCAA	AGG	hg38|+chr15:78544246-78544268	NM_001102667.1 (Exon5),NM_002789.4 (Exon5),NM_001102668.1 (Exon4)
F-017211-00	CM-017211-03	PSMA4	5685	GCTGTAACCAACTGCTCACA	AGG	hg38|-chr15:78544897-78544919	NM_001102667.1 (Exon6),NM_002789.4 (Exon6),NM_001102668.1 (Exon5)
F-017211-00	CM-017211-04	PSMA4	5685	CTCTATCAGAGTGACCCTAG	TGG	hg38|+chr15:78545696-78545718	NM_001102667.1 (Exon7),NM_002789.4 (Exon7),NM_001102668.1 (Exon6)
F-011359-00	CM-011359-01	PSMA5	5686	GTAGAGATTGATGCTCACAT	AGG	hg38|-chr1:109415236-109415258	NM_001199773.1 (Exon3),NM_001199772.1 (Exon2),NM_001199774.1 (Exon3),NM_002790.3 (Exon3)
F-011359-00	CM-011359-02	PSMA5	5686	GATTGATGCTCACATAGGTA	AGG	hg38|-chr1:109415231-109415253	NM_001199773.1 (Exon3),NM_001199772.1 (Exon2),NM_001199774.1 (Exon3),NM_002790.3 (Exon3)
F-011359-00	CM-011359-03	PSMA5	5686	ACTGTACAAAGGTCCCAGAT	GGG	hg38|+chr1:109411079-109411101	NM_001199773.1 (Exon7),NM_001199772.1 (Exon6),NM_001199774.1 (Exon7),NM_002790.3 (Exon7)
F-011359-00	CM-011359-04	PSMA5	5686	GACCCAAGCTGTGTCCAATC	TGG	hg38|-chr1:109412118-109412140	NM_001199773.1 (Exon5),NM_001199772.1 (Exon4),NM_001199774.1 (Exon5),NM_002790.3 (Exon5)
F-011360-00	CM-011360-01	PSMA6	5687	GATCACACTTATATACCTGA	GGG	hg38|-chr14:35312915-35312937	NM_001282234 (Exon5),NM_001282233 (Exon4),NM_001282232 (Exon5),NM_002791 (Exon5)
F-011360-00	CM-011360-02	PSMA6	5687	AACATTGGTTGTGTGATGAC	CGG	hg38|+chr14:35308965-35308987	NM_001282234 (Exon3),NR_104110 (Exon3),NM_001282233 (Exon2),NM_001282232 (Exon3),NM_002791 (Exon3)
F-011360-00	CM-011360-03	PSMA6	5687	TGTGTGATGACCGGAATGAC	AGG	hg38|+chr14:35308974-35308996	NM_001282234 (Exon3),NR_104110 (Exon3),NM_001282233 (Exon2),NM_001282232 (Exon3),NM_002791 (Exon3)
F-011360-00	CM-011360-04	PSMA6	5687	AGTGAACCAGGTTCGCCTGT	GGG	hg38|+chr14:35292556-35292578	NM_001282232 (Exon1)
F-011361-00	CM-011361-01	PSMB1	5689	TATGTTTACAACATCATCGG	TGG	hg38|-chr6:170543615-170543637	NM_002793.3 (Exon4)
F-011361-00	CM-011361-02	PSMB1	5689	TATACAGCTTTGATCCAGTA	GGG	hg38|-chr6:170537306-170537328	NM_002793.3 (Exon5)
F-011361-00	CM-011361-03	PSMB1	5689	GATTATTGAAGCAAGACTAA	AGG	hg38|-chr6:170546102-170546124	NM_002793.3 (Exon3)
F-011361-00	CM-011361-04	PSMB1	5689	CTGATACTCGATTGAGTGAA	GGG	hg38|-chr6:170549047-170549069	NM_002793.3 (Exon2)
F-010461-00	CM-010461-01	PSMB2	5690	GCTGTATTACATGGACTACC	TGG	hg38|-chr1:35609330-35609352	NM_002794 (Exon4),NM_001199779 (Exon4),NM_001199780 (Exon3)
F-010461-00	CM-010461-02	PSMB2	5690	ATGATTCGAACACTGAAGGT	TGG	hg38|+chr1:35603325-35603347	NM_002794 (Exon6),NM_001199779 (Exon6),NM_001199780 (Exon5)
F-010461-00	CM-010461-03	PSMB2	5690	AGGGCCAGCGCTGTATTACA	TGG	hg38|-chr1:35609339-35609361	NM_002794 (Exon4),NM_001199779 (Exon4),NM_001199780 (Exon3)
F-010461-00	CM-010461-04	PSMB2	5690	CAGGAAGGCACCATAGCCGT	GGG	hg38|+chr1:35609280-35609302	NM_002794 (Exon4),NM_001199779 (Exon4),NM_001199780 (Exon3)
F-011362-00	CM-011362-01	PSMB4	5692	GTGATTGCCGCAGACATGCT	GGG	hg38|+chr1:151400036-151400058	NM_002796 (Exon2)
F-011362-00	CM-011362-02	PSMB4	5692	GAAACGAGCCAAGGAGCCGT	AGG	hg38|-chr1:151400061-151400083	NM_002796 (Exon2)
F-011362-00	CM-011362-03	PSMB4	5692	GACTGAGGTCCCGGTCACCA	TGG	hg38|-chr1:151399986-151400008	NM_002796 (Exon2)
F-011362-00	CM-011362-04	PSMB4	5692	GATGTTGCGGAAACGAGCCA	AGG	hg38|-chr1:151400070-151400092	NM_002796 (Exon2)
F-004522-00	CM-004522-01	PSMB5	5693	GTTGACTGCACCTCCTGAGT	AGG	hg38|+chr14:23026179-23026201	NM_002797 (Exon3),NM_001144932 (Exon4),NM_001130725 (Exon3)
F-004522-00	CM-004522-02	PSMB5	5693	CTCCAAACTGCTTGCCAACA	TGG	hg38|-chr14:23033437-23033459	NM_002797 (Exon2),NM_001144932 (Exon2),NM_001130725 (Exon2),NM_001144932.2 (Exon2),NM_001130725.1 (Exon2),NM_002797.4 (Exon2)
F-004522-00	CM-004522-03	PSMB5	5693	GTGTATCAGTACAAAGGCAT	GGG	hg38|-chr14:23033415-23033437	NM_002797 (Exon2),NM_001144932 (Exon2),NM_001130725 (Exon2),NM_001144932.2 (Exon2),NM_001130725.1 (Exon2),NM_002797.4 (Exon2)
F-004522-00	CM-004522-04	PSMB5	5693	GAGATCAACCCATACCTGCT	AGG	hg38|-chr14:23033568-23033590	NM_002797 (Exon2),NM_001144932 (Exon2),NM_001130725 (Exon2)
F-006020-00	CM-006020-01	PSMB6	5694	CTATGTTGATGCTACCTACC	GGG	hg38|+chr17:4798089-4798111	NM_001270481.1 (Exon5),NM_002798.2 (Exon5)
F-006020-00	CM-006020-02	PSMB6	5694	CTTGGTCATGCCTTCCCGGT	AGG	hg38|-chr17:4798103-4798125	NM_001270481.1 (Exon5),NM_002798.2 (Exon5)
F-006020-00	CM-006020-03	PSMB6	5694	CCTGTGGAAACCGAGCTGGT	AGG	hg38|-chr17:4797548-4797570	NM_001270481.1 (Exon3),NM_002798.2 (Exon3)
F-006020-00	CM-006020-04	PSMB6	5694	AGTCACTCGATTGGCGATGT	AGG	hg38|-chr17:4797440-4797462	NM_001270481.1 (Exon3),NM_002798.2 (Exon3)
F-009578-00	CM-009578-01	PSMC1	5700	GCTGCCAGCAAACTGCCACT	GGG	hg38|+chr14:90260190-90260212	NM_002802.2 (Exon3)
F-009578-00	CM-009578-02	PSMC1	5700	CTCCAGGGTCAAAGTCAGAG	TGG	hg38|+chr14:90259154-90259176	NM_002802.2 (Exon2)
F-009578-00	CM-009578-03	PSMC1	5700	GAAGCCATGTCATTACCCAG	TGG	hg38|-chr14:90260205-90260227	NM_002802.2 (Exon3)
F-009578-00	CM-009578-04	PSMC1	5700	GTTAGGTGCATGCCGTGATA	GGG	hg38|+chr14:90264036-90264058	NM_002802.2 (Exon6)
F-009484-00	CM-009484-01	PSMC5	5705	GCACAAGATCCTGCCCAACA	AGG	hg38|+chr17:63830318-63830340	NM_001199163 (Exon6),NM_002805 (Exon6)
F-009484-00	CM-009484-02	PSMC5	5705	TCGTCCATGAAGATGATAGA	TGG	hg38|-chr17:63831083-63831105	NM_001199163 (Exon8),NM_002805 (Exon8)
F-009484-00	CM-009484-03	PSMC5	5705	CTGTCCTTCTGCATGACCTA	GGG	hg38|-chr17:63831910-63831932	NM_001199163 (Exon12),NM_002805 (Exon12)
F-009484-00	CM-009484-04	PSMC5	5705	CCATCATCAGTGACACTAAT	GGG	hg38|-chr17:63830345-63830367	NM_001199163 (Exon6),NM_002805 (Exon6)
F-009570-00	CM-009570-01	PSMC6	5706	TACCTGCCCAACACTCTGTA	GGG	hg38|-chr14:52708369-52708391	NM_002806 (Exon2)
F-009570-00	CM-009570-02	PSMC6	5706	CCTGAAGCGCCTTATCTCTA	GGG	hg38|-chr14:52707228-52707250	NM_002806 (Exon1)
F-009570-00	CM-009570-03	PSMC6	5706	GATGAGAAGCCGTCTCTCAT	AGG	hg38|-chr14:52707197-52707219	NM_002806 (Exon1)
F-009570-00	CM-009570-04	PSMC6	5706	TGTTATATGGACCACCAGGT	TGG	hg38|+chr14:52713951-52713973	NM_002806 (Exon7)
F-011369-00	CM-011369-01	PSMD13	5719	GCTGTCATGAAGGACGTACC	GGG	hg38|+chr11:237044-237066	NM_175932 (Exon1),NM_002817 (Exon1)
F-011369-00	CM-011369-02	PSMD13	5719	GTTGACATCAAGGATCTACC	AGG	hg38|+chr11:247427-247449	NM_175932 (Exon5),NM_002817 (Exon7)
F-011369-00	CM-011369-03	PSMD13	5719	CTGCCGGTCAGTATTCCTCA	GGG	hg38|-chr11:248954-248976	NM_175932 (Exon7),NM_002817 (Exon9)
F-011369-00	CM-011369-04	PSMD13	5719	CTGTGAACCGATGTCACACC	AGG	hg38|-chr11:247316-247338	NM_175932 (Exon5),NM_002817 (Exon7)
F-006024-00	CM-006024-01	PSMD14	10213	ATAGGCAATACCTGGATAGA	TGG	hg38|-chr2:161385560-161385582	NM_005805.5 (Exon8)
F-006024-00	CM-006024-02	PSMD14	10213	GGTTGGTATCACAGTCACCC	TGG	hg38|+chr2:161371188-161371210	NM_005805.5 (Exon7)
F-006024-00	CM-006024-03	PSMD14	10213	TACCAACCAACAACCATCTC	CGG	hg38|-chr2:161371173-161371195	NM_005805.5 (Exon7)
F-006024-00	CM-006024-04	PSMD14	10213	TTTGCATAAGAAGAGTTGGA	TGG	hg38|+chr2:161395089-161395111	NM_005805.5 (Exon10)
F-017212-00	CM-017212-01	PSMD2	5708	ATGCCAATCTCAGAGCTTCA	GGG	hg38|-chr3:184302451-184302473	NM_001278708 (Exon4),NM_001278709 (Exon4),NM_002808 (Exon6)
F-017212-00	CM-017212-02	PSMD2	5708	ACCCAGGGCACAACGCAGTA	GGG	hg38|-chr3:184302405-184302427	NM_001278708 (Exon4),NM_001278709 (Exon4),NM_002808 (Exon6),NM_001278709.1 (Exon4),NM_001278708.1 (Exon4),NM_002808.4 (Exon6)
F-017212-00	CM-017212-03	PSMD2	5708	GCATTGTGGGCCATGTTATA	GGG	hg38|-chr3:184301944-184301966	NM_001278708 (Exon3),NM_001278709 (Exon3),NM_002808 (Exon5),NM_002808.4 (Exon5),NM_001278709.1 (Exon3),NM_001278708.1 (Exon3)
F-017212-00	CM-017212-04	PSMD2	5708	CCTGTGGAATGATAGCAGTA	GGG	hg38|+chr3:184305790-184305812	NM_001278708 (Exon11),NM_001278709 (Exon11),NM_002808 (Exon13),NM_001278709.1 (Exon11),NM_001278708.1 (Exon11),NM_002808.4 (Exon13)
F-011365-00	CM-011365-01	PSMD4	5710	GATGGTGTTGGAAAGCACTA	TGG	hg38|+chr1:151254782-151254804	NM_002810.2 (Exon1)
F-011365-00	CM-011365-02	PSMD4	5710	GGCAAGATCACCTTCTGCAC	GGG	hg38|+chr1:151263990-151264012	NM_002810.2 (Exon3)
F-011365-00	CM-011365-03	PSMD4	5710	ATGCGCATCATTGCCTTTGT	GGG	hg38|+chr1:151264868-151264890	NM_002810.2 (Exon4)
F-011365-00	CM-011365-04	PSMD4	5710	TATGTTGACAGCATCCTGCT	GGG	hg38|-chr1:151262217-151262239	NM_002810.2 (Exon2)
F-021249-00	CM-021249-01	PSMD6	9861	GTCATTAACCCTTGGCTATA	TGG	hg38|-chr3:64013476-64013498	NM_014814 (Exon6),NM_001271780 (Exon6),NM_001271779 (Exon7),NM_001271781 (Exon6)
F-021249-00	CM-021249-02	PSMD6	9861	ATGCGATGGCGCTTAATAAT	CGG	hg38|+chr3:64022651-64022673	NM_001271779 (Exon2)
F-021249-00	CM-021249-03	PSMD6	9861	GGCTATTCGTGATTTCAAAC	AGG	hg38|-chr3:64018946-64018968	NM_014814 (Exon4),NM_001271780 (Exon4),NM_001271779 (Exon5),NM_001271781 (Exon4)
F-021249-00	CM-021249-04	PSMD6	9861	GGCAATGCCAACCTCTACTA	GGG	hg38|+chr3:64022727-64022749	NM_001271779 (Exon2)
F-009621-00	CM-009621-01	PSMD7	5713	ATGTGAAGCCGAAGGACCTA	GGG	hg38|+chr16:74302228-74302250	NM_002811 (Exon5)
F-009621-00	CM-009621-02	PSMD7	5713	TAGATGATCTGGTGGTTGAT	GGG	hg38|-chr16:74305419-74305441	NM_002811 (Exon7)
F-009621-00	CM-009621-03	PSMD7	5713	ATGACAAAGACGATTCTGTA	TGG	hg38|+chr16:74301067-74301089	NM_002811 (Exon3)
F-009621-00	CM-009621-04	PSMD7	5713	ACTGAAATGTACGCTTCTGT	AGG	hg38|-chr16:74302254-74302276	NM_002811 (Exon5)
F-004308-00	CM-004308-01	PTTG1	9232	CCCATCCTTAGCAACCACAC	GGG	hg38|-chr5:160422359-160422381	NM_004219.3 (Exon2),NM_001282383.1 (Exon1),NM_001282383.1 (Exon2),NM_001282382.1 (Exon1)
F-004308-00	CM-004308-02	PTTG1	9232	TCAGCAATCAAAGCCTTAGA	TGG	hg38|+chr5:160422705-160422727	NM_004219.3 (Exon3),NM_001282383.1 (Exon3),NM_001282382.1 (Exon2)
F-004308-00	CM-004308-03	PTTG1	9232	TTCTGGATAGGCATCATCTG	AGG	hg38|-chr5:160424277-160424299	NM_004219.3 (Exon4),NM_001282383.1 (Exon4),NM_001282382.1 (Exon3)
F-004308-00	CM-004308-04	PTTG1	9232	GATACTACCTAGAGGATTGA	AGG	hg38|-chr5:160424316-160424338	NM_004219.3 (Exon4),NM_001282383.1 (Exon4),NM_001282382.1 (Exon3)
F-007741-00	CM-007741-01	RAC2	5880	CTTGCTGTCCACCATCACAT	TGG	hg38|+chr22:37232879-37232901	NM_002872.4 (Exon3)
F-007741-00	CM-007741-02	RAC2	5880	ATAAGAGGCTGGGCTGACGA	GGG	hg38|+chr22:37231950-37231972	NM_002872.4 (Exon4)
F-007741-00	CM-007741-03	RAC2	5880	TACACCACCAACGCCTTTCC	CGG	hg38|-chr22:37241605-37241627	NM_002872.4 (Exon2)
F-007741-00	CM-007741-04	RAC2	5880	TTGGTGCCCACCAGGATGAT	GGG	hg38|+chr22:37231332-37231354	NM_002872.4 (Exon5)
F-006832-00	CM-006832-01	RAD21	5885	TCTGTTCAGACTCTAATAGG	AGG	hg38|+chr8:116857363-116857385	NM_006265 (Exon6)
F-006832-00	CM-006832-02	RAD21	5885	CGGCTTGGCTCTTCAATAAT	GGG	hg38|+chr8:116852069-116852091	NM_006265 (Exon11),NM_006265.2 (Exon11)
F-006832-00	CM-006832-03	RAD21	5885	GTGTAATTTAGAGAGCAGCG	TGG	hg38|-chr8:116866606-116866628	NM_006265 (Exon2)
F-006832-00	CM-006832-04	RAD21	5885	GAGTAGTTCGAATCTATCAC	AGG	hg38|-chr8:116863197-116863219	NM_006265 (Exon3)
F-004746-00	CM-004746-01	RANBP2	5903	GATCTGAAATCACTGTTAAT	AGG	hg38|-chr2:108764938-108764960	NM_006267 (Exon20)
F-004746-00	CM-004746-02	RANBP2	5903	GGTGATAGTGAATATCTGGT	AGG	hg38|-chr2:108755046-108755068	NM_006267 (Exon16)
F-004746-00	CM-004746-03	RANBP2	5903	CAAAGCCGTTGAATGTTACA	GGG	hg38|+chr2:108730864-108730886	NM_006267 (Exon3)
F-004746-00	CM-004746-04	RANBP2	5903	CTTGCTCTCGTCTCATTAGA	AGG	hg38|-chr2:108764232-108764254	NM_006267 (Exon20)
F-003623-00	CM-003623-01	RAP1A	5906	TTGTATATGAAGAACGGCCA	AGG	hg38|+chr1:111703360-111703382	NM_002884.3 (Exon5),NM_001291896.1 (Exon5),NM_001010935.2 (Exon6)
F-003623-00	CM-003623-02	RAP1A	5906	TCGAAATCCTGGATACTGCA	GGG	hg38|+chr1:111697472-111697494	NM_002884.3 (Exon4),NM_001291896.1 (Exon4),NM_001010935.2 (Exon5)
F-003623-00	CM-003623-03	RAP1A	5906	TAACGACTTACAGGACCTGA	GGG	hg38|+chr1:111703422-111703444	NM_002884.3 (Exon5),NM_001291896.1 (Exon5),NM_001010935.2 (Exon6)
F-003623-00	CM-003623-04	RAP1A	5906	GTCCTGTAAGTCGTTAAACG	TGG	hg38|-chr1:111703415-111703437	NM_002884.3 (Exon5),NM_001291896.1 (Exon5),NM_001010935.2 (Exon6)
F-021123-00	CM-021123-01	RBM19	9904	GACACTGAAGACTCACTTAG	TGG	hg38|+chr12:113918376-113918398	NM_016196.3 (Exon20),NM_001146698.1 (Exon20),NM_001146699.1 (Exon20),NM_016196.3 (Exon20),NM_001146698.1 (Exon20),NM_001146699.1 (Exon20)
F-021123-00	CM-021123-02	RBM19	9904	TTTCTTCCGAGCCAATGTCA	CGG	hg38|+chr12:113915058-113915080	NM_016196.3 (Exon21),NM_001146698.1 (Exon21),NM_001146699.1 (Exon21),NM_016196.3 (Exon21),NM_001146698.1 (Exon21),NM_001146699.1 (Exon21)
F-021123-00	CM-021123-03	RBM19	9904	GAGCTGCTTGAGAGCTTTCT	GGG	hg38|+chr12:113920614-113920636	NM_016196.3 (Exon19),NM_001146698.1 (Exon19),NM_001146699.1 (Exon19),NM_016196.3 (Exon19),NM_001146698.1 (Exon19),NM_001146699.1 (Exon19)
F-021123-00	CM-021123-04	RBM19	9904	ACTGGGACAGGCACACACAG	AGG	hg38|-chr12:113858831-113858853	NM_016196.3 (Exon22),NM_001146698.1 (Exon22),NM_001146699.1 (Exon22)
F-014780-00	CM-014780-01	RBM48	84060	GATGAACAGAGTTTCTTCGG	TGG	hg38|+chr7:92532423-92532445	NM_032120.2 (Exon3)
F-014780-00	CM-014780-02	RBM48	84060	GTTGAGCGATTCGCTTTATA	TGG	hg38|+chr7:92529551-92529573	NM_032120.2 (Exon2)
F-014780-00	CM-014780-03	RBM48	84060	CTGCTTTGAACACTTCTGCA	GGG	hg38|+chr7:92534498-92534520	NM_032120.2 (Exon4)
F-014780-00	CM-014780-04	RBM48	84060	ATGGTTTCTACCATCCTTAG	AGG	hg38|-chr7:92534624-92534646	NM_032120.2 (Exon4)
F-003531-00	CM-003531-01	RBM8A	9939	TGCGTCTTCGGCCACCTCTA	GGG	hg38|+chr1:145925911-145925933	NM_005105.4 (Exon6)
F-003531-00	CM-003531-02	RBM8A	9939	CATTATTACTCACAGCGTTG	TGG	hg38|+chr1:145926796-145926818	NM_005105.4 (Exon3)
F-003531-00	CM-003531-03	RBM8A	9939	AAACACCAGTCAACGCTGAT	GGG	hg38|+chr1:145926071-145926093	NM_005105.4 (Exon5)
F-003531-00	CM-003531-04	RBM8A	9939	GTCGTGTATGTCTTCTTCGG	TGG	hg38|+chr1:145926551-145926573	NM_005105.4 (Exon4)
F-013835-00	CM-013835-01	RCC2	55920	CTACAGGACACAACTCAGAT	GGG	hg38|-chr1:17416630-17416652	NM_018715 (Exon8),NM_001136204 (Exon7)
F-013835-00	CM-013835-02	RCC2	55920	CACCGAACCCGAGCACACCA	AGG	hg38|-chr1:17438238-17438260	NM_018715 (Exon2),NM_001136204 (Exon1)
F-013835-00	CM-013835-03	RCC2	55920	ATGTGGGCGGAACCACACCT	TGG	hg38|-chr1:17422714-17422736	NM_018715 (Exon5),NM_001136204 (Exon4)
F-013835-00	CM-013835-04	RCC2	55920	TACCCAGCTGACCATATTCA	GGG	hg38|+chr1:17420711-17420733	NM_018715 (Exon7),NM_001136204 (Exon6)
F-006302-00	CM-006302-01	REV3L	5980	TCAGTGTACACCAGCCAATA	TGG	hg38|-chr6:111387798-111387820	NM_002912.4 (Exon10),NM_001286431.1 (Exon12),NM_001286432.1 (Exon11)
F-006302-00	CM-006302-02	REV3L	5980	CCCTGGTCTACAGGCCATAT	GGG	hg38|-chr6:111389172-111389194	NM_002912.4 (Exon8),NM_001286431.1 (Exon10),NM_001286432.1 (Exon9)
F-006302-00	CM-006302-03	REV3L	5980	ATGCAACTCCACACTGATTA	GGG	hg38|+chr6:111358979-111359001	NM_002912.4 (Exon18),NM_001286431.1 (Exon20),NM_001286432.1 (Exon19)
F-006302-00	CM-006302-04	REV3L	5980	TTGGTCCAGCTTTGATTCTA	GGG	hg38|+chr6:111374116-111374138	NM_002912.4 (Exon14),NM_001286431.1 (Exon16),NM_001286432.1 (Exon15)
F-008555-00	CM-008555-01	RHOC	389	GATGACATCAGTGTCCGGGT	AGG	hg38|+chr1:112703036-112703058	NM_001042679 (Exon4),NM_001042678 (Exon3),NM_175744 (Exon4)
F-008555-00	CM-008555-02	RHOC	389	ACTGCGGCCTCTCTCCTACC	CGG	hg38|-chr1:112703050-112703072	NM_001042679 (Exon4),NM_001042678 (Exon3),NM_175744 (Exon4)
F-008555-00	CM-008555-03	RHOC	389	CTGGCCAAGATGAAGCAGGT	GGG	hg38|-chr1:112702558-112702580	NM_001042679 (Exon5),NM_001042678 (Exon4),NM_175744 (Exon5)
F-008555-00	CM-008555-04	RHOC	389	CACCAGGATGATGGGCACGT	TGG	hg38|+chr1:112702626-112702648	NM_001042679 (Exon5),NM_001042678 (Exon4),NM_175744 (Exon5)
F-190229-00	CM-190229-01	RNF103-CHMP3	100526767	GCCAGAACCTCCAGGAGCGA	TGG	hg38|-chr2:86505881-86505903	NM_001198954.1 (Exon8)
F-190229-00	CM-190229-02	RNF103-CHMP3	100526767	GGCTGCCTCAGAGGATGAGG	AGG	hg38|-chr2:86505860-86505882	NM_001198954.1 (Exon8)
F-190229-00	CM-190229-03	RNF103-CHMP3	100526767	AGGAGCGATGGCTGCCTCAG	AGG	hg38|-chr2:86505869-86505891	NM_001198954.1 (Exon8)
F-190229-00	CM-190229-04	RNF103-CHMP3	100526767	GATGGCTGCCTCAGAGGATG	AGG	hg38|-chr2:86505863-86505885	NM_001198954.1 (Exon8)
F-007134-00	CM-007134-01	RNF183	138065	GAGGATGACGGCCATCAGGT	AGG	hg38|+chr9:113297672-113297694	NM_145051.3 (Exon2),NM_145051.3 (Exon2)
F-007134-00	CM-007134-02	RNF183	138065	GAGGATGGGCGTAGACACGG	TGG	hg38|+chr9:113297753-113297775	NM_145051.3 (Exon2),NM_145051.3 (Exon2)
F-007134-00	CM-007134-03	RNF183	138065	GATGGCCTTCCAGGATGACA	TGG	hg38|+chr9:113297896-113297918	NM_145051.3 (Exon2),NM_145051.3 (Exon2)
F-007134-00	CM-007134-04	RNF183	138065	CTGTGGGCTGGCGACAGAGT	GGG	hg38|+chr9:113297995-113298017	NM_145051.3 (Exon2)
F-015749-00	CM-015749-01	RPA1	6117	GTGAAATCAAACTGAACCGT	AGG	hg38|-chr17:1879341-1879363	NM_002945.3 (Exon10)
F-015749-00	CM-015749-02	RPA1	6117	GCTGGCAATGGGCACCACTT	TGG	hg38|-chr17:1875751-1875773	NM_002945.3 (Exon7)
F-015749-00	CM-015749-03	RPA1	6117	CGGTGTCGCACTTCTCACAG	CGG	hg38|-chr17:1888794-1888816	NM_002945.3 (Exon14)
F-015749-00	CM-015749-04	RPA1	6117	GCTCCTTTGATAGCCAACAC	GGG	hg38|-chr17:1880570-1880592	NM_002945.3 (Exon12)
F-017058-00	CM-017058-01	RPA2	6118	GCATGATCTTAAAGGCTACC	AGG	hg38|+chr1:27897088-27897110	NM_001286076 (Exon6),NM_002946 (Exon6),NM_001297558 (Exon6)
F-017058-00	CM-017058-02	RPA2	6118	GTGAAGCAGGGAACTTTGGT	GGG	hg38|-chr1:27894335-27894357	NM_001286076 (Exon7),NM_002946 (Exon7),NM_001297558 (Exon7)
F-017058-00	CM-017058-03	RPA2	6118	TCTTAATTCAGCCCTCAGCA	GGG	hg38|-chr1:27894386-27894408	NM_001286076 (Exon7),NM_002946 (Exon7),NM_001297558 (Exon7)
F-017058-00	CM-017058-04	RPA2	6118	ACCCACTGGCGAACGTCCAT	GGG	hg38|+chr1:27906938-27906960	NM_001286076 (Exon4),NM_002946 (Exon4),NM_001297558 (Exon4)
F-013714-00	CM-013714-01	RPL13	6137	GGCTCACCTGCGGATCTTAC	GGG	hg38|-chr16:89561048-89561070	NM_033251.2 (Exon1),NM_000977.3 (Exon2),NM_001243131.1 (Exon2),NM_001243130.1 (Exon2),NM_033251.2 (Exon1),NM_000977.3 (Exon2),NM_001243131.1 (Exon2),NM_001243130.1 (Exon2)
F-013714-00	CM-013714-02	RPL13	6137	GTGTTCACTTACGTTCCGGA	CGG	hg38|-chr16:89562381-89562403	NM_033251.2 (Exon4),NM_000977.3 (Exon5),NM_001243131.1 (Exon6),NM_001243130.1 (Exon5),NM_033251.2 (Exon4),NM_000977.3 (Exon5),NM_001243131.1 (Exon6),NM_001243130.1 (Exon5)
F-013714-00	CM-013714-03	RPL13	6137	ACGTTCCGGACGGGCATGAC	CGG	hg38|-chr16:89562371-89562393	NM_033251.2 (Exon4),NM_000977.3 (Exon5),NM_001243131.1 (Exon6),NM_001243130.1 (Exon5),NM_033251.2 (Exon4),NM_000977.3 (Exon5),NM_001243131.1 (Exon6),NM_001243130.1 (Exon5)
F-013714-00	CM-013714-04	RPL13	6137	TGTTCACTTACGTTCCGGAC	GGG	hg38|-chr16:89562380-89562402	NM_033251.2 (Exon4),NM_000977.3 (Exon5),NM_001243131.1 (Exon6),NM_001243130.1 (Exon5),NM_033251.2 (Exon4),NM_000977.3 (Exon5),NM_001243131.1 (Exon6),NM_001243130.1 (Exon5)
F-012948-00	CM-012948-01	RPL14	9045	TTGTCGGACATACTTCTGGT	GGG	hg38|-chr3:40461409-40461431	NM_003973.4 (Exon4),NM_001034996.2 (Exon4)
F-012948-00	CM-012948-02	RPL14	9045	TCATCCTCAAGTTTCCGCAC	AGG	hg38|+chr3:40458715-40458737	NM_003973.4 (Exon3),NM_001034996.2 (Exon3)
F-012948-00	CM-012948-03	RPL14	9045	TTAGTGGACAGTTACCTGTG	CGG	hg38|-chr3:40458729-40458751	NM_003973.4 (Exon3),NM_001034996.2 (Exon3)
F-012948-00	CM-012948-04	RPL14	9045	CTTGTCGGACATACTTCTGG	TGG	hg38|-chr3:40461410-40461432	NM_003973.4 (Exon4),NM_001034996.2 (Exon4)
F-013633-00	CM-013633-01	RPL17	6139	AGAATCTACATCTAAACCCT	GGG	hg38|+chr18:49489533-49489555	NM_001199345.1 (Exon5),NM_000985.4 (Exon6),NM_001035006.2 (Exon6),NM_001199342.1 (Exon7),NM_001199341.1 (Exon6),NM_001199340.1 (Exon7),NM_001199344.1 (Exon6),NM_001199343.1 (Exon7)
F-013633-00	CM-013633-02	RPL17	6139	TCAGTTTCTTCTGGGATATC	TGG	hg38|+chr18:49488548-49488570	NM_001199345.1 (Exon6),NM_000985.4 (Exon7),NM_001035006.2 (Exon7),NM_001199342.1 (Exon8),NM_001199341.1 (Exon7),NM_001199340.1 (Exon8),NM_001199344.1 (Exon7),NM_001199343.1 (Exon8)
F-013633-00	CM-013633-03	RPL17	6139	GAGAATCTACATCTAAACCC	TGG	hg38|+chr18:49489532-49489554	NM_001199345.1 (Exon5),NM_000985.4 (Exon6),NM_001035006.2 (Exon6),NM_001199342.1 (Exon7),NM_001199341.1 (Exon6),NM_001199340.1 (Exon7),NM_001199344.1 (Exon6),NM_001199343.1 (Exon7)
F-013633-00	CM-013633-04	RPL17	6139	TCCTGTCCACTTACATTTCG	TGG	hg38|+chr18:49491518-49491540	NM_001199345.1 (Exon2),NM_000985.4 (Exon2),NM_001035006.2 (Exon2),NM_001199342.1 (Exon3),NM_001199341.1 (Exon2),NM_001199340.1 (Exon3),NM_001199344.1 (Exon2),NM_001199343.1 (Exon3)
F-010865-00	CM-010865-01	RPL19	6143	TCCGGAAGCTCATCAAAGAT	GGG	hg38|+chr17:39202326-39202348	NM_000981.3 (Exon3)
F-010865-00	CM-010865-02	RPL19	6143	GCTTCCGGATCTGCTGACCT	GGG	hg38|-chr17:39202312-39202334	NM_000981.3 (Exon3)
F-010865-00	CM-010865-03	RPL19	6143	TTCTCCACAGGTAAGCGGAA	GGG	hg38|+chr17:39202979-39203001	NM_000981.3 (Exon4)
F-010865-00	CM-010865-04	RPL19	6143	CTTTCCCAGGTCAGCAGATC	CGG	hg38|+chr17:39202308-39202330	NM_000981.3 (Exon3)
F-012863-00	CM-012863-01	RPL23A	6147	ATAGCATAGTGGTCAAGCCT	GGG	hg38|-chr17:28722718-28722740	NM_000984.5 (Exon3)
F-012863-00	CM-012863-02	RPL23A	6147	AGTACTGACTTGTTTCTCCT	GGG	hg38|-chr17:28720877-28720899	NM_000984.5 (Exon2)
F-012863-00	CM-012863-03	RPL23A	6147	AGGCCCAACTCACCGAATCA	GGG	hg38|-chr17:28722890-28722912	NM_000984.5 (Exon3)
F-012863-00	CM-012863-04	RPL23A	6147	GCGCCGAAAGCGAAGAAGGA	AGG	hg38|+chr17:28720009-28720031	NM_000984.5 (Exon1)
F-012859-00	CM-012859-01	RPL27	6155	TCTTGAAATGCTCACCTTGT	GGG	hg38|-chr17:43000095-43000117	NM_000988 (Exon3),NM_000988.3 (Exon3)
F-012859-00	CM-012859-02	RPL27	6155	GGGATATCCACAGAGTACCT	GGG	hg38|-chr17:43002668-43002690	NM_000988 (Exon4),NM_000988.3 (Exon4)
F-012859-00	CM-012859-03	RPL27	6155	ACGCAAAGCTGTCATCGTGA	AGG	hg38|+chr17:42998810-42998832	NM_000988 (Exon2),NM_000988.3 (Exon2)
F-012859-00	CM-012859-04	RPL27	6155	ACAATCACCTAATGCCCACA	AGG	hg38|+chr17:43000081-43000103	NM_000988 (Exon3)
F-011159-00	CM-011159-01	RPL27A	6157	GAAGCCGGCACTTACCTATG	CGG	hg38|-chr11:8683258-8683280	NM_000990.4 (Exon2)
F-011159-00	CM-011159-02	RPL27A	6157	AGCCACGGCCACGGCCGCAT	AGG	hg38|+chr11:8683244-8683266	NM_000990.4 (Exon2)
F-011159-00	CM-011159-03	RPL27A	6157	TTACCTCTTCCTAGCCACCC	AGG	hg38|+chr11:8684704-8684726	NM_000990.4 (Exon4)
F-011159-00	CM-011159-04	RPL27A	6157	AAACGAAACACCTACCATGT	TGG	hg38|-chr11:8682809-8682831	NM_000990.4 (Exon1)
F-013604-00	CM-013604-01	RPL30	6156	GATGGTGGCCGCAAAGAAGA	CGG	hg38|-chr8:98045346-98045368	NM_000989.3 (Exon2)
F-013604-00	CM-013604-02	RPL30	6156	TCTTCGATTACCTCAAAGCT	GGG	hg38|+chr8:98044932-98044954	NM_000989.3 (Exon3)
F-013604-00	CM-013604-03	RPL30	6156	CGCTGGAGTCGATCAACTCT	AGG	hg38|-chr8:98045059-98045081	NM_000989.3 (Exon3)
F-013604-00	CM-013604-04	RPL30	6156	CAGACAAGGCAAAGCGAAAT	TGG	hg38|-chr8:98044974-98044996	NM_000989.3 (Exon3)
F-013478-00	CM-013478-01	RPL37A	6168	GCCAAACGTACCAAGAAAGT	CGG	hg38|+chr2:216499270-216499292	NM_000998.4 (Exon2)
F-013478-00	CM-013478-02	RPL37A	6168	CCAAACGTACCAAGAAAGTC	GGG	hg38|+chr2:216499271-216499293	NM_000998.4 (Exon2)
F-013478-00	CM-013478-03	RPL37A	6168	CTTTACCGTGACAGCGGAAG	TGG	hg38|-chr2:216501343-216501365	NM_000998.4 (Exon4)
F-013478-00	CM-013478-04	RPL37A	6168	CTAGACTCACTTGTACGTCC	AGG	hg38|-chr2:216500019-216500041	NM_000998.4 (Exon3)
F-011133-00	CM-011133-01	RPL38	6169	TACATTTGGCATCCTTTCGT	CGG	hg38|-chr17:74204171-74204193	NM_000999.3 (Exon3),NM_001035258.1 (Exon3),NM_000999.3 (Exon3),NM_001035258.1 (Exon3)
F-011133-00	CM-011133-02	RPL38	6169	ACATTTGGCATCCTTTCGTC	GGG	hg38|-chr17:74204170-74204192	NM_000999.3 (Exon3),NM_001035258.1 (Exon3),NM_000999.3 (Exon3),NM_001035258.1 (Exon3)
F-011133-00	CM-011133-03	RPL38	6169	CAGCAGATACCTTTACACCC	TGG	hg38|+chr17:74209236-74209258	NM_000999.3 (Exon4),NM_001035258.1 (Exon4),NM_000999.3 (Exon4),NM_001035258.1 (Exon4)
F-011133-00	CM-011133-04	RPL38	6169	CCTGCTCACAGCCCGACGAA	AGG	hg38|+chr17:74204159-74204181	NM_000999.3 (Exon3),NM_001035258.1 (Exon3),NM_000999.3 (Exon3),NM_001035258.1 (Exon3)
F-008956-00	CM-008956-01	RPL4	6124	GTGTGCTCGCCCACTGATAT	CGG	hg38|-chr15:66503505-66503527	NM_000968 (Exon2),NM_000968.3 (Exon2)
F-008956-00	CM-008956-02	RPL4	6124	GTGGTGCTCGAAGGGCTCTT	TGG	hg38|+chr15:66500294-66500316	NM_000968 (Exon8)
F-008956-00	CM-008956-03	RPL4	6124	AGAACTTCCACTCACCATGG	CGG	hg38|+chr15:66504773-66504795	NM_000968 (Exon1)
F-008956-00	CM-008956-04	RPL4	6124	TCTTCTTTAGGACTCTGCGA	TGG	hg38|+chr15:66500145-66500167	NM_000968 (Exon9),NM_000968.3 (Exon9)
F-013727-00	CM-013727-01	RPL7	6129	TTCAGCTTCGAAAGGCAAGG	AGG	hg38|-chr8:73292388-73292410	NM_000971 (Exon3),NM_000971.3 (Exon3)
F-013727-00	CM-013727-02	RPL7	6129	TGATTGCTCGATCTCTTGGT	AGG	hg38|-chr8:73291547-73291569	NM_000971 (Exon5),NM_000971.3 (Exon5)
F-013727-00	CM-013727-03	RPL7	6129	TAACGTTAGAGAGAAGAAGA	AGG	hg38|-chr8:73292784-73292806	NM_000971 (Exon2),NM_000971.3 (Exon2)
F-013727-00	CM-013727-04	RPL7	6129	AACTCACTCTACACCCTCCA	TGG	hg38|+chr8:73293592-73293614	NM_000971 (Exon1),NM_000971.3 (Exon1)
F-010864-00	CM-010864-01	RPLP0	6175	TATCCGAAATGTTTCATTGT	GGG	hg38|-chr12:120199448-120199470	NM_053275.3 (Exon3),NM_001002.3 (Exon3),NM_053275.3 (Exon3),NM_001002.3 (Exon3)
F-010864-00	CM-010864-02	RPLP0	6175	CTGCACTTACGATGATCTTA	AGG	hg38|+chr12:120200720-120200742	NM_053275.3 (Exon2),NM_001002.3 (Exon2),NM_053275.3 (Exon2),NM_001002.3 (Exon2)
F-010864-00	CM-010864-03	RPLP0	6175	GCAGACTGCTGCCTCATATC	CGG	hg38|-chr12:120199187-120199209	NM_053275.3 (Exon4),NM_001002.3 (Exon4),NM_001002.3 (Exon4),NM_053275.3 (Exon4)
F-010864-00	CM-010864-04	RPLP0	6175	TGTTGCTGGCCAATAAGGTA	AGG	hg38|-chr12:120199112-120199134	NM_053275.3 (Exon4),NM_001002.3 (Exon4),NM_053275.3 (Exon4),NM_001002.3 (Exon4)
F-011155-00	CM-011155-01	RPS24	6229	TACAAAGATGACATCCGGTG	TGG	hg38|-chr10:78035590-78035612	NM_001026.4 (Exon3),NM_033022.3 (Exon3),NM_001142285.1 (Exon3),NM_001142284.1 (Exon3),NM_001142283.1 (Exon3),NM_001142282.1 (Exon3)
F-011155-00	CM-011155-02	RPS24	6229	ACTCTTGCAAGTCTATGTTT	GGG	hg38|-chr10:78035700-78035722	NM_001026.4 (Exon3),NM_033022.3 (Exon3),NM_001142285.1 (Exon3),NM_001142284.1 (Exon3),NM_001142283.1 (Exon3),NM_001142282.1 (Exon3)
F-011155-00	CM-011155-03	RPS24	6229	CTTTCTAGTGCGGATAGTTA	CGG	hg38|-chr10:78035359-78035381	NM_001026.4 (Exon2),NM_033022.3 (Exon2),NM_001142285.1 (Exon2),NM_001142284.1 (Exon2),NM_001142283.1 (Exon2),NM_001142282.1 (Exon2)
F-011155-00	CM-011155-04	RPS24	6229	CCCAGGGAGACTCACCATGA	TGG	hg38|-chr10:78033897-78033919	NM_001026.4 (Exon1),NM_033022.3 (Exon1),NM_001142285.1 (Exon1),NM_001142284.1 (Exon1),NM_001142283.1 (Exon1),NM_001142282.1 (Exon1)
F-016947-00	CM-016947-01	RRN3	54700	GTTGCATGTACAACACGGGT	GGG	hg38|+chr16:15061758-15061780	NM_018427.4 (Exon18),NM_001301064.1 (Exon17)
F-016947-00	CM-016947-02	RRN3	54700	ACTGGGTTGCATGTACAACA	CGG	hg38|+chr16:15061753-15061775	NM_018427.4 (Exon18),NM_001301064.1 (Exon17)
F-016947-00	CM-016947-03	RRN3	54700	CTGGGTTGCATGTACAACAC	GGG	hg38|+chr16:15061754-15061776	NM_018427.4 (Exon18),NM_001301064.1 (Exon17)
F-016947-00	CM-016947-04	RRN3	54700	ATAGCAGACATCCTTCATGT	AGG	hg38|+chr16:15074730-15074752	NM_018427.4 (Exon11),NM_001301064.1 (Exon10)
F-018179-00	CM-018179-01	RSPO1	284654	TCAGGGCAGAAGAGGAGGAA	GGG	hg38|-chr1:37612903-37612925	NM_001242910.1 (Exon6),NM_001242909.1 (Exon7),NM_001242908.1 (Exon7),NM_001038633.3 (Exon8)
F-018179-00	CM-018179-02	RSPO1	284654	TTGTTTCAGGGCAGAAGAGG	AGG	hg38|-chr1:37612908-37612930	NM_001242910.1 (Exon6),NM_001242909.1 (Exon7),NM_001242908.1 (Exon7),NM_001038633.3 (Exon8)
F-018179-00	CM-018179-03	RSPO1	284654	TTCAGGGCAGAAGAGGAGGA	AGG	hg38|-chr1:37612904-37612926	NM_001242910.1 (Exon6),NM_001242909.1 (Exon7),NM_001242908.1 (Exon7),NM_001038633.3 (Exon8)
F-018179-00	CM-018179-04	RSPO1	284654	TGGTTGTTTCAGGGCAGAAG	AGG	hg38|-chr1:37612911-37612933	NM_001242910.1 (Exon6),NM_001242909.1 (Exon7),NM_001242908.1 (Exon7),NM_001038633.3 (Exon8)
F-014104-00	CM-014104-01	RTF1	23168	CTTGTTGTGGGATGTTACCT	AGG	hg38|-chr15:41466136-41466158	NM_015138 (Exon6),NM_015138.4 (Exon6)
F-014104-00	CM-014104-02	RTF1	23168	TCTGACAGTGACGATGAGGT	GGG	hg38|+chr15:41438414-41438436	NM_015138 (Exon2),NM_015138.4 (Exon2)
F-014104-00	CM-014104-03	RTF1	23168	TTGTGTGGGTCGAGCAGCGG	CGG	hg38|+chr15:41417130-41417152	NM_015138 (Exon1),NM_015138.4 (Exon1)
F-014104-00	CM-014104-04	RTF1	23168	ACTCTAAACGGAACACGCGT	TGG	hg38|-chr15:41475537-41475559	NM_015138 (Exon10)
F-008977-00	CM-008977-01	RUVBL1	8607	GTGAACAAGTACATCGACCA	GGG	hg38|-chr3:128097447-128097469	NM_003707.2 (Exon8)
F-008977-00	CM-008977-02	RUVBL1	8607	GCTGCGAATAAAGGAGACCA	AGG	hg38|-chr3:128104901-128104923	NM_003707.2 (Exon4)
F-008977-00	CM-008977-03	RUVBL1	8607	GTTGGATGCAAAGATGACGA	TGG	hg38|+chr3:128097320-128097342	NM_003707.2 (Exon8)
F-008977-00	CM-008977-04	RUVBL1	8607	CTCCAGGGCGCGGTGCAGGT	AGG	hg38|+chr3:128097356-128097378	NM_003707.2 (Exon8)
F-012299-00	CM-012299-03	RUVBL2	10856	GATGACGTCGATCTCGTGCA	GGG	hg38|-chr19:49010552-49010574	NM_006666 (Exon9)
F-012299-00	CM-012299-01	RUVBL2	10856	AGATTGATCGACCAGCAACA	GGG	hg38|+chr19:49007343-49007365	NM_006666 (Exon6)
F-012299-00	CM-012299-02	RUVBL2	10856	ATGGAGACCATCTACGACCT	GGG	hg38|+chr19:49009815-49009837	NM_006666 (Exon7)
F-012299-00	CM-012299-04	RUVBL2	10856	CTTGGTGCCCAGGTCGTAGA	TGG	hg38|-chr19:49009822-49009844	NM_006666 (Exon7)
F-017283-00	CM-017283-01	SART1	9092	TTTGTTCTGACACAGGAGCA	GGG	hg38|-chr11:65977078-65977100	NM_005146.4 (Exon15)
F-017283-00	CM-017283-02	SART1	9092	CTTATCCTCGATGCAGTACA	CGG	hg38|-chr11:65977629-65977651	NM_005146.4 (Exon16)
F-017283-00	CM-017283-03	SART1	9092	TACAGTGCCCGGGACCTGCA	GGG	hg38|+chr11:65965893-65965915	NM_005146.4 (Exon7)
F-017283-00	CM-017283-04	SART1	9092	CTGCCGCTGAGCACGATGTA	GGG	hg38|-chr11:65978874-65978896	NM_005146.4 (Exon19)
F-019156-00	CM-019156-01	SASS6	163786	GATAACCAATCCCACAGGTT	GGG	hg38|+chr1:100103041-100103063	NM_194292.2 (Exon14),NM_001304829.1 (Exon13)
F-019156-00	CM-019156-02	SASS6	163786	TGTGCAGGCGGAGTAGTAGA	AGG	hg38|+chr1:100105816-100105838	NM_194292.2 (Exon13),NM_001304829.1 (Exon12)
F-019156-00	CM-019156-03	SASS6	163786	TTCTGGCTGAGTCCGCGTAA	AGG	hg38|+chr1:100085553-100085575	NM_194292.2 (Exon16),NM_001304829.1 (Exon15)
F-019156-00	CM-019156-04	SASS6	163786	GCTTACCTGAATTACTAAAT	AGG	hg38|+chr1:100085530-100085552	NM_194292.2 (Exon16),NM_001304829.1 (Exon15)
F-013442-00	CM-013442-01	SCAMP3	10067	TACCAGCAGACAAAGGAGCA	GGG	hg38|+chr1:155257522-155257544	NM_005698.3 (Exon6), NM_052837.2 (Exon5)
F-013442-00	CM-013442-02	SCAMP3	10067	CTGTATGAGCCATAGTTCTT	AGG	hg38|+chr1:155260544-155260566	NM_005698.3 (Exon3), NM_052837.2 (Exon2)
F-013442-00	CM-013442-03	SCAMP3	10067	AGAAACAGGAGGAGCTCAAC	CGG	hg38|-chr1:155260394-155260416	NM_005698.3 (Exon4), NM_052837.2 (Exon3)
F-013442-00	CM-013442-04	SCAMP3	10067	ACACATCCAGAGGTAGTACA	TGG	hg38|+chr1:155258824-155258846	NM_005698.3 (Exon5), NM_052837.2 (Exon4)
F-021169-00	CM-021169-01	SDAD1	55153	CTGGAGAAGTCATGACAGTA	GGG	hg38|-chr4:75964134-75964156	NM_018115 (Exon14),NM_001288983 (Exon13),NM_001288984 (Exon14),NM_001288983.1 (Exon13),NM_001288984.1 (Exon14),NM_018115.3 (Exon14)
F-021169-00	CM-021169-02	SDAD1	55153	CTGCAGAAGAAATTCCGGGT	AGG	hg38|-chr4:75961023-75961045	NM_018115 (Exon16),NM_001288983 (Exon15),NM_001288984 (Exon16),NM_001288983.1 (Exon15),NM_001288984.1 (Exon16),NM_018115.3 (Exon16)
F-021169-00	CM-021169-03	SDAD1	55153	AACCTTATCTCCAGATTGGT	GGG	hg38|-chr4:75969306-75969328	NM_018115 (Exon11),NM_001288983 (Exon10),NM_001288984 (Exon11),NM_001288983.1 (Exon10),NM_001288984.1 (Exon11),NM_018115.3 (Exon11)
F-021169-00	CM-021169-04	SDAD1	55153	TTGGCCTTCCGCTCCTCCAT	GGG	hg38|+chr4:75957665-75957687	NM_018115 (Exon19),NM_001288983 (Exon18),NM_001288984 (Exon19),NM_001288983.1 (Exon18),NM_001288984.1 (Exon19),NM_018115.3 (Exon19)
F-019808-00	CM-019808-01	SF3A3	10946	TCTCTGGGCTCGCTCTTCTA	GGG	hg38|+chr1:37978803-37978825	NM_006802.2 (Exon11)
F-019808-00	CM-019808-02	SF3A3	10946	TGAAGCTTATACAGCCAGTA	GGG	hg38|+chr1:37969436-37969458	NM_006802.2 (Exon14)
F-019808-00	CM-019808-03	SF3A3	10946	ATGAGCATGACGCCATTCCT	GGG	hg38|+chr1:37968117-37968139	NM_006802.2 (Exon15)
F-019808-00	CM-019808-04	SF3A3	10946	CTGAAGCTCACCGGCCATCC	AGG	hg38|+chr1:37980575-37980597	NM_006802.2 (Exon8)
F-006455-00	CM-006455-01	SFPQ	6421	ATGATCGTGGAAGATCTACA	GGG	hg38|-chr1:35190777-35190799	NM_005066.2 (Exon3)
F-006455-00	CM-006455-02	SFPQ	6421	TCTACCTGCTGATATCACGG	AGG	hg38|-chr1:35191427-35191449	NM_005066.2 (Exon2)
F-006455-00	CM-006455-03	SFPQ	6421	TTACAGCCGAATGGGCTACA	TGG	hg38|-chr1:35187978-35188000	NM_005066.2 (Exon7)
F-006455-00	CM-006455-04	SFPQ	6421	GATCGGTTCCGGAGTCGTGG	CGG	hg38|-chr1:35193018-35193040	NM_005066.2 (Exon1)
F-012286-00	CM-012286-01	SLBP	7884	CTGCAGATTCAAGGTCTACA	GGG	hg38|+chr4:1694815-1694837	NM_006527.3 (Exon7),NM_001306075.1 (Exon6),NM_001306074.1 (Exon6)
F-012286-00	CM-012286-02	SLBP	7884	GTGTGCCAGAGTACACATCC	TGG	hg38|+chr4:1693695-1693717	NM_006527.3 (Exon8),NM_001306075.1 (Exon7),NM_001306074.1 (Exon7)
F-012286-00	CM-012286-03	SLBP	7884	GACAGAAGCAGATCAACTAT	GGG	hg38|-chr4:1699608-1699630	NM_006527.3 (Exon5),NM_001306075.1 (Exon4),NM_001306074.1 (Exon4)
F-012286-00	CM-012286-04	SLBP	7884	GATGAATGCCAGGTTGTCGA	AGG	hg38|+chr4:1696326-1696348	NM_006527.3 (Exon6),NM_001306075.1 (Exon5),NM_001306074.1 (Exon5)
F-007399-00	CM-007399-01	SLC15A2	6565	CTGCCAGATTCAAGACTTGT	AGG	hg38|-chr3:121928459-121928481	NM_001145998.1 (Exon14),NM_021082.3 (Exon15)
F-007399-00	CM-007399-02	SLC15A2	6565	GTTTGCCCTAGGGTTCACGA	TGG	hg38|+chr3:121923211-121923233	NM_001145998.1 (Exon10),NM_021082.3 (Exon11)
F-007399-00	CM-007399-03	SLC15A2	6565	ATTACCTTTCATTCCATAAT	AGG	hg38|-chr3:121896476-121896498	NM_001145998.1 (Exon2),NM_021082.3 (Exon2)
F-007399-00	CM-007399-04	SLC15A2	6565	AGCACAGATTTCATGCTAGA	GGG	hg38|-chr3:121940387-121940409	NM_001145998.1 (Exon20),NM_021082.3 (Exon21)
F-003709-00	CM-003709-01	SLC29A1	2030	AGCGCAGATCATGGCCACGG	AGG	hg38|-chr6:44230452-44230474	NM_001304466.1 (Exon6),NM_001304465.1 (Exon6),NM_001304463.1 (Exon6),NM_001304462.1 (Exon7),NM_001078177.1 (Exon7),NM_001078175.2 (Exon7)
F-003709-00	CM-003709-02	SLC29A1	2030	GCTTGAGCTGCTGGTAGTAG	CGG	hg38|-chr6:44230819-44230841	NM_001304466.1 (Exon8),NM_001304465.1 (Exon8),NM_001304463.1 (Exon8),NM_001304462.1 (Exon9),NM_001078177.1 (Exon9),NM_001078175.2 (Exon9)
F-003709-00	CM-003709-03	SLC29A1	2030	CACAATTGCCCGGAACAGGA	AGG	hg38|-chr6:44233503-44233525	NM_001304466.1 (Exon13),NM_001304465.1 (Exon13),NM_001304463.1 (Exon13),NM_001304462.1 (Exon14),NM_001078177.1 (Exon14),NM_001078175.2 (Exon14)
F-003709-00	CM-003709-04	SLC29A1	2030	TTTGCTAATGAGGTCCAACT	TGG	hg38|-chr6:44230866-44230888	NM_001304466.1 (Exon8),NM_001304465.1 (Exon8),NM_001304463.1 (Exon8),NM_001304462.1 (Exon9),NM_001078177.1 (Exon9),NM_001078175.2 (Exon9)
F-007519-00	CM-007519-01	SLC2A6	11182	ATACTTGCCAAGGGCGTAGA	GGG	hg38|+chr9:133476229-133476251	NM_001145099.1 (Exon4), NM_017585.3 (Exon4)
F-007519-00	CM-007519-02	SLC2A6	11182	GTGCCTCAGCCCACGATACT	CGG	hg38|+chr9:133475086-133475108	NM_001145099.1 (Exon6), NM_017585.3 (Exon6)
F-007519-00	CM-007519-03	SLC2A6	11182	ATGATCCTCAACGACCTCCT	GGG	hg38|-chr9:133477177-133477199	NM_001145099.1 (Exon3), NM_017585.3 (Exon3)
F-007519-00	CM-007519-04	SLC2A6	11182	GGTGAGGGCGGCGATCAGCA	CGG	hg38|+chr9:133474020-133474042	NM_001145099.1 (Exon7), NM_017585.3 (Exon7)
F-007551-00	CM-007551-01	SLC36A2	153201	AGCCGCCATGCCAATGTATA	GGG	hg38|+chr5:151325351-151325373	NM_181776 (Exon8)
F-007551-00	CM-007551-02	SLC36A2	153201	GCCACTCACGGAGCCCACCA	GGG	hg38|+chr5:151317024-151317046	NM_181776 (Exon10)
F-007551-00	CM-007551-03	SLC36A2	153201	CACCTGGTGAAAGGCAACAT	GGG	hg38|-chr5:151344226-151344248	NM_181776 (Exon2)
F-007551-00	CM-007551-04	SLC36A2	153201	AATGTATAGGGAAGTGACGA	TGG	hg38|+chr5:151325363-151325385	NM_181776 (Exon8)
F-007563-00	CM-007563-01	SLC38A6	145389	TCACCTAAATCCAAAGACAC	CGG	hg38|-chr14:60982620-60982642	NM_001172702.1 (Exon2),NR_033344.1 (Exon2),NM_153811.2 (Exon2)
F-007563-00	CM-007563-02	SLC38A6	145389	AATTTGATGAATGCCATCAT	GGG	hg38|+chr14:60982559-60982581	NM_001172702.1 (Exon2),NR_033344.1 (Exon2),NM_153811.2 (Exon2)
F-007563-00	CM-007563-03	SLC38A6	145389	TTACAGGGAAGTGGATTAGA	GGG	hg38|-chr14:61050618-61050640	NM_001172702.1 (Exon13),NR_033344.1 (Exon13),NM_153811.2 (Exon13)
F-007563-00	CM-007563-04	SLC38A6	145389	ATATGGGCAATATTGAGGTA	TGG	hg38|-chr14:61045387-61045409	NM_001172702.1 (Exon11),NR_033344.1 (Exon11),NM_153811.2 (Exon11)
F-007338-00	CM-007338-01	SLC39A7	7922	CTGAAGTAGAGAGCGATGCC	GGG	hg38|-chr6:33201821-33201843	NM_001077516.1 (Exon3),NM_006979.2 (Exon2),NM_001288777.1 (Exon3)
F-007338-00	CM-007338-02	SLC39A7	7922	CTGTGGGAGTGTCCATGTCC	GGG	hg38|-chr6:33202101-33202123	NM_001077516.1 (Exon4),NM_006979.2 (Exon3),NM_001288777.1 (Exon4)
F-007338-00	CM-007338-03	SLC39A7	7922	ATGTAGCAGGACAGTCATTG	TGG	hg38|-chr6:33203021-33203043	NM_001077516.1 (Exon7),NM_006979.2 (Exon6),NM_001288777.1 (Exon7)
F-007338-00	CM-007338-04	SLC39A7	7922	GGACATGGACACTCCCACAG	TGG	hg38|+chr6:33202104-33202126	NM_001077516.1 (Exon4),NM_006979.2 (Exon3),NM_001288777.1 (Exon4)
F-018639-00	CM-018639-01	SLC46A2	57864	GGTTGGAACCAAGTGCAGGT	GGG	hg38|-chr9:112889720-112889742	NM_033051 (Exon1)
F-018639-00	CM-018639-02	SLC46A2	57864	CTGCTCCCATCCTACCTAAT	TGG	hg38|+chr9:112886445-112886467	NM_033051 (Exon3),NM_033051.3 (Exon3)
F-018639-00	CM-018639-03	SLC46A2	57864	TGCAGATGGAGATCTTTCGG	TGG	hg38|+chr9:112890351-112890373	NM_033051 (Exon1)
F-018639-00	CM-018639-04	SLC46A2	57864	GCCAGACACGGTATCCACGG	CGG	hg38|+chr9:112889938-112889960	NM_033051 (Exon1)
F-007600-00	CM-007600-01	SLC6A13	6540	GACTCGGCCACCTCAGAAAT	GGG	hg38|+chr12:226392-226414	NM_016615.4 (Exon9),NM_001190997.2 (Exon7)
F-007600-00	CM-007600-02	SLC6A13	6540	GTCTCAGGCACAACCAGTAA	TGG	hg38|-chr12:260018-260040	NM_016615.4 (Exon2),NM_001243392.1 (Exon2),NM_001190997.2 (Exon2),NM_016615.4 (Exon2),NM_001243392.1 (Exon2),NM_001190997.2 (Exon2)
F-007600-00	CM-007600-03	SLC6A13	6540	TCCAGGTGGGATGGATAGCA	GGG	hg38|-chr12:260040-260062	NM_016615.4 (Exon2),NM_001243392.1 (Exon2),NM_001190997.2 (Exon2),NM_016615.4 (Exon2),NM_001243392.1 (Exon2),NM_001190997.2 (Exon2)
F-007600-00	CM-007600-04	SLC6A13	6540	AGTTTGTGCTGTCAGTGGCT	GGG	hg38|-chr12:259912-259934	NM_016615.4 (Exon2),NM_001243392.1 (Exon2),NM_001190997.2 (Exon2),NM_016615.4 (Exon2),NM_001243392.1 (Exon2),NM_001190997.2 (Exon2)
F-007352-00	CM-007352-01	SLC6A19	340024	TACCTGTGTCAGAGCCACGG	AGG	hg38|+chr5:1201828-1201850	NM_001003841.2 (Exon1)
F-007352-00	CM-007352-02	SLC6A19	340024	CTGGAACACCAGCTGCGCGT	AGG	hg38|-chr5:1216893-1216915	NM_001003841.2 (Exon8)
F-007352-00	CM-007352-03	SLC6A19	340024	GAAGATGGTCAGGACGACAT	AGG	hg38|-chr5:1213488-1213510	NM_001003841.2 (Exon5)
F-007352-00	CM-007352-04	SLC6A19	340024	ATGCTCACGTCCTTCATGGT	GGG	hg38|+chr5:1210455-1210477	NM_001003841.2 (Exon3)
F-007640-00	CM-007640-01	SLC6A20	54716	TAGATGATGAGCACGCAATA	GGG	hg38|+chr3:45772569-45772591	NM_020208 (Exon5)
F-007640-00	CM-007640-02	SLC6A20	54716	ACATCTCGCTGTATTTGCTT	GGG	hg38|+chr3:45770253-45770275	NM_020208 (Exon7),NM_022405 (Exon6),NM_022405.3 (Exon6),NM_020208.3 (Exon7)
F-007640-00	CM-007640-03	SLC6A20	54716	CCACTGAATGGTAACCACAC	GGG	hg38|-chr3:45775942-45775964	NM_020208 (Exon4),NM_022405 (Exon4),NM_022405.3 (Exon4),NM_020208.3 (Exon4)
F-007640-00	CM-007640-04	SLC6A20	54716	TACCTGTGCCAGATGTACGG	CGG	hg38|-chr3:45796301-45796323	NM_020208 (Exon1),NM_022405 (Exon1),NM_022405.3 (Exon1),NM_020208.3 (Exon1)
F-016973-00	CM-016973-01	SLFNL1	200172	GCTGGTGGAGCTGGGCAAGC	TGG	hg38|-chr1:41016201-41016223	NM_144990.3 (Exon5),NM_001168247.2 (Exon6),NM_001300859.1 (Exon6)
F-016973-00	CM-016973-02	SLFNL1	200172	CAAGCTGGAAGAGAAGATGA	AGG	hg38|-chr1:41016186-41016208	NM_144990.3 (Exon5),NM_001168247.2 (Exon6),NM_001300859.1 (Exon6)
F-016973-00	CM-016973-03	SLFNL1	200172	GAAGATGAAGGCGCTGATGA	TGG	hg38|-chr1:41016174-41016196	NM_144990.3 (Exon5),NM_001168247.2 (Exon6),NM_001300859.1 (Exon6)
F-016973-00	CM-016973-04	SLFNL1	200172	CAGCAGCAGCTGCAGCAGCA	CGG	hg38|-chr1:41016137-41016159	NM_144990.3 (Exon5),NM_001168247.2 (Exon6),NM_001300859.1 (Exon6)
F-021129-00	CM-021129-01	SMU1	55234	ATGGCCACGAAATTCCTTCA	GGG	hg38|+chr9:33056191-33056213	NM_018225.2 (Exon9)
F-021129-00	CM-021129-02	SMU1	55234	CTTGCCTCGAAACAAATCTA	TGG	hg38|+chr9:33062109-33062131	NM_018225.2 (Exon5)
F-021129-00	CM-021129-03	SMU1	55234	GGTGCTGCCCAGGGATTTAA	AGG	hg38|+chr9:33053234-33053256	NM_018225.2 (Exon10)
F-021129-00	CM-021129-04	SMU1	55234	GTGCAACAGATCAAACACGG	TGG	hg38|-chr9:33053146-33053168	NM_018225.2 (Exon10)
F-014161-00	CM-014161-01	SNRNP200	23020	ATCCATGATGATTACCAGGT	GGG	hg38|+chr2:96281843-96281865	NM_014014.4 (Exon35)
F-014161-00	CM-014161-02	SNRNP200	23020	GGTGTAGTTGATGTAATAGT	AGG	hg38|+chr2:96278554-96278576	NM_014014.4 (Exon38)
F-014161-00	CM-014161-03	SNRNP200	23020	TTGGAGCTGCACATCCAGGT	AGG	hg38|-chr2:96283808-96283830	NM_014014.4 (Exon32)
F-014161-00	CM-014161-04	SNRNP200	23020	CTGCAGCAGCATTCGCAGGA	TGG	hg38|+chr2:96285234-96285256	NM_014014.4 (Exon30)
F-019577-00	CM-019577-01	SNRPA1	6627	TATTGGTTACCGGATTTCTT	AGG	hg38|+chr15:101286985-101287007	NM_003090 (Exon5),NM_003090.2 (Exon5)
F-019577-00	CM-019577-02	SNRPA1	6627	TCAAATCGCTGACTTACCTA	AGG	hg38|-chr15:101287655-101287677	NM_003090 (Exon4),NM_003090.2 (Exon4)
F-019577-00	CM-019577-03	SNRPA1	6627	CTGATCTGCGTTCTCTGCCA	GGG	hg38|+chr15:101284967-101284989	NM_003090 (Exon8)
F-019577-00	CM-019577-04	SNRPA1	6627	TATTGCTTGACAGGGTGATC	TGG	hg38|-chr15:101287693-101287715	NM_003090 (Exon4),NM_003090.2 (Exon4)
F-013617-00	CM-013617-01	SNRPD2	6633	GCGGCAGTTGATGAGCACTT	GGG	hg38|+chr19:45688428-45688450	NM_004597.5 (Exon2),NM_177542.2 (Exon3),NM_004597.5 (Exon2),NM_177542.2 (Exon3)
F-013617-00	CM-013617-02	SNRPD2	6633	ACCCAGCACTCACCTATCGA	AGG	hg38|+chr19:45688374-45688396	NM_004597.5 (Exon2),NM_177542.2 (Exon3),NM_004597.5 (Exon2),NM_177542.2 (Exon3)
F-013617-00	CM-013617-03	SNRPD2	6633	ATGTAGCGGTCTTTGTTGAC	TGG	hg38|+chr19:45687623-45687645	NM_004597.5 (Exon3),NM_177542.2 (Exon4),NM_004597.5 (Exon3),NM_177542.2 (Exon4)
F-013617-00	CM-013617-04	SNRPD2	6633	CCAGGAGTTTCTTATTGTTG	CGG	hg38|+chr19:45688409-45688431	NM_004597.5 (Exon2),NM_177542.2 (Exon3)
F-019085-00	CM-019085-01	SNRPD3	6634	GTGACATGTGAGACGAACAC	CGG	hg38|+chr22:24557726-24557748	NM_001278656.1 (Exon2),NM_004175.4 (Exon2),NR_103819.1 (Exon2)
F-019085-00	CM-019085-02	SNRPD3	6634	GCCTCATGCAGTACTTTAAT	CGG	hg38|-chr22:24557690-24557712	NM_001278656.1 (Exon2),NM_004175.4 (Exon2),NR_103819.1 (Exon2)
F-019085-00	CM-019085-03	SNRPD3	6634	ATGTGAGACGAACACCGGTG	AGG	hg38|+chr22:24557731-24557753	NM_001278656.1 (Exon2),NM_004175.4 (Exon2),NR_103819.1 (Exon2)
F-019085-00	CM-019085-04	SNRPD3	6634	CTTCCTGCCAAGATGTCTAT	TGG	hg38|+chr22:24557663-24557685	NM_001278656.1 (Exon2),NM_004175.4 (Exon2),NR_103819.1 (Exon2)
F-019575-00	CM-019575-01	SNRPF	6636	CCTTTCCTCAATGGACTAAC	AGG	hg38|+chr12:95861189-95861211	NM_003095.2 (Exon2)
F-019575-00	CM-019575-02	SNRPF	6636	CAGTGATGGTGAAACTTAAG	TGG	hg38|+chr12:95861217-95861239	NM_003095.2 (Exon2)
F-019575-00	CM-019575-03	SNRPF	6636	AGTGATGGTGAAACTTAAGT	GGG	hg38|+chr12:95861218-95861240	NM_003095.2 (Exon2)
F-019575-00	CM-019575-04	SNRPF	6636	AGTCCATTGAGGAAAGGTTT	GGG	hg38|-chr12:95861183-95861205	NM_003095.2 (Exon2)
F-012446-00	CM-012446-01	SNW1	22938	GAAGATGGCGCTCACCAGGT	GGG	hg38|-chr14:77761109-77761131	NM_012245 (Exon1)
F-012446-00	CM-012446-02	SNW1	22938	GGCAGCTCCTGATAAGAGGT	AGG	hg38|-chr14:77723176-77723198	NM_012245 (Exon11)
F-012446-00	CM-012446-03	SNW1	22938	GAGCTAAACAGAGGGTTATT	CGG	hg38|-chr14:77737015-77737037	NM_012245 (Exon6)
F-012446-00	CM-012446-04	SNW1	22938	GCATGACCGGAATCTTTCCA	GGG	hg38|-chr14:77723197-77723219	NM_012245 (Exon11)
F-020897-00	CM-020897-01	SPCS2	9789	GTACAGGGCGGGAGAAGCGG	TGG	hg38|+chr11:74949301-74949323	NM_014752.2 (Exon1)
F-020897-00	CM-020897-02	SPCS2	9789	GCGGCGGCAGCTGTACAGGG	CGG	hg38|+chr11:74949289-74949311	NM_014752.2 (Exon1)
F-020897-00	CM-020897-03	SPCS2	9789	GCCACTTCCTGTCCCGCAGT	TGG	hg38|-chr11:74949356-74949378	NM_014752.2 (Exon1)
F-020897-00	CM-020897-04	SPCS2	9789	CCTTATCCAACAAGCCGCTA	CGG	hg38|-chr11:74949378-74949400	NM_014752.2 (Exon1)
F-019231-00	CM-019231-01	SPDYE1	285955	TTGTGGTGCTCAAGGAGGAT	GGG	hg38|-chr7:44001242-44001264	NM_175064.2 (Exon1)
F-019231-00	CM-019231-02	SPDYE1	285955	GGTTCATGGAACGGTATAAC	TGG	hg38|-chr7:44007379-44007401	NM_175064.2 (Exon5)
F-019231-00	CM-019231-03	SPDYE1	285955	TATGTGAGAGCGGTTCTTCC	TGG	hg38|-chr7:44007408-44007430	NM_175064.2 (Exon5)
F-019231-00	CM-019231-04	SPDYE1	285955	AGGCGTTGGTATTGCCAGGA	GGG	hg38|-chr7:44005187-44005209	NM_175064.2 (Exon4)
F-014380-00	CM-014380-01	SRD5A3	79644	GCACTTGGCTCAGCACAGTT	AGG	hg38|-chr4:55364231-55364253	NM_024592 (Exon3),NM_024592.4 (Exon3)
F-014380-00	CM-014380-02	SRD5A3	79644	TCCTGGAAGATCGCGCAGCC	CGG	hg38|-chr4:55346457-55346479	NM_024592 (Exon1),NM_024592.4 (Exon1)
F-014380-00	CM-014380-03	SRD5A3	79644	ATCTATTGATGCAAGCACGG	TGG	hg38|+chr4:55367606-55367628	NM_024592 (Exon4),NM_024592.4 (Exon4)
F-014380-00	CM-014380-04	SRD5A3	79644	TCAGCACAGTTAGGCCAACA	AGG	hg38|-chr4:55364222-55364244	NM_024592 (Exon3),NM_024592.4 (Exon3)
F-015368-00	CM-015368-01	SRRM2	23524	GCATGCCGAGAAACTTTGGT	AGG	hg38|-chr16:2761807-2761829	NM_016333.3 (Exon11)
F-015368-00	CM-015368-02	SRRM2	23524	GCTTGCTGCAGGACAGACAT	GGG	hg38|-chr16:2766961-2766983	NM_016333.3 (Exon11)
F-015368-00	CM-015368-03	SRRM2	23524	TCTGCCACTGACACGCTCGT	AGG	hg38|-chr16:2767694-2767716	NM_016333.3 (Exon11)
F-015368-00	CM-015368-04	SRRM2	23524	AGGATTAGGCCGCTTCACCA	GGG	hg38|-chr16:2756507-2756529	NM_016333.3 (Exon2)
F-019234-00	CM-019234-01	SRRT	51593	GGTGACGACAGCTTTGACGA	GGG	hg38|+chr7:100884953-100884975	NM_015908 (Exon9),NM_001128853 (Exon9),NM_001128852 (Exon9),NM_001128854 (Exon9)
F-019234-00	CM-019234-02	SRRT	51593	TCAGGTCCCTGTTCACACCA	GGG	hg38|-chr7:100886267-100886289	NM_015908 (Exon13),NM_001128853 (Exon13),NM_001128852 (Exon13),NM_001128854 (Exon13)
F-019234-00	CM-019234-03	SRRT	51593	GTGAATATCGGGACTATGAC	CGG	hg38|+chr7:100881320-100881342	NM_015908 (Exon3),NM_001128853 (Exon3),NM_001128852 (Exon3),NM_001128854 (Exon3)
F-019234-00	CM-019234-04	SRRT	51593	GTGATGACGAGTACGATCGA	AGG	hg38|+chr7:100875601-100875623	NM_015908 (Exon2),NM_001128853 (Exon2),NM_001128852 (Exon2),NM_001128854 (Exon2)
F-030081-00	CM-030081-01	SRSF3	6428	TCGACAGTTCCACTCTTACA	CGG	hg38|-chr6:36598864-36598886	NR_036610.1 (Exon3),NM_003017.4 (Exon3)
F-030081-00	CM-030081-02	SRSF3	6428	TCCTACGATAATCATCTCGA	GGG	hg38|-chr6:36598939-36598961	NR_036610.1 (Exon3),NM_003017.4 (Exon3),NR_036610.1 (Exon3),NM_003017.4 (Exon3)
F-030081-00	CM-030081-03	SRSF3	6428	GCCCTCGAGATGATTATCGT	AGG	hg38|+chr6:36598938-36598960	NR_036610.1 (Exon3),NM_003017.4 (Exon3),NR_036610.1 (Exon3),NM_003017.4 (Exon3)
F-030081-00	CM-030081-04	SRSF3	6428	TGGACCACTCCGAAGTGTGT	GGG	hg38|+chr6:36596861-36596883	NR_036610.1 (Exon2),NM_003017.4 (Exon2),NR_036610.1 (Exon2),NM_003017.4 (Exon2)
F-015513-00	CM-015513-01	SSBP3	23648	CTGGAGGACCGCCACCACCA	GGG	hg38|+chr1:54240932-54240954	NM_018070 (Exon12),NM_145716 (Exon13),NM_001009955 (Exon12)
F-015513-00	CM-015513-02	SSBP3	23648	TTGCCTTACATGTTAATCCC	GGG	hg38|+chr1:54243226-54243248	NM_018070 (Exon9),NM_145716 (Exon10),NM_001009955 (Exon9)
F-015513-00	CM-015513-03	SSBP3	23648	CCTGCGGGACTGGGCATAAT	GGG	hg38|+chr1:54240904-54240926	NM_018070 (Exon12),NM_145716 (Exon13),NM_001009955 (Exon12)
F-015513-00	CM-015513-04	SSBP3	23648	ATGCCCGGGATTAACATGTA	AGG	hg38|-chr1:54243229-54243251	NM_018070 (Exon9),NM_145716 (Exon10),NM_001009955 (Exon9)
F-017338-00	CM-017338-01	SSX5	6758	ATGCCTTTGTACGGAGACCT	AGG	hg38|-chrX:48195323-48195345	NM_021015 (Exon2),NM_175723 (Exon2)
F-017338-00	CM-017338-02	SSX5	6758	ATTACGCATGAAAGGTGGGA	GGG	hg38|+chrX:48194190-48194212	NM_021015 (Exon5),NM_175723 (Exon4)
F-017338-00	CM-017338-03	SSX5	6758	TTTGTACGGAGACCTAGGGT	TGG	hg38|-chrX:48195318-48195340	NM_021015 (Exon2),NM_175723 (Exon2)
F-017338-00	CM-017338-04	SSX5	6758	TGCCTTTGTACGGAGACCTA	GGG	hg38|-chrX:48195322-48195344	NM_021015 (Exon2),NM_175723 (Exon2)
F-015512-00	CM-015512-01	ST6GALNAC1	55808	TACCTGGTCACAGAGCTGAA	GGG	hg38|+chr17:76625816-76625838	NM_018414 (Exon8),NR_110309 (Exon7),NM_001289107 (Exon9)
F-015512-00	CM-015512-02	ST6GALNAC1	55808	ATCCTGAACAACTCCCACAT	GGG	hg38|-chr17:76627100-76627122	NM_018414 (Exon4),NR_110309 (Exon4),NM_001289107 (Exon5)
F-015512-00	CM-015512-03	ST6GALNAC1	55808	TAAGTCCCAGGCACCCACAA	GGG	hg38|-chr17:76629635-76629657	NM_018414 (Exon2),NR_110309 (Exon2),NM_001289107 (Exon3)
F-015512-00	CM-015512-04	ST6GALNAC1	55808	GAAGCTGACGGCCTCCAGGA	CGG	hg38|-chr17:76629305-76629327	NM_018414 (Exon2),NR_110309 (Exon2),NM_001289107 (Exon3)
F-017511-00	CM-017511-01	SUGP1	57794	TACTTGTACCCTTGGCTATT	GGG	hg38|+chr19:19297309-19297331	NM_172231.3 (Exon8)
F-017511-00	CM-017511-02	SUGP1	57794	TCTGCACCAGTTCAGCAGGT	GGG	hg38|+chr19:19297022-19297044	NM_172231.3 (Exon8)
F-017511-00	CM-017511-03	SUGP1	57794	GCTCATCGCTCAGAAGAAAC	GGG	hg38|-chr19:19316495-19316517	NM_172231.3 (Exon2)
F-017511-00	CM-017511-04	SUGP1	57794	CTGCAAGAAGCTACCATCGT	TGG	hg38|+chr19:19310134-19310156	NM_172231.3 (Exon3)
F-034522-00	CM-034522-01	SULT1C3	442038	GGTGGGCAAAGTGGTATAGT	TGG	hg38|-chr2:108264943-108264965	NM_001008743 (Exon6)
F-034522-00	CM-034522-02	SULT1C3	442038	GAGTGGTCCATAATGCTGGT	GGG	hg38|-chr2:108264960-108264982	NM_001008743 (Exon6)
F-034522-00	CM-034522-03	SULT1C3	442038	GTTCTGAGGATCAGGCATAA	AGG	hg38|-chr2:108255639-108255661	NM_001008743 (Exon4)
F-034522-00	CM-034522-04	SULT1C3	442038	GATCCTCTACCTCTTCTACG	AGG	hg38|+chr2:108258795-108258817	NM_001008743 (Exon5)
F-032350-00	CM-032350-01	SUMO4	387082	TTGAAGGTGGCGGGACAGGA	TGG	hg38|+chr6:149400449-149400471	NM_001002255 (Exon1)
F-032350-00	CM-032350-02	SUMO4	387082	TTTCAGTAGACACCTCCCGT	AGG	hg38|-chr6:149400659-149400681	NM_001002255 (Exon1)
F-032350-00	CM-032350-03	SUMO4	387082	GGAGACTCCGGTGTTCACCA	TGG	hg38|+chr6:149400373-149400395	NM_001002255 (Exon1)
F-032350-00	CM-032350-04	SUMO4	387082	TCAGTCTTGACTTCTTCTGT	GGG	hg38|-chr6:149400407-149400429	NM_001002255 (Exon1)
F-020239-00	CM-020239-01	SYF2	25949	ACAGAGACTGCGCAAATTCC	GGG	hg38|-chr1:25232121-25232143	NM_207170.3 (Exon2),NM_015484.4 (Exon2),NM_207170.3 (Exon2),NM_015484.4 (Exon2)
F-020239-00	CM-020239-02	SYF2	25949	CTGGTGGACAGCGCGGAGGA	GGG	hg38|-chr1:25232186-25232208	NM_207170.3 (Exon2),NM_015484.4 (Exon2),NM_207170.3 (Exon2),NM_015484.4 (Exon2)
F-020239-00	CM-020239-03	SYF2	25949	TGTTCCATGAAGAAGACTAT	TGG	hg38|+chr1:25225055-25225077	NM_207170.3 (Exon5),NM_015484.4 (Exon6),NM_207170.3 (Exon5),NM_015484.4 (Exon6)
F-020239-00	CM-020239-04	SYF2	25949	CCCAGTTACGCCAGTATCAT	CGG	hg38|-chr1:25227498-25227520	NM_207170.3 (Exon4),NM_015484.4 (Exon5),NM_207170.3 (Exon4),NM_015484.4 (Exon5)
F-005733-00	CM-005733-01	TACR1	6869	TAGAGATCTGGGTTGATGTA	GGG	hg38|+chr2:75051350-75051372	NM_001058 (Exon4), NM_015727 (Exon4)
F-005733-00	CM-005733-02	TACR1	6869	CCATAGTGTGATTCCCACTA	CGG	hg38|+chr2:75053668-75053690	NM_001058 (Exon3), NM_015727 (Exon3)
F-005733-00	CM-005733-03	TACR1	6869	GGTCACCACAATGACCGTGT	AGG	hg38|+chr2:75198800-75198822	NM_001058 (Exon1), NM_015727 (Exon1)
F-005733-00	CM-005733-04	TACR1	6869	GACCTCTGTGGTGGGCAACG	TGG	hg38|-chr2:75198781-75198803	NM_001058 (Exon1), NM_015727 (Exon1)
F-005739-00	CM-005739-01	TAS1R2	80834	GTGTGGTACGCAGCAAAGCC	GGG	hg38|+chr1:18854917-18854939	NM_152232 (Exon3)
F-005739-00	CM-005739-02	TAS1R2	80834	GCCAATGACAGCCACCACAC	GGG	hg38|+chr1:18857394-18857416	NM_152232 (Exon2)
F-005739-00	CM-005739-03	TAS1R2	80834	GAGACTCACTCCTTGCACAT	GGG	hg38|+chr1:18859470-18859492	NM_152232 (Exon1)
F-005739-00	CM-005739-04	TAS1R2	80834	GATAAATGCCATAGAGACGT	AGG	hg38|+chr1:18840064-18840086	NM_152232 (Exon6)
F-010541-00	CM-010541-03	TCEB1	6921	AATTGCACCTGAAATTGCAC	TGG	hg38|-chr8:73946665-73946687	NM_001204864.1 (Exon3), NM_001204863.1 (Exon3), NM_001204862.1 (Exon5), NM_001204861.1 (Exon6), NM_001204860.1 (Exon5), NM_001204859.1 (Exon5), NM_001204858.1 (Exon5), NM_001204857.1 (Exon4), NM_005648.3 (Exon4)
F-010541-00	CM-010541-04	TCEB1	6921	AGCAGTTCCAGTGCAATTTC	AGG	hg38|+chr8:73946658-73946680	NM_001204864.1 (Exon3), NM_001204863.1 (Exon3), NM_001204862.1 (Exon5), NM_001204861.1 (Exon6), NM_001204860.1 (Exon5), NM_001204859.1 (Exon5), NM_001204858.1 (Exon5), NM_001204857.1 (Exon4), NM_005648.3 (Exon4), NM_001204864.1 (Exon3), NM_001204863.1 (Exon3), NM_001204862.1 (Exon5), NM_001204861.1 (Exon6), NM_001204860.1 (Exon5), NM_001204859.1 (Exon5), NM_001204858.1 (Exon5), NM_001204857.1 (Ex…
F-010541-00	CM-010541-02	TCEB1	6921	AGGTCCTTCACAGCCACCAT	AGG	hg38|+chr8:73956017-73956039	NM_001204864.1 (Exon2), NM_001204863.1 (Exon2), NM_001204862.1 (Exon4), NM_001204861.1 (Exon5), NM_001204860.1 (Exon4), NM_001204859.1 (Exon4), NM_001204858.1 (Exon4), NM_001204857.1 (Exon3), NM_005648.3 (Exon3), NM_001204864.1 (Exon2), NM_001204863.1 (Exon2), NM_001204862.1 (Exon4), NM_001204861.1 (Exon5), NM_001204860.1 (Exon4), NM_001204859.1 (Exon4), NM_001204858.1 (Exon4), NM_001204857.1 (Ex…
F-010541-00	CM-010541-01	TCEB1	6921	CTTACCTGGGCCACTCAACA	TGG	hg38|+chr8:73955906-73955928	NM_001204864.1 (Exon2), NM_001204863.1 (Exon2), NM_001204862.1 (Exon4), NM_001204861.1 (Exon5), NM_001204860.1 (Exon4), NM_001204859.1 (Exon4), NM_001204858.1 (Exon4), NM_001204857.1 (Exon3), NM_005648.3 (Exon3)
F-012749-00	CM-012749-01	TCP1	6950	AACTGGACCAAATTAGACAG	AGG	hg38|-chr6:159783940-159783962	NM_001008897.1 (Exon6),NM_030752.2 (Exon7)
F-012749-00	CM-012749-02	TCP1	6950	TTTGCATTTACGATTCTCTT	GGG	hg38|+chr6:159784040-159784062	NM_001008897.1 (Exon6),NM_030752.2 (Exon7)
F-012749-00	CM-012749-03	TCP1	6950	TTTACGTTCTGGGTTAACCT	GGG	hg38|+chr6:159779638-159779660	NM_001008897.1 (Exon10),NM_030752.2 (Exon11)
F-012749-00	CM-012749-04	TCP1	6950	TCAACCCTGGCCAATTTGGA	AGG	hg38|-chr6:159780533-159780555	NM_001008897.1 (Exon8),NM_030752.2 (Exon9)
F-003327-00	CM-003327-01	TFDP1	7027	GTGTGGGCTTCCTACCACCA	GGG	hg38|-chr13:113631660-113631682	NM_007111.4 (Exon5)
F-003327-00	CM-003327-02	TFDP1	7027	CTGGTGTTGACGATGATGAA	GGG	hg38|-chr13:113636067-113636089	NR_026580.1 (Exon8),NM_007111.4 (Exon9)
F-003327-00	CM-003327-03	TFDP1	7027	AATTGGTACGCCTCAGAGAC	CGG	hg38|+chr13:113631625-113631647	NM_007111.4 (Exon5)
F-003327-00	CM-003327-04	TFDP1	7027	AGTGCTCACCCGGCAGACCA	AGG	hg38|-chr13:113631731-113631753	NM_007111.4 (Exon5)
F-020843-00	CM-020843-01	TIPIN	54962	ACATGGAGCACTGGGCACAT	AGG	hg38|-chr15:66349387-66349409	NM_017858 (Exon5),NM_001289986 (Exon4)
F-020843-00	CM-020843-02	TIPIN	54962	TTGGCAATAGCATCATTACA	TGG	hg38|+chr15:66337055-66337077	NM_017858 (Exon8),NM_001289986 (Exon7)
F-020843-00	CM-020843-03	TIPIN	54962	TATTGACAGAGTTGAATACC	TGG	hg38|-chr15:66349335-66349357	NM_017858 (Exon5),NM_001289986 (Exon4)
F-020843-00	CM-020843-04	TIPIN	54962	TACCTCTGAGCATCCAGCTT	GGG	hg38|+chr15:66352126-66352148	NM_017858 (Exon3),NM_001289986 (Exon3)
F-007964-00	CM-007964-01	TMED1	11018	CTAATGCCACCAGTGGAGGT	GGG	hg38|-chr19:10836127-10836149	NM_006858.3 (Exon1)
F-007964-00	CM-007964-02	TMED1	11018	GCTACTAATGCCACCAGTGG	AGG	hg38|-chr19:10836131-10836153	NM_006858.3 (Exon1)
F-007964-00	CM-007964-03	TMED1	11018	GTGGCTACTAATGCCACCAG	TGG	hg38|-chr19:10836134-10836156	NM_006858.3 (Exon1)
F-007964-00	CM-007964-04	TMED1	11018	TTCGGTCTCGAGGCTTGCGT	TGG	hg38|+chr19:10836015-10836037	NM_006858.3 (Exon1)
F-008074-00	CM-008074-01	TMED2	10959	AAAGCACGAACAGGAATACA	TGG	hg38|+chr12:123590400-123590422	NM_006815.3 (Exon3)
F-008074-00	CM-008074-02	TMED2	10959	GGTCACCTCGGGCACCAAGA	TGG	hg38|+chr12:123584744-123584766	NM_006815.3 (Exon1), NM_006815.3 (Exon1)
F-008074-00	CM-008074-03	TMED2	10959	TCAGCAAGCGTCACCATGGT	GGG	hg38|-chr12:123584631-123584653	NM_006815.3 (Exon1), NM_006815.3 (Exon1)
F-008074-00	CM-008074-04	TMED2	10959	GATGGGCCTCATCTTCGAGG	TGG	hg38|+chr12:123584762-123584784	NM_006815.3 (Exon1), NM_006815.3 (Exon1)
F-180978-00	CM-180978-01	TMEM91	641649	GTTGAAGCTCACGAAGACTA	GGG	hg38|-chr19:41378318-41378340	NM_001042595.2 (Exon2),NM_001098825.1 (Exon2),NM_001098824.1 (Exon2),NM_001098823.1 (Exon2),NM_001098822.1 (Exon2),NM_001098821.1 (Exon2)
F-180978-00	CM-180978-02	TMEM91	641649	GCAAAGGCTATCTCTCTTAA	GGG	hg38|-chr19:41378409-41378431	NM_001042595.2 (Exon2),NM_001098825.1 (Exon2),NM_001098824.1 (Exon2),NM_001098823.1 (Exon2),NM_001098822.1 (Exon2),NM_001098821.1 (Exon2)
F-180978-00	CM-180978-03	TMEM91	641649	TCACTGGATGACATGTCCTA	CGG	hg38|-chr19:41382766-41382788	NM_001042595.2 (Exon3),NM_001098825.1 (Exon3),NM_001098824.1 (Exon3),NM_001098823.1 (Exon3),NM_001098822.1 (Exon3),NM_001098821.1 (Exon3)
F-180978-00	CM-180978-04	TMEM91	641649	AGCCTTTGCCGAGTCCCTGA	GGG	hg38|+chr19:41378423-41378445	NM_001042595.2 (Exon2),NM_001098825.1 (Exon2),NM_001098824.1 (Exon2),NM_001098823.1 (Exon2),NM_001098822.1 (Exon2),NM_001098821.1 (Exon2)
F-011524-00	CM-011524-01	TNFSF10	8743	ACTGACCTGCTTCAGCTCGT	TGG	hg38|+chr3:172523247-172523269	NM_001190943.1 (Exon1), NM_001190942.1 (Exon1), NR_033994.1 (Exon1), NM_003810.3 (Exon1), NM_001190943.1 (Exon1), NM_001190942.1 (Exon1), NR_033994.1 (Exon1), NM_003810.3 (Exon1)
F-011524-00	CM-011524-03	TNFSF10	8743	GAAGATCACGATCAGCACGC	AGG	hg38|+chr3:172523319-172523341	NM_001190943.1 (Exon1), NM_001190942.1 (Exon1), NR_033994.1 (Exon1), NM_003810.3 (Exon1), NM_001190943.1 (Exon1), NM_001190942.1 (Exon1), NR_033994.1 (Exon1), NM_003810.3 (Exon1)
F-011524-00	CM-011524-04	TNFSF10	8743	ATGGCTATGATGGAGGTCCA	GGG	hg38|-chr3:172523362-172523384	NM_001190943.1 (Exon1), NM_001190942.1 (Exon1), NR_033994.1 (Exon1), NM_003810.3 (Exon1), NM_001190943.1 (Exon1), NM_001190942.1 (Exon1), NR_033994.1 (Exon1), NM_003810.3 (Exon1)
F-011524-00	CM-011524-02	TNFSF10	8743	CGTCAGCTCGTTAGAAAGGT	AGG	hg38|-chr3:172514856-172514878	NM_001190942.1 (Exon2), NR_033994.1 (Exon2), NM_003810.3 (Exon2)
F-006924-00	CM-006924-01	TRAIP	10293	CTGTGCTCCACACTGAAAGT	AGG	hg38|-chr3:49843796-49843818	NM_005879.2 (Exon5)
F-006924-00	CM-006924-02	TRAIP	10293	CTGTTCTCACGACCACAGGA	AGG	hg38|+chr3:49829097-49829119	NM_005879.2 (Exon15)
F-006924-00	CM-006924-03	TRAIP	10293	CTGAGGACCTACTTTCAGTG	TGG	hg38|+chr3:49843789-49843811	NM_005879.2 (Exon5)
F-006924-00	CM-006924-04	TRAIP	10293	CTTGGATGCAGAATTCTTAA	AGG	hg38|-chr3:49847524-49847546	NM_005879.2 (Exon3)
F-007130-00	CM-007130-01	TRIM50	135892	TGTGGCCACTCTTACTGCAA	GGG	hg38|-chr7:73324675-73324697	NM_001281450 (Exon2),NM_001281451 (Exon2),NM_178125 (Exon2),NM_178125.3 (Exon2),NM_001281451.1 (Exon2),NM_001281450.1 (Exon2)
F-007130-00	CM-007130-02	TRIM50	135892	GTCTACAGCCGCATGAAGGT	GGG	hg38|-chr7:73324384-73324406	NM_001281450 (Exon2),NM_001281451 (Exon2),NM_178125 (Exon2),NM_178125.3 (Exon2),NM_001281451.1 (Exon2),NM_001281450.1 (Exon2)
F-007130-00	CM-007130-03	TRIM50	135892	GGAGCTCTCCAAGGGCAACA	CGG	hg38|-chr7:73313442-73313464	NM_001281450 (Exon7),NM_001281451 (Exon7),NM_178125 (Exon7),NM_178125.3 (Exon7),NM_001281451.1 (Exon7),NM_001281450.1 (Exon7)
F-007130-00	CM-007130-04	TRIM50	135892	GCTCTCCAAGGGCAACACGG	TGG	hg38|-chr7:73313439-73313461	NM_001281450 (Exon7),NM_001281451 (Exon7),NM_178125 (Exon7),NM_178125.3 (Exon7),NM_001281451.1 (Exon7),NM_001281450.1 (Exon7)
F-005394-00	CM-005394-01	TRRAP	8295	TTGCTGCCTTGCTACCAGGT	GGG	hg38|+chr7:98929997-98930019	NM_001244580.1 (Exon24),NM_003496.3 (Exon24)
F-005394-00	CM-005394-02	TRRAP	8295	ATGGACTTAACTGGAGAGGT	AGG	hg38|+chr7:98930813-98930835	NM_001244580.1 (Exon25),NM_003496.3 (Exon25)
F-005394-00	CM-005394-03	TRRAP	8295	GTGGATTTGATCGACTTCTA	TGG	hg38|-chr7:98937666-98937688	NM_001244580.1 (Exon30),NM_003496.3 (Exon30)
F-005394-00	CM-005394-04	TRRAP	8295	CCAAACTACGGTCCCTTATA	TGG	hg38|+chr7:98911217-98911239	NM_001244580.1 (Exon17),NM_003496.3 (Exon17)
F-004105-00	CM-004105-01	TTK	7272	ATGGAATCCGAGGATTTAAG	TGG	hg38|+chr6:80005844-80005866	NM_003318.4 (Exon2),NM_001166691.1 (Exon2)
F-004105-00	CM-004105-02	TTK	7272	CTGTAAATGCCCAAGTGAAC	CGG	hg38|-chr6:80011467-80011489	NM_003318.4 (Exon6),NM_001166691.1 (Exon6)
F-004105-00	CM-004105-03	TTK	7272	TAACTGGGACTCTTCCAAAT	GGG	hg38|-chr6:80011891-80011913	NM_003318.4 (Exon8),NM_001166691.1 (Exon8)
F-004105-00	CM-004105-04	TTK	7272	CACAATCTGGGCTATTTAGA	AGG	hg38|-chr6:80011915-80011937	NM_003318.4 (Exon8),NM_001166691.1 (Exon8)
F-009837-00	CM-009837-01	TTL	150465	ACAGTTGGTGAATTACTACA	GGG	hg38|+chr2:112485936-112485958	NM_153712.4 (Exon2)
F-009837-00	CM-009837-02	TTL	150465	GTTCTCATCGCGTACCACGA	AGG	hg38|-chr2:112482352-112482374	NM_153712.4 (Exon1)
F-009837-00	CM-009837-03	TTL	150465	TAGTAAGATACTACTTTCTA	GGG	hg38|-chr2:112503139-112503161	NM_153712.4 (Exon5)
F-009837-00	CM-009837-04	TTL	150465	TAATGTTCAAAGCACTTGTT	AGG	hg38|-chr2:112503116-112503138	NM_153712.4 (Exon5)
F-020062-00	CM-020062-01	TUBA1B	10376	GAGACGTTCCATGAGCAGGG	AGG	hg38|+chr12:49128843-49128865	NM_006082.2 (Exon4)
F-020062-00	CM-020062-02	TUBA1B	10376	CTACAGGCTGACCAGTGCAC	CGG	hg38|-chr12:49128922-49128944	NM_006082.2 (Exon4)
F-020062-00	CM-020062-03	TUBA1B	10376	AAGGGCAGCCATATCTTCAC	GGG	hg38|+chr12:49128030-49128052	NM_006082.2 (Exon4)
F-020062-00	CM-020062-04	TUBA1B	10376	GCACGGCTTACTCACCATAG	TGG	hg38|+chr12:49131283-49131305	NM_006082.2 (Exon1)
F-022934-00	CM-022934-01	TUBA3E	112714	GTGGTTAGGATGGAGTTGTA	GGG	hg38|+chr2:130194270-130194292	NM_207312.2 (Exon4)
F-022934-00	CM-022934-02	TUBA3E	112714	GATAGTGCGCTTGGTCTTGA	TGG	hg38|+chr2:130193819-130193841	NM_207312.2 (Exon4),NM_207312.2 (Exon4)
F-022934-00	CM-022934-03	TUBA3E	112714	CCATGTACTTGCCATGGCGA	GGG	hg38|+chr2:130193902-130193924	NM_207312.2 (Exon4),NM_207312.2 (Exon4)
F-022934-00	CM-022934-04	TUBA3E	112714	AGTGCGCTTGGTCTTGATGG	TGG	hg38|+chr2:130193822-130193844	NM_207312.2 (Exon4),NM_207312.2 (Exon4)
F-009374-00	CM-009374-01	TUBA8	51807	GGTTGAGGTTGGTATAGGTA	GGG	hg38|-chr22:18126641-18126663	NM_001193414.1 (Exon4),NM_018943.2 (Exon4)
F-009374-00	CM-009374-02	TUBA8	51807	GATGGTCCTCTTGGTCTTGA	TGG	hg38|-chr22:18126979-18127001	NM_001193414.1 (Exon4),NM_018943.2 (Exon4)
F-009374-00	CM-009374-03	TUBA8	51807	CCTGCGGCAGATGTCATAGA	TGG	hg38|-chr22:18126601-18126623	NM_001193414.1 (Exon4),NM_018943.2 (Exon4)
F-009374-00	CM-009374-04	TUBA8	51807	GTAGATGGCAAACTCCAGCT	TGG	hg38|-chr22:18126472-18126494	NM_001193414.1 (Exon4),NM_018943.2 (Exon4)
F-020099-00	CM-020099-01	TUBB3	10381	CTGGGCCAAGGGTCACTACA	CGG	hg38|+chr16:89934751-89934773	NM_006086.3 (Exon4),NM_001197181.1 (Exon4)
F-020099-00	CM-020099-02	TUBB3	10381	ATGGACAGCGTGGCGTTGTA	GGG	hg38|-chr16:89934995-89935017	NM_006086.3 (Exon4),NM_001197181.1 (Exon4),NM_006086.3 (Exon4),NM_001197181.1 (Exon4)
F-020099-00	CM-020099-03	TUBB3	10381	GGCCAAGGGTCACTACACGG	AGG	hg38|+chr16:89934754-89934776	NM_006086.3 (Exon4),NM_001197181.1 (Exon4),NM_006086.3 (Exon4),NM_001197181.1 (Exon4)
F-020099-00	CM-020099-04	TUBB3	10381	GGTGGTGACTCCGCTCATGG	TGG	hg38|-chr16:89935143-89935165	NM_006086.3 (Exon4),NM_001197181.1 (Exon4),NM_006086.3 (Exon4),NM_001197181.1 (Exon4)
F-008981-00	CM-008981-01	TUBB6	84617	GCCTGGCTCTAAGTCCACCA	GGG	hg38|-chr18:12310967-12310989	NM_032525 (Exon3)
F-008981-00	CM-008981-02	TUBB6	84617	CATGGGCCCGCGGAACACGG	TGG	hg38|-chr18:12325730-12325752	NM_032525 (Exon4)
F-008981-00	CM-008981-03	TUBB6	84617	CTGGGCGAAAGGGCACTACA	CGG	hg38|+chr18:12325089-12325111	NM_032525 (Exon4)
F-008981-00	CM-008981-04	TUBB6	84617	GACGGGTGCAGGGAACAACT	GGG	hg38|+chr18:12325071-12325093	NM_032525 (Exon4)
F-020264-00	CM-020264-01	TUBGCP4	27229	GATCACCATCCATCTCAACA	GGG	hg38|+chr15:43376503-43376525	NM_001286414.2 (Exon3),NM_014444.4 (Exon3)
F-020264-00	CM-020264-02	TUBGCP4	27229	GTAGAAGAATCCGATTTACT	GGG	hg38|+chr15:43395125-43395147	NM_001286414.2 (Exon10),NM_014444.4 (Exon10)
F-020264-00	CM-020264-03	TUBGCP4	27229	TATCACGGAAAGGAGCACAA	AGG	hg38|+chr15:43397300-43397322	NM_001286414.2 (Exon12),NM_014444.4 (Exon12)
F-020264-00	CM-020264-04	TUBGCP4	27229	GTGCTTGCGCTGCATTTGTA	GGG	hg38|-chr15:43400112-43400134	NM_001286414.2 (Exon14),NM_014444.4 (Exon14)
F-008478-00	CM-008478-01	UBE2D3	7323	AATGACAGCCCATATCAAGG	CGG	hg38|-chr4:102802616-102802638	NM_181886 (Exon5),NM_181888 (Exon5),NM_181887 (Exon5),NM_181889 (Exon5),NM_181893 (Exon4),NM_181892 (Exon4),NM_181891 (Exon5),NM_181890 (Exon5),NM_003340 (Exon5),NM_001300795 (Exon5)
F-008478-00	CM-008478-02	UBE2D3	7323	AGAATACACCGCCTTGATAT	GGG	hg38|+chr4:102802608-102802630	NM_181886 (Exon5),NM_181888 (Exon5),NM_181887 (Exon5),NM_181889 (Exon5),NM_181893 (Exon4),NM_181892 (Exon4),NM_181891 (Exon5),NM_181890 (Exon5),NM_003340 (Exon5),NM_001300795 (Exon5)
F-008478-00	CM-008478-03	UBE2D3	7323	CTTGCCTTAGGTGGTTTGAA	GGG	hg38|+chr4:102802556-102802578	NM_181886 (Exon5),NM_181888 (Exon5),NM_181887 (Exon5),NM_181889 (Exon5),NM_181893 (Exon4),NM_181892 (Exon4),NM_181891 (Exon5),NM_181890 (Exon5),NM_003340 (Exon5),NM_001300795 (Exon5)
F-008478-00	CM-008478-04	UBE2D3	7323	GGTGTAGGAACTTAGTGATT	TGG	hg38|-chr4:102809840-102809862	NM_181886 (Exon3),NM_181888 (Exon3),NM_181887 (Exon3),NM_181889 (Exon3),NM_181893 (Exon2),NM_181892 (Exon2),NM_181891 (Exon3),NM_181890 (Exon3),NM_003340 (Exon3),NM_001300795 (Exon3)
F-008421-00	CM-008421-01	UGT3A1	133688	TGTATCCTGAACCACTGAGA	TGG	hg38|-chr5:35962880-35962902	NM_001171873 (Exon6)
F-008421-00	CM-008421-02	UGT3A1	133688	ATTTCCCTGTCTTTCAGAAT	GGG	hg38|-chr5:35962946-35962968	NM_001171873 (Exon6)
F-008421-00	CM-008421-03	UGT3A1	133688	CTTTGACCCTCAGAATCTGG	AGG	hg38|-chr5:35962857-35962879	NM_001171873 (Exon6)
F-008421-00	CM-008421-04	UGT3A1	133688	GGACTGATGGGTGTTCAACA	TGG	hg38|+chr5:35957336-35957358	NM_152404.3 (Exon5)
F-015465-00	CM-015465-01	UVRAG	7405	TCTACAAGCAATGAACTGGT	AGG	hg38|+chr11:75961532-75961554	NM_003369.3 (Exon7)
F-015465-00	CM-015465-02	UVRAG	7405	GATCTAGTTGGCAGCTTAAA	CGG	hg38|+chr11:76141012-76141034	NM_003369.3 (Exon15)
F-015465-00	CM-015465-03	UVRAG	7405	AATGGAAAGTCTGTTTGGAT	GGG	hg38|+chr11:75879997-75880019	NM_003369.3 (Exon4)
F-015465-00	CM-015465-04	UVRAG	7405	TTTGGATGGGCTGAAATACT	TGG	hg38|+chr11:75880010-75880032	NM_003369.3 (Exon4)
F-021119-00	CM-021119-01	VPRBP	9730	ACTGCGAGACAGGCCCACTA	GGG	hg38|+chr3:51420666-51420688	NM_001171904 (Exon14),NM_014703 (Exon15)
F-021119-00	CM-021119-02	VPRBP	9730	CTGGTCCCACCTTGCATAAT	AGG	hg38|+chr3:51427362-51427384	NM_001171904 (Exon12),NM_014703 (Exon13)
F-021119-00	CM-021119-03	VPRBP	9730	CTGGCCTGCAAAGCCCTAGT	GGG	hg38|-chr3:51420679-51420701	NM_001171904 (Exon14),NM_014703 (Exon15)
F-021119-00	CM-021119-04	VPRBP	9730	GTGATTATACTGTCCAGCGT	AGG	hg38|+chr3:51419944-51419966	NM_001171904 (Exon14),NM_014703 (Exon15)
F-013019-00	CM-013019-01	WBSCR17	64409	GTGGATGACAACAGCGACGA	AGG	hg38|+chr7:71388380-71388402	NM_022479 (Exon3),NM_022479.2 (Exon3)
F-013019-00	CM-013019-02	WBSCR17	64409	GCCAGCGGTGAATTCCACGT	GGG	hg38|-chr7:71416039-71416061	NM_022479 (Exon4),NM_022479.2 (Exon4)
F-013019-00	CM-013019-03	WBSCR17	64409	TGCTGGAGGACATCGTGTAC	CGG	hg38|+chr7:71133008-71133030	NM_022479 (Exon1),NM_022479.2 (Exon1)
F-013019-00	CM-013019-04	WBSCR17	64409	GGCTCATTGAAGGTTATGGT	GGG	hg38|+chr7:71335568-71335590	NM_022479 (Exon2),NM_022479.2 (Exon2)
F-022651-00	CM-022651-01	WDR43	23160	CGTACCACTCGCTCAATAGT	AGG	hg38|-chr2:28925136-28925158	NM_015131.2 (Exon8)
F-022651-00	CM-022651-02	WDR43	23160	GTGAACATCAGTGACGAAAC	TGG	hg38|-chr2:28914090-28914112	NM_015131.2 (Exon5)
F-022651-00	CM-022651-03	WDR43	23160	GGTAGAGGCCAAAGCGAAGT	AGG	hg38|-chr2:28894778-28894800	NM_015131.2 (Exon1)
F-022651-00	CM-022651-04	WDR43	23160	TATGGGAGACGGCCAACAAC	CGG	hg38|+chr2:28894817-28894839	NM_015131.2 (Exon1)
F-014795-00	CM-014795-01	WDR75	84128	CGATGCAACAGAGAAGAATA	AGG	hg38|+chr2:189462533-189462555	NM_001303096.1 (Exon10),NM_032168.2 (Exon9)
F-014795-00	CM-014795-02	WDR75	84128	AGTATATGTTGCTGCAGTAC	GGG	hg38|+chr2:189457313-189457335	NM_001303096.1 (Exon7),NM_032168.2 (Exon6)
F-014795-00	CM-014795-03	WDR75	84128	TTGCTAGCTGTAACCAAGGT	GGG	hg38|-chr2:189466510-189466532	NM_001303096.1 (Exon14),NM_032168.2 (Exon13)
F-014795-00	CM-014795-04	WDR75	84128	GATGATGATAAAGTAAACCT	AGG	hg38|-chr2:189458748-189458770	NM_001303096.1 (Exon8),NM_032168.2 (Exon7)
F-031240-00	CM-031240-01	WIZ	58525	GGGCCTGGGACTCCTCAGGT	GGG	hg38|+chr19:15423111-15423133	NM_021241.2 (Exon8)
F-031240-00	CM-031240-02	WIZ	58525	GGCAGCCTACCTGCATTTGA	GGG	hg38|+chr19:15424173-15424195	NM_021241.2 (Exon7)
F-031240-00	CM-031240-03	WIZ	58525	AGTGGGTGCGGCACTTACAG	CGG	hg38|-chr19:15423169-15423191	NM_021241.2 (Exon8)
F-031240-00	CM-031240-04	WIZ	58525	CATCTGGAGGGCGGGCTTGT	CGG	hg38|+chr19:15424346-15424368	NM_021241.2 (Exon7)
F-010072-00	CM-010072-01	WRNIP1	56897	GAGATCCGACAGATGCTACA	GGG	hg38|+chr6:2766271-2766293	NM_020135 (Exon1),NM_130395 (Exon1)
F-010072-00	CM-010072-02	WRNIP1	56897	CTCCAGGAGCGAGCGCAGCA	GGG	hg38|-chr6:2766371-2766393	NM_020135 (Exon1),NM_130395 (Exon1)
F-010072-00	CM-010072-03	WRNIP1	56897	GGTGAGGAGGGCGACGACGG	CGG	hg38|+chr6:2765908-2765930	NM_020135 (Exon1),NM_130395 (Exon1)
F-010072-00	CM-010072-04	WRNIP1	56897	GTGACGGTGACGCCCGAGCT	GGG	hg38|+chr6:2779313-2779335	NM_020135 (Exon4),NM_130395 (Exon4)
F-003030-00	CM-003030-01	XPO1	7514	CTTCCAAGGAACCAGTGCGA	AGG	hg38|-chr2:61522610-61522632	NM_003400.3 (Exon4)
F-003030-00	CM-003030-02	XPO1	7514	GTGATATTGTTGGAGCAAGT	AGG	hg38|-chr2:61499829-61499851	NM_003400.3 (Exon7)
F-003030-00	CM-003030-03	XPO1	7514	CATATCCTGGACTCCATCAT	GGG	hg38|+chr2:61492173-61492195	NM_003400.3 (Exon16)
F-003030-00	CM-003030-04	XPO1	7514	TACTATCCCACACTTGATTA	GGG	hg38|+chr2:61490662-61490684	NM_003400.3 (Exon17)
F-014607-00	CM-014607-01	ZKSCAN3	80317	TCACCAGCTTCTGCACATGT	AGG	hg38|-chr6:28365533-28365555	NM_024493.3 (Exon6),NM_001242895.1 (Exon5),NM_001242894.1 (Exon7)
F-014607-00	CM-014607-02	ZKSCAN3	80317	GTGTCCTTTAGTCTTACCCA	GGG	hg38|-chr6:28363810-28363832	NM_024493.3 (Exon5),NM_001242895.1 (Exon4),NM_001242894.1 (Exon6)
F-014607-00	CM-014607-03	ZKSCAN3	80317	CTGCTCAAGCATGAATCTGT	GGG	hg38|+chr6:28361426-28361448	NM_024493.3 (Exon3),NM_001242895.1 (Exon2),NM_001242894.1 (Exon4)
F-014607-00	CM-014607-04	ZKSCAN3	80317	GACATCAGAGGATCCATACT	GGG	hg38|+chr6:28365996-28366018	NM_024493.3 (Exon6),NM_001242895.1 (Exon5),NM_001242894.1 (Exon7)
F-020328-00	CM-020328-01	ZNF222	7673	ATTCATCAGAGGGTCCACAT	GGG	hg38|+chr19:44032158-44032180	NM_001129996 (Exon4),NM_013360 (Exon4)
F-020328-00	CM-020328-02	ZNF222	7673	GACCCTCTGATGAATATGAA	GGG	hg38|-chr19:44032150-44032172	NM_001129996 (Exon4),NM_013360 (Exon4)
F-020328-00	CM-020328-03	ZNF222	7673	GTTGGTCTTTACAGTATGAC	CGG	hg38|-chr19:44032898-44032920	NM_001129996 (Exon4),NM_013360 (Exon4)
F-020328-00	CM-020328-04	ZNF222	7673	ACTCATCAAAGAGTCCACAC	TGG	hg38|+chr19:44032242-44032264	NM_001129996 (Exon4),NM_013360 (Exon4)
F-012750-00	CM-012750-01	ZNF234	10780	GCCCATCGGAGAATCCACAC	TGG	hg38|+chr19:44157097-44157119	NM_006630.2 (Exon6),NM_001144824.1 (Exon6),NM_006630.2 (Exon6),NM_001144824.1 (Exon6)
F-012750-00	CM-012750-02	ZNF234	10780	TATTAAGTGCTGATCTACGA	CGG	hg38|-chr19:44156907-44156929	NM_006630.2 (Exon6),NM_001144824.1 (Exon6),NM_006630.2 (Exon6),NM_001144824.1 (Exon6)
F-012750-00	CM-012750-03	ZNF234	10780	GTGATTTGTCCTGCCAGGTT	AGG	hg38|+chr19:44156399-44156421	NM_006630.2 (Exon6),NM_001144824.1 (Exon6),NM_006630.2 (Exon6),NM_001144824.1 (Exon6)
F-012750-00	CM-012750-04	ZNF234	10780	ATTCATCAAAGAGTCCACAT	GGG	hg38|+chr19:44156593-44156615	NM_006630.2 (Exon6),NM_001144824.1 (Exon6),NM_006630.2 (Exon6),NM_001144824.1 (Exon6)
F-014084-00	CM-014084-01	ZNF253	56242	GGTGAGCATAAGGTGCACAA	AGG	hg38|+chr19:19891605-19891627	NM_021047.2 (Exon4)
F-014084-00	CM-014084-02	ZNF253	56242	TTATGTTTGGAGAGGATTGA	GGG	hg38|-chr19:19892469-19892491	NM_021047.2 (Exon4)
F-014084-00	CM-014084-03	ZNF253	56242	ACATATAAGACAAGACATAC	TGG	hg38|+chr19:19891728-19891750	NM_021047.2 (Exon4)
F-014084-00	CM-014084-04	ZNF253	56242	GTGCACAAAGGAGGTTATAA	TGG	hg38|+chr19:19891617-19891639	NM_021047.2 (Exon4)
F-020716-00	CM-020716-01	ZNF286A	57335	GGTGTCGAATAAGCACTGAA	TGG	hg38|-chr17:15716486-15716508	NM_001288648.1 (Exon5),NM_001288647.1 (Exon5),NM_001288646.1 (Exon6),NM_001288645.1 (Exon6),NM_020652.2 (Exon6),NM_001288644.1 (Exon4),NM_001288643.1 (Exon5),NM_001288642.1 (Exon6),NM_001130842.1 (Exon6),NM_001288649.1 (Exon4)
F-020716-00	CM-020716-02	ZNF286A	57335	CGACACCAGAGAGTCCATAC	TGG	hg38|+chr17:15716502-15716524	NM_001288648.1 (Exon5),NM_001288647.1 (Exon5),NM_001288646.1 (Exon6),NM_001288645.1 (Exon6),NM_020652.2 (Exon6),NM_001288644.1 (Exon4),NM_001288643.1 (Exon5),NM_001288642.1 (Exon6),NM_001130842.1 (Exon6),NM_001288649.1 (Exon4)
F-020716-00	CM-020716-03	ZNF286A	57335	TCGAATAAGCACTGAATGGT	AGG	hg38|-chr17:15716482-15716504	NM_001288648.1 (Exon5),NM_001288647.1 (Exon5),NM_001288646.1 (Exon6),NM_001288645.1 (Exon6),NM_020652.2 (Exon6),NM_001288644.1 (Exon4),NM_001288643.1 (Exon5),NM_001288642.1 (Exon6),NM_001130842.1 (Exon6),NM_001288649.1 (Exon4)
F-020716-00	CM-020716-04	ZNF286A	57335	AATTGGTTAGAGAATCAGCA	AGG	hg38|+chr17:15716202-15716224	NM_001288648.1 (Exon5),NM_001288647.1 (Exon5),NM_001288646.1 (Exon6),NM_001288645.1 (Exon6),NM_020652.2 (Exon6),NM_001288644.1 (Exon4),NM_001288643.1 (Exon5),NM_001288642.1 (Exon6),NM_001130842.1 (Exon6),NM_001288649.1 (Exon4)
F-183223-00	CM-183223-01	ZNF286B	729288	GGTGTTGAATATGCACTGAA	TGG	hg38|+chr17:18662719-18662741	NM_001145045.1 (Exon5),NM_001145045.1 (Exon5)
F-183223-00	CM-183223-02	ZNF286B	729288	AATTGGTTAGAGAAGCAGCA	AGG	hg38|-chr17:18663003-18663025	NM_001145045.1 (Exon5),NM_001145045.1 (Exon5)
F-183223-00	CM-183223-03	ZNF286B	729288	CAACACCAGAGAGTCCATAC	TGG	hg38|-chr17:18662703-18662725	NM_001145045.1 (Exon5)
F-183223-00	CM-183223-04	ZNF286B	729288	GGTCTAGTCTCCACGTCTGA	AGG	hg38|+chr17:18663153-18663175	NM_001145045.1 (Exon5),NM_001145045.1 (Exon5)
F-012775-00	CM-012775-01	ZNF32	7580	ACACATCAACGGATACACAC	GGG	hg38|-chr10:43644486-43644508	NM_006973 (Exon3),NM_001005368 (Exon3)
F-012775-00	CM-012775-02	ZNF32	7580	GTCCACGAGAGACTCCACAC	TGG	hg38|-chr10:43644402-43644424	NM_006973 (Exon3),NM_001005368 (Exon3)
F-012775-00	CM-012775-03	ZNF32	7580	ACTGAAGAACGCTACATTCT	GGG	hg38|+chr10:43646062-43646084	NM_006973 (Exon2),NM_001005368 (Exon2)
F-012775-00	CM-012775-04	ZNF32	7580	CTTATCAGTGCAAGGAGTGT	GGG	hg38|-chr10:43644455-43644477	NM_006973 (Exon3),NM_001005368 (Exon3)
F-007063-00	CM-007063-01	ZNF329	79673	TTGCATCACCGAACTCACAC	CGG	hg38|-chr19:58128824-58128846	NM_024620.3 (Exon4)
F-007063-00	CM-007063-02	ZNF329	79673	ACACTTTCAGGGTATTTGTA	GGG	hg38|+chr19:58129046-58129068	NM_024620.3 (Exon4)
F-007063-00	CM-007063-03	ZNF329	79673	TTGTAGGGCTTCTCTCTCAC	TGG	hg38|+chr19:58129061-58129083	NM_024620.3 (Exon4)
F-007063-00	CM-007063-04	ZNF329	79673	ACACTCATAGGGCTTCTCAC	CGG	hg38|+chr19:58128469-58128491	NM_024620.3 (Exon4)
F-015751-00	CM-015751-01	ZNF582	147948	AACCAGTTTGACAGACAACA	GGG	hg38|-chr19:56385019-56385041	NM_144690.1 (Exon5)
F-015751-00	CM-015751-02	ZNF582	147948	GCACTCATAGGGTTTCTCAC	CGG	hg38|+chr19:56384310-56384332	NM_144690.1 (Exon5)
F-015751-00	CM-015751-03	ZNF582	147948	ATGTGGTAGGGCCTTCAAAC	GGG	hg38|-chr19:56384198-56384220	NM_144690.1 (Exon5)
F-015751-00	CM-015751-04	ZNF582	147948	GTGATCTCCTTCCTAGAGCA	AGG	hg38|-chr19:56390051-56390073	NM_144690.1 (Exon4)
F-017148-00	CM-017148-01	ZNF607	84775	ACATTTGTAGGGTTTCTCAC	CGG	hg38|+chr19:37698862-37698884	NM_001172677.1 (Exon5),NM_032689.4 (Exon5)
F-017148-00	CM-017148-02	ZNF607	84775	AGAGCCATGGATGATTGTGA	GGG	hg38|-chr19:37707938-37707960	NM_001172677.1 (Exon4),NM_032689.4 (Exon4)
F-017148-00	CM-017148-03	ZNF607	84775	CCACACTCTTCACACATATA	GGG	hg38|+chr19:37698179-37698201	NM_001172677.1 (Exon5),NM_032689.4 (Exon5)
F-017148-00	CM-017148-04	ZNF607	84775	CTGCAAACCTTGCTCAACAT	GGG	hg38|-chr19:37699564-37699586	NM_001172677.1 (Exon5),NM_032689.4 (Exon5)
F-015352-00	CM-015352-01	ZNF681	148213	CTTGGACTAGAAAGAGACAT	AGG	hg38|-chr19:23754842-23754864	NM_138286.2 (Exon3)
F-015352-00	CM-015352-02	ZNF681	148213	TATCCTCACCCAAGAAGACC	AGG	hg38|+chr19:23755416-23755438	NM_138286.2 (Exon2)
F-015352-00	CM-015352-03	ZNF681	148213	CTATACAGCAGAATTTATAT	AGG	hg38|-chr19:23755465-23755487	NM_138286.2 (Exon2)
F-015352-00	CM-015352-04	ZNF681	148213	AGAGAAACTCAATGAATATA	AGG	hg38|-chr19:23744610-23744632	NM_138286.2 (Exon4)
F-022814-00	CM-022814-01	ZNF720	124411	CTATAAGCTTCTTTCTTAAG	AGG	hg38|-chr16:31753791-31753813	NM_001130913.1 (Exon4)
F-022814-00	CM-022814-02	ZNF720	124411	AGAATTCTCTCGGGAGGAGT	GGG	hg38|+chr16:31722655-31722677	NM_001130913.1 (Exon2)
F-022814-00	CM-022814-03	ZNF720	124411	AAAGCTTCTGATCTGAGTCC	AGG	hg38|-chr16:31722682-31722704	NM_001130913.1 (Exon2)
F-022814-00	CM-022814-04	ZNF720	124411	TTGGATGGATATGGGAGCTG	TGG	hg38|+chr16:31753837-31753859	NM_001130913.1 (Exon4)
F-181717-00	CM-181717-01	ZNF735	730291	GCCACATTCTTCACATGCGT	AGG	hg38|-chr7:64219854-64219876	NM_001159524 (Exon4)
F-181717-00	CM-181717-02	ZNF735	730291	TGGCAGCCAAACACCCAGGT	AGG	hg38|+chr7:64214091-64214113	NM_001159524 (Exon3)
F-181717-00	CM-181717-03	ZNF735	730291	GAGATGGCAGCCAAACACCC	AGG	hg38|+chr7:64214087-64214109	NM_001159524 (Exon3)
F-181717-00	CM-181717-04	ZNF735	730291	ATTGAGGTTAACCTCACCCA	GGG	hg38|-chr7:64213213-64213235	NM_001159524 (Exon2)
F-187560-00	CM-187560-01	ZNF880	400713	AATGTCTGGACCCTGCTCAG	AGG	hg38|+chr19:52373163-52373185	NM_001145434.1 (Exon2)
F-187560-00	CM-187560-02	ZNF880	400713	GACATTTCCACTCCTCCTGA	GGG	hg38|-chr19:52373146-52373168	NM_001145434.1 (Exon2)
F-187560-00	CM-187560-03	ZNF880	400713	CTCCTCCTGAGGGAATTCTA	TGG	hg38|-chr19:52373136-52373158	NM_001145434.1 (Exon2)
F-187560-00	CM-187560-04	ZNF880	400713	TCCAGTGTGAATTAGTAGAT	GGG	hg38|-chr19:52384854-52384876	NM_001145434.1 (Exon4)

## Sheet: VBC based crRNAs
Gene name	sgRNA + NGG	PAM site	sgRNA without PAM	sgRNA title	Number	Position	Exon number	Auto-pick "top10"	VBC-score	Distance start=0 stop=1	sgRNA activity 0=bad 1=good	Frameshift ratio inDelphi	Bioscore 0=bad 1=good	Likely off-targets OT>90	Cutting site amino acids	Very likely off-targets OT>95	Very likely off-target genes	Likely off-targets OT>90	Likely off-target genes	Perfect match sites in genome	Recommended sgRNA-length	GeCKO cloning FW_oligo	GeCKO cloning RV_oligo	Additional properties	Alias gene names	Selected
BCAM	GGTGAGGGAGAGCAGGCCCGAGG	AGG	GGTGAGGGAGAGCAGGCCCG	BCAM_#1_V1	1	chr19:44813467-44813497(-)	exon 6	1	0.778	0.362	0.823	0.872	0.63	0	TVREAS-G-LLSLTS	0	0	0	0	1	19nt	CACCGTGAGGGAGAGCAGGCCCG	AAACCGGGCCTGCTCTCCCTCAC	-	00000187244, ensg00000187244, 4059, basal cell adhesion molecule (lutheran blood group), au, cd239, lu, msk19	TRUE
BCAM	GACCTATGGCTGCAGAGTGGAGG	AGG	GACCTATGGCTGCAGAGTGG	BCAM_#2_V2	2	chr19:44814676-44814706(+)	exon 8	2	0.699	0.574	0.594	0.9	0.647	0	GTYGCR-V-EDYDAA	0	0	0	0	1	20nt	CACCGACCTATGGCTGCAGAGTGG	AAACCCACTCTGCAGCCATAGGTC	warning BsbI or BsmBI restriction site in sgRNA seq	00000187244, ensg00000187244, 4059, basal cell adhesion molecule (lutheran blood group), au, cd239, lu, msk19	TRUE
BCAM	GCACTGCTGAGGCCACTGCGCGG	CGG	GCACTGCTGAGGCCACTGCG	BCAM_#3_V4	3	chr19:44812351-44812381(+)	exon 3	4	0.689	0.234	0.731	0.733	0.562	0	GTAEAT-/-ARLNVFA	0	0	0	0	1	20nt	CACCGCACTGCTGAGGCCACTGCG	AAACCGCAGTGGCCTCAGCAGTGC	-	00000187244, ensg00000187244, 4059, basal cell adhesion molecule (lutheran blood group), au, cd239, lu, msk19	TRUE
BCAM	GCCCTCGGGCAGGCTGTAGTGGG	GGG	GCCCTCGGGCAGGCTGTAGT	BCAM_#4_V5	4	chr19:44813548-44813578(-)	exon 6	5	0.671	0.408	0.513	0.745	0.709	0	FHCAAH-Y-SLPEGR	0	0	0	0	1	20nt	CACCGCCCTCGGGCAGGCTGTAGT	AAACACTACAGCCTGCCCGAGGGC	-	00000187244, ensg00000187244, 4059, basal cell adhesion molecule (lutheran blood group), au, cd239, lu, msk19	TRUE
BORA	GTATAGAATAGATAAAGATGTGG	TGG	GTATAGAATAGATAAAGATG	BORA_#1_V2	1	chr13:72734949-72734979(+)	exon 4	2	0.676	0.26	0.724	0.555	0.603	0	HSRIDK-D-VEDKRQ	0	0	0	0	1	20nt	CACCGTATAGAATAGATAAAGATG	AAACCATCTTTATCTATTCTATAC	-	00000136122, ensg00000136122, 79866, bora aurora kinase a activator, c13orf34	TRUE
BORA	AGTGCAAAAAAATACAGCTTGGG	GGG	AGTGCAAAAAAATACAGCTT	BORA_#2_V3	2	chr13:72745969-72745999(+)	exon 9	3	0.693	0.53	0.739	0.664	0.59	0	ASAKKY-S-LGSITS	0	0	0	0	1	19nt	CACCGTGCAAAAAAATACAGCTT	AAACAAGCTGTATTTTTTTGCAC	-	00000136122, ensg00000136122, 79866, bora aurora kinase a activator, c13orf34	TRUE
BORA	GGAGAAAGACAATAACACTGTGG	TGG	GGAGAAAGACAATAACACTG	BORA_#3_V4	3	chr13:72746902-72746932(+)	exon 10	4	0.678	0.798	0.876	0.693	0.426	0	REKDNN-T-VDMVDP	0	0	0	0	1	19nt	CACCGAGAAAGACAATAACACTG	AAACCAGTGTTATTGTCTTTCTC	-	00000136122, ensg00000136122, 79866, bora aurora kinase a activator, c13orf34	TRUE
BORA	AGAAGCCGAAGGTAAGGAGTCGG	CGG	AGAAGCCGAAGGTAAGGAGT	BORA_#4_V7	4	chr13:72745079-72745109(-)	exon 8	7	0.633	0.443	0.694	0.573	0.528	0	NGSISD-S-LPSASP	0	0	0	0	1	19nt	CACCGAAGCCGAAGGTAAGGAGT	AAACACTCCTTACCTTCGGCTTC	-	00000136122, ensg00000136122, 79866, bora aurora kinase a activator, c13orf34	TRUE
C16orf54	GGCGCCCAGGAGGAGAGCTGTGG	TGG	GGCGCCCAGGAGGAGAGCTG	C16orf54_#1_V1	1	chr16:29744705-29744735(-)	exon 2	1	0.725	0.35	0.694	0.755	0.668	0	WRPGGE-/-LWIEPMG	0	0	0	0	1	19nt	CACCGCGCCCAGGAGGAGAGCTG	AAACCAGCTCTCCTCCTGGGCGC	-	00000185905, ensg00000185905, 283897, chromosome 16 open reading frame 54	TRUE
C16orf54	TGAGGACTGGTATGGCTCTGCGG	CGG	TGAGGACTGGTATGGCTCTG	C16orf54_#2_V3	2	chr16:29744650-29744680(-)	exon 2	3	0.707	0.432	0.636	0.858	0.641	0	SEDWYG-S-AVPLLT	0	0	0	0	1	19nt	CACCGAGGACTGGTATGGCTCTG	AAACCAGAGCCATACCAGTCCTC	-	00000185905, ensg00000185905, 283897, chromosome 16 open reading frame 54	TRUE
C16orf54	GAGCTGTGGATTGAGCCCATGGG	GGG	GAGCTGTGGATTGAGCCCAT	C16orf54_#3_V4	3	chr16:29744691-29744721(-)	exon 2	4	0.739	0.371	0.785	0.823	0.595	0	GELWIE-P-MGTARE	0	0	0	0	1	20nt	CACCGAGCTGTGGATTGAGCCCAT	AAACATGGGCTCAATCCACAGCTC	-	00000185905, ensg00000185905, 283897, chromosome 16 open reading frame 54	TRUE
C16orf54	GCGTTCAGCCAACACAGCGGTGG	TGG	GCGTTCAGCCAACACAGCGG	C16orf54_#4_V6	4	chr16:29744782-29744812(+)	exon 2	6	0.727	0.217	0.787	0.712	0.605	0	LFILTT-A-VLAERL	0	0	0	0	1	20nt	CACCGCGTTCAGCCAACACAGCGG	AAACCCGCTGTGTTGGCTGAACGC	-	00000185905, ensg00000185905, 283897, chromosome 16 open reading frame 54	TRUE
CDC5L	TGAAATATGGGAAAAATCAGTGG	TGG	TGAAATATGGGAAAAATCAG	CDC5L_#1_V4	1	chr6:44390288-44390318(+)	exon 2	4	0.757	0.035	0.741	0.713	0.711	0	MKYGKN-/-QWSRIAS	0	0	0	0	1	19nt	CACCGAAATATGGGAAAAATCAG	AAACCTGATTTTTCCCATATTTC	-	00000096401, ensg00000096401, 988, cell division cycle 5 like, cdc5, cdc5-like, cef1, pcdc5rp, dj319d22.1	TRUE
CDC5L	GTTACCAGTCTCGTGCTATGGGG	GGG	GTTACCAGTCTCGTGCTATG	CDC5L_#2_V6	2	chr6:44445726-44445756(+)	exon 15	6	0.707	0.907	0.542	0.902	0.708	0	GYQSRA-/-MGLMKQL	0	0	0	0	1	20nt	CACCGTTACCAGTCTCGTGCTATG	AAACCATAGCACGAGACTGGTAAC	-	00000096401, ensg00000096401, 988, cell division cycle 5 like, cdc5, cdc5-like, cef1, pcdc5rp, dj319d22.1	TRUE
CDC5L	TGATCAAGGGGGGCGTATGGAGG	AGG	TGATCAAGGGGGGCGTATGG	CDC5L_#3_V7	3	chr6:44387832-44387862(+)	exon 1	7	0.73	0.012	0.658	0.814	0.69	0	MIKGGV-/-WRNTEDE	0	0	0	0	1	19nt	CACCGATCAAGGGGGGCGTATGG	AAACCCATACGCCCCCCTTGATC	-	00000096401, ensg00000096401, 988, cell division cycle 5 like, cdc5, cdc5-like, cef1, pcdc5rp, dj319d22.1	TRUE
CDC5L	CAAAGCAGTGCAAAGCCAGATGG	TGG	CAAAGCAGTGCAAAGCCAGA	CDC5L_#4_V8	4	chr6:44390345-44390375(+)	exon 2	8	0.786	0.059	0.658	0.785	0.824	0	AKQCKA-/-RWYEWLD	0	0	0	0	1	G + 20nt	CACCGCAAAGCAGTGCAAAGCCAGA	AAACTCTGGCTTTGCACTGCTTTGC	-	00000096401, ensg00000096401, 988, cell division cycle 5 like, cdc5, cdc5-like, cef1, pcdc5rp, dj319d22.1	TRUE
CDH23	GGCATTCAGGAACAGCACCGTGG	TGG	GGCATTCAGGAACAGCACCG	CDH23_#1_V1	1	chr10:71690467-71690497(-)	exon 19	1	0.858	0.649	0.929	0.775	0.748	0	IMAGAT-V-LFLNAT	0	0	0	0	1	19nt	CACCGCATTCAGGAACAGCACCG	AAACCGGTGCTGTTCCTGAATGC	-	00000107736, ensg00000107736, 64072, cadherin related 23, cdhr23, pita5, ush1d	TRUE
CDH23	TGAGAGAGTGACCTCATAGGTGG	TGG	TGAGAGAGTGACCTCATAGG	CDH23_#2_V2	2	chr10:71797142-71797172(-)	exon 2	2	0.849	0.672	0.895	0.651	0.801	0	RELVAT-Y-EVTLSV	0	0	0	0	1	19nt	CACCGAGAGAGTGACCTCATAGG	AAACCCTATGAGGTCACTCTCTC	-	00000107736, ensg00000107736, 64072, cadherin related 23, cdhr23, pita5, ush1d	TRUE
CDH23	GGCCTCCACTATCAGCACGTGGG	GGG	GGCCTCCACTATCAGCACGT	CDH23_#3_V4	3	chr10:71725455-71725485(-)	exon 29	4	0.817	0.85	0.812	0.794	0.754	0	ERNSSH-V-LIVEAY	0	0	0	0	1	19nt	CACCGCCTCCACTATCAGCACGT	AAACACGTGCTGATAGTGGAGGC	-	00000107736, ensg00000107736, 64072, cadherin related 23, cdhr23, pita5, ush1d	TRUE
CDH23	CAGGACAGTGACGAACACGGTGG	TGG	CAGGACAGTGACGAACACGG	CDH23_#4_V5	4	chr10:71712697-71712727(-)	exon 27	5	0.849	0.787	1.021	0.569	0.721	0	HTGTAT-V-FVTVLD	0	0	0	0	1	18nt	CACCGGACAGTGACGAACACGG	AAACCCGTGTTCGTCACTGTCC	-	00000107736, ensg00000107736, 64072, cadherin related 23, cdhr23, pita5, ush1d	TRUE
EIF4H	AAGGAAGCCTTGACATACGATGG	TGG	AAGGAAGCCTTGACATACGA	EIF4H_#1_V1	1	chr7:74189706-74189736(+)	exon 3	1	0.767	0.439	0.698	0.804	0.738	0	LKEALT-Y-DGALLG	0	0	0	0	2	18nt	CACCGGAAGCCTTGACATACGA	AAACTCGTATGTCAAGGCTTCC	-	00000106682, ensg00000106682, 7458, eukaryotic translation initiation factor 4h, wbscr1, wscr1, eif-4h	TRUE
EIF4H	TCGCCCTGAACCGTATTGAAAGG	AGG	TCGCCCTGAACCGTATTGAA	EIF4H_#2_V2	2	chr7:74187695-74187725(-)	exon 2	2	0.678	0.221	0.523	0.823	0.69	0	VGNLPF-/-NTVQGDI	0	0	0	0	1	18nt	CACCGCCCTGAACCGTATTGAA	AAACTTCAATACGGTTCAGGGC	-	00000106682, ensg00000106682, 7458, eukaryotic translation initiation factor 4h, wbscr1, wscr1, eif-4h	TRUE
EIF4H	CCCCCCTACACAGCATACGTAGG	AGG	CCCCCCTACACAGCATACGT	EIF4H_#3_V3	3	chr7:74187664-74187694(+)	exon 2	3	0.775	0.193	0.671	0.77	0.792	0	EPPYTA-Y-VGNLPF	0	0	0	0	2	G + 20nt	CACCGCCCCCCTACACAGCATACGT	AAACACGTATGCTGTGTAGGGGGGC	-	00000106682, ensg00000106682, 7458, eukaryotic translation initiation factor 4h, wbscr1, wscr1, eif-4h	TRUE
EIF4H	ATGGGCAGCCGCTTCAGAGATGG	TGG	ATGGGCAGCCGCTTCAGAGA	EIF4H_#4_V9	4	chr7:74194804-74194834(+)	exon 6	9	0.606	0.742	0.521	0.765	0.552	0	PMGSRF-R-DGPPLR	0	0	0	0	1	18nt	CACCGGGCAGCCGCTTCAGAGA	AAACTCTCTGAAGCGGCTGCCC	-	00000106682, ensg00000106682, 7458, eukaryotic translation initiation factor 4h, wbscr1, wscr1, eif-4h	TRUE
FAM32A	AACGAGCAAAAAGAACGAGGAGG	AGG	AACGAGCAAAAAGAACGAGG	FAM32A_#1_V1	1	chr19:16185670-16185700(+)	exon 2	1	0.752	0.417	0.909		0.553	0	GTSKKN-E-EEKRRG	0	0	0	0	1	G + 20nt	CACCGAACGAGCAAAAAGAACGAGG	AAACCCTCGTTCTTTTTGCTCGTTC	-	00000105058, ensg00000105058, 26017, family with sequence similarity 32 member a, otag-12, otag12	TRUE
FAM32A	CGGCCTGGACAAGCGGACCCCGG	CGG	CGGCCTGGACAAGCGGACCC	FAM32A_#2_V3	2	chr19:16185703-16185733(+)	exon 2	3	0.645	0.515	0.492	0.89	0.62	0	RGLDKR-T-PAQAAF	0	0	0	0	1	19nt	CACCGGCCTGGACAAGCGGACCC	AAACGGGTCCGCTTGTCCAGGCC	-	00000105058, ensg00000105058, 26017, family with sequence similarity 32 member a, otag-12, otag12	TRUE
FAM32A	GGCGGCCTTCGAGAAAATGCAGG	AGG	GGCGGCCTTCGAGAAAATGC	FAM32A_#3_V5	3	chr19:16185730-16185760(+)	exon 2	5	0.632	0.595	0.675	0.557	0.549	0	QAAFEK-M-QEKRQM	0	0	0	0	1	19nt	CACCGCGGCCTTCGAGAAAATGC	AAACGCATTTTCTCGAAGGCCGC	-	00000105058, ensg00000105058, 26017, family with sequence similarity 32 member a, otag-12, otag12	TRUE
FAM32A	GCCTACGAGCAGGTCCAAAAGGG	GGG	GCCTACGAGCAGGTCCAAAA	FAM32A_#4_V6	4	chr19:16185444-16185474(+)	exon 1	6	0.601	0.062	0.468	0.667	0.621	0	EAYEQV-Q-KGPLKL	0	0	0	0	1	20nt	CACCGCCTACGAGCAGGTCCAAAA	AAACTTTTGGACCTGCTCGTAGGC	-	00000105058, ensg00000105058, 26017, family with sequence similarity 32 member a, otag-12, otag12	TRUE
FAM86B2	GCCTTTGGACAAACTGTACGAGG	AGG	GCCTTTGGACAAACTGTACG	FAM86B2_#1_V2	1	chr8:12430405-12430435(-)	exon 4	2	0.649	0.278	0.463	0.688	0.726	0	EPLDKL-Y-EVLAET	0	0	0	0	2	20nt	CACCGCCTTTGGACAAACTGTACG	AAACCGTACAGTTTGTCCAAAGGC	-	00000145002,ensg00000285397, ensg00000145002, ensg00000285397, 653333, family with sequence similarity 86 member b2	TRUE
FAM86B2	CAAACTGTACGAGGTGCTCGCGG	CGG	CAAACTGTACGAGGTGCTCG	FAM86B2_#2_V3	2	chr8:12430396-12430426(-)	exon 4	3	0.619	0.287	0.502	0.635	0.642	0	DKLYEV-L-AETLMA	0	0	0	0	1	G + 20nt	CACCGCAAACTGTACGAGGTGCTCG	AAACCGAGCACCTCGTACAGTTTGC	-	00000145002,ensg00000285397, ensg00000145002, ensg00000285397, 653333, family with sequence similarity 86 member b2	TRUE
FAM86B2	GTTTGTCCAAAGGCTCCGTGTGG	TGG	GTTTGTCCAAAGGCTCCGTG	FAM86B2_#3_V4	3	chr8:12430413-12430443(+)	exon 4	4	0.591	0.258	0.526	0.671	0.548	0	KHEAVH-T-EPLDKL	0	0	0	0	2	20nt	CACCGTTTGTCCAAAGGCTCCGTG	AAACCACGGAGCCTTTGGACAAAC	-	00000145002,ensg00000285397, ensg00000145002, ensg00000285397, 653333, family with sequence similarity 86 member b2	TRUE
FAM86B2	ACCTCGTACAGTTTGTCCAAAGG	AGG	ACCTCGTACAGTTTGTCCAA	FAM86B2_#4_V5	4	chr8:12430403-12430433(+)	exon 4	5	0.651	0.268	0.56	0.664	0.652	0	VHTEPL-/-DKLYEVL	0	0	0	0	2	G + 20nt	CACCGACCTCGTACAGTTTGTCCAA	AAACTTGGACAAACTGTACGAGGTC	-	00000145002,ensg00000285397, ensg00000145002, ensg00000285397, 653333, family with sequence similarity 86 member b2	TRUE
FLCN	GAAGTGGCAGAGAGCCACGATGG	TGG	GAAGTGGCAGAGAGCCACGA	FLCN_#1_V1	1	chr17:17228103-17228133(+)	exon 4	1	0.812	0.011	0.89	0.724	0.7	0	*MNAI-V-ALCHFC	0	0	0	0	1	20nt	CACCGAAGTGGCAGAGAGCCACGA	AAACTCGTGGCTCTCTGCCACTTC	warning BsbI or BsmBI restriction site in sgRNA seq	00000154803, ensg00000154803, 201163, folliculin, bhd, dennd8b, flcl	TRUE
FLCN	TGTCAGCGATGTCAGCGAGCGGG	GGG	TGTCAGCGATGTCAGCGAGC	FLCN_#2_V2	2	chr17:17222540-17222570(+)	exon 7	2	0.799	0.698	0.77	0.959	0.692	0	NGNAAR-S-LTSLTS	0	0	0	0	1	19nt	CACCGTCAGCGATGTCAGCGAGC	AAACGCTCGCTGACATCGCTGAC	-	00000154803, ensg00000154803, 201163, folliculin, bhd, dennd8b, flcl	TRUE
FLCN	GATGCCCACAGCGTGCTCAGAGG	AGG	GATGCCCACAGCGTGCTCAG	FLCN_#3_V3	3	chr17:17222613-17222643(-)	exon 7	3	0.762	0.638	0.853	0.716	0.625	0	GCPQRA-/-QRMNTAF	0	0	0	0	1	20nt	CACCGATGCCCACAGCGTGCTCAG	AAACCTGAGCACGCTGTGGGCATC	-	00000154803, ensg00000154803, 201163, folliculin, bhd, dennd8b, flcl	TRUE
FLCN	CCGTGCAGAAGAGAGTGCGGGGG	GGG	CCGTGCAGAAGAGAGTGCGG	FLCN_#4_V4	4	chr17:17228066-17228096(+)	exon 4	4	0.793	0.047	0.837	0.759	0.691	0	CELHGP-R-TLFCTE	0	0	0	0	1	18nt	CACCGTGCAGAAGAGAGTGCGG	AAACCCGCACTCTCTTCTGCAC	-	00000154803, ensg00000154803, 201163, folliculin, bhd, dennd8b, flcl	TRUE
FNIP1	CGTACGGTTAGCAAGGACTGTGG	TGG	CGTACGGTTAGCAAGGACTG	FNIP1_#1_V1	1	chr5:131672870-131672900(-)	exon 13	1	0.76	0.447	0.765	0.796	0.668	0	PVRLAR-T-VVVGKR	0	0	0	0	1	19nt	CACCGTACGGTTAGCAAGGACTG	AAACCAGTCCTTGCTAACCGTAC	-	00000217128, ensg00000217128, 96459, folliculin interacting protein 1	TRUE
FNIP1	GACATCATTGTAAGCCAGACAGG	AGG	GACATCATTGTAAGCCAGAC	FNIP1_#2_V2	2	chr5:131679105-131679135(+)	exon 11	2	0.718	0.357	0.387	0.879	0.876	0	RIGEPV-/-WLTMMSG	0	0	0	0	1	20nt	CACCGACATCATTGTAAGCCAGAC	AAACGTCTGGCTTACAATGATGTC	-	00000217128, ensg00000217128, 96459, folliculin interacting protein 1	TRUE
FNIP1	ACGCCCGGGACCCAGATTGCGGG	GGG	ACGCCCGGGACCCAGATTGC	FNIP1_#3_V3	3	chr5:131796831-131796861(-)	exon 1	3	0.777	0.023	0.804	0.851	0.653	0	DARDPD-/-CGFSWPL	0	0	0	0	1	18nt	CACCGCCCGGGACCCAGATTGC	AAACGCAATCTGGGTCCCGGGC	-	00000217128, ensg00000217128, 96459, folliculin interacting protein 1	TRUE
FNIP1	GATATACAATCAGTCGAATCTGG	TGG	GATATACAATCAGTCGAATC	FNIP1_#4_V5	4	chr5:131744636-131744666(+)	exon 2	5	0.694	0.036	0.437	0.686	0.847	0	EFDPSQ-I-RLIVYQ	0	0	0	0	1	20nt	CACCGATATACAATCAGTCGAATC	AAACGATTCGACTGATTGTATATC	-	00000217128, ensg00000217128, 96459, folliculin interacting protein 1	TRUE
FNIP2	AGTAGCCCGCCAGAAGTGAGCGG	CGG	AGTAGCCCGCCAGAAGTGAG	FNIP2_#1_V1	1	chr4:158870348-158870378(-)	exon 14	1	0.751	0.848	0.608	0.863	0.761	0	VRNFGR-S-LLAGYC	0	0	0	0	1	19nt	CACCGTAGCCCGCCAGAAGTGAG	AAACCTCACTTCTGGCGGGCTAC	-	00000052795, ensg00000052795, 57600, folliculin interacting protein 2, fnipl, mapo1	TRUE
FNIP2	GACATCATAGTAAGCCATACAGG	AGG	GACATCATAGTAAGCCATAC	FNIP2_#2_V3	2	chr4:158861381-158861411(-)	exon 11	3	0.712	0.358	0.398	0.867	0.856	0	RIAEPV-/-WLTMMSG	0	0	0	0	1	20nt	CACCGACATCATAGTAAGCCATAC	AAACGTATGGCTTACTATGATGTC	-	00000052795, ensg00000052795, 57600, folliculin interacting protein 2, fnipl, mapo1	TRUE
FNIP2	ATGCTATCTGAATATCTCCGGGG	GGG	ATGCTATCTGAATATCTCCG	FNIP2_#3_V6	3	chr4:158895796-158895826(+)	exon 16	6	0.764	0.962	0.7	0.753	0.749	0	KMLSEY-L-RGHTRV	0	0	0	0	1	18nt	CACCGCTATCTGAATATCTCCG	AAACCGGAGATATTCAGATAGC	-	00000052795, ensg00000052795, 57600, folliculin interacting protein 2, fnipl, mapo1	TRUE
FNIP2	TATGTAGTGTATCTTTAAGGTGG	TGG	TATGTAGTGTATCTTTAAGG	FNIP2_#4_V7	4	chr4:158831933-158831963(-)	exon 4	7	0.796	0.138	0.682	0.826	0.808	0	SYKGST-L-KIHYIR	0	0	0	0	1	G + 20nt	CACCGTATGTAGTGTATCTTTAAGG	AAACCCTTAAAGATACACTACATAC	-	00000052795, ensg00000052795, 57600, folliculin interacting protein 2, fnipl, mapo1	TRUE
INTS2	GTACAGACGTAAGAGTGCACTGG	TGG	GTACAGACGTAAGAGTGCAC	INTS2_#1_V1	1	chr17:61907432-61907462(+)	exon 8	1	0.775	0.32	0.7	0.794	0.759	0	HVVKAS-A-LLRLYC	0	0	0	0	1	20nt	CACCGTACAGACGTAAGAGTGCAC	AAACGTGCACTCTTACGTCTGTAC	-	00000108506, ensg00000108506, 57508, integrator complex subunit 2, kiaa1287	TRUE
INTS2	GGTGCAAGAGACAACAGATAAGG	AGG	GGTGCAAGAGACAACAGATA	INTS2_#2_V2	2	chr17:61869779-61869809(+)	exon 21	2	0.795	0.827	0.676	0.763	0.835	0	REVQCL-I-CCLLHQ	0	0	0	0	1	19nt	CACCGTGCAAGAGACAACAGATA	AAACTATCTGTTGTCTCTTGCAC	-	00000108506, ensg00000108506, 57508, integrator complex subunit 2, kiaa1287	TRUE
INTS2	GAAACAAAGCGAACCCCAGCTGG	TGG	GAAACAAAGCGAACCCCAGC	INTS2_#3_V4	3	chr17:61904497-61904527(+)	exon 9	4	0.716	0.352	0.614	0.787	0.705	0	PPATPA-/-GVRFVSL	0	0	0	0	1	20nt	CACCGAAACAAAGCGAACCCCAGC	AAACGCTGGGGTTCGCTTTGTTTC	-	00000108506, ensg00000108506, 57508, integrator complex subunit 2, kiaa1287	TRUE
INTS2	GTAGGGTAATATCCATCAGTGGG	GGG	GTAGGGTAATATCCATCAGT	INTS2_#4_V5	4	chr17:61872427-61872457(+)	exon 20	5	0.711	0.724	0.583	0.807	0.716	0	VHRCPP-L-MDITLH	0	0	0	0	1	20nt	CACCGTAGGGTAATATCCATCAGT	AAACACTGATGGATATTACCCTAC	-	00000108506, ensg00000108506, 57508, integrator complex subunit 2, kiaa1287	TRUE
LGALS9C	CGAGGCAGAAAGGAACATGGGGG	GGG	CGAGGCAGAAAGGAACATGG	LGALS9C_#1_V1	1	chr17:18486024-18486054(+)	exon 3	1	0.794	0.226	0.968	0.773	0.574	1	TRQKGT-/-WGPEERK	0	0	1	LGALS9B|CGAGGCAGAAAGGAAGATGGGGG	1	19nt	CACCGAGGCAGAAAGGAACATGG	AAACCCATGTTCCTTTCTGCCTC	-	00000171916,ensg00000284021, ensg00000171916, ensg00000284021, 654346, galectin 9c, gal-9b	TRUE
LGALS9C	GGTATGTGGTGTGCAACACGAGG	AGG	GGTATGTGGTGTGCAACACG	LGALS9C_#2_V2	2	chr17:18486006-18486036(+)	exon 3	2	0.736	0.209	0.666	0.837	0.688	2	GYVVCN-/-TRQKGTW	2	LGALS9|GGTACGTGGTGTGCAACACGAGG	0	0	2	19nt	CACCGTATGTGGTGTGCAACACG	AAACCGTGTTGCACACCACATAC	-	00000171916,ensg00000284021, ensg00000171916, ensg00000284021, 654346, galectin 9c, gal-9b	TRUE
LGALS9C	AGCCGCCTATGTCTGCACGTGGG	GGG	AGCCGCCTATGTCTGCACGT	LGALS9C_#3_V3	3	chr17:18494347-18494377(-)	exon 11	3	0.724	0.991	0.799	0.636	0.616	2	DIQLTH-V-QT_	1	0	1	LGALS9|AGCCGCCTATGTCTGCACATGGG	2	19nt	CACCGCCGCCTATGTCTGCACGT	AAACACGTGCAGACATAGGCGGC	-	00000171916,ensg00000284021, ensg00000171916, ensg00000284021, 654346, galectin 9c, gal-9b	TRUE
LGALS9C	GGTTCCACTGCAGCTGAGAACGG	CGG	GGTTCCACTGCAGCTGAGAA	LGALS9C_#4_V6	4	chr17:18483938-18483968(-)	exon 2	6	0.608	0.103	0.398	0.809	0.649	2	TVNGAV-L-SCSGTR	0	0	2	LGALS9B|GGTTCCACTGGAGCTGAGAACGG,LGALS9|GGTTCCACTGGAGCTGAGAACGG	1	19nt	CACCGTTCCACTGCAGCTGAGAA	AAACTTCTCAGCTGCAGTGGAAC	-	00000171916,ensg00000284021, ensg00000171916, ensg00000284021, 654346, galectin 9c, gal-9b	TRUE
NRF1	TGTGAGCATGTACCAGACTGTGG	TGG	TGTGAGCATGTACCAGACTG	NRF1_#1_V1	1	chr7:129755029-129755059(+)	exon 11	1	0.819	0.917	0.795	0.746	0.79	0	PVSMYQ-T-VVTSLA	0	0	0	0	1	19nt	CACCGTGAGCATGTACCAGACTG	AAACCAGTCTGGTACATGCTCAC	-	00000106459, ensg00000106459, 4899, nuclear respiratory factor 1, alpha-pal	TRUE
NRF1	GTGGCCTGAAGATATCCCCTGGG	GGG	GTGGCCTGAAGATATCCCCT	NRF1_#2_V2	2	chr7:129709162-129709192(+)	exon 6	2	0.756	0.472	0.866	0.829	0.559	0	WWPEDI-P-WANVRS	0	0	0	0	1	20nt	CACCGTGGCCTGAAGATATCCCCT	AAACAGGGGATATCTTCAGGCCAC	-	00000106459, ensg00000106459, 4899, nuclear respiratory factor 1, alpha-pal	TRUE
NRF1	AGAGACTGGAATTCCGTCGATGG	TGG	AGAGACTGGAATTCCGTCGA	NRF1_#3_V4	3	chr7:129690502-129690532(-)	exon 5	4	0.69	0.377	0.731	0.596	0.613	0	LPPLTI-D-GIPVSV	0	0	0	0	1	19nt	CACCGAGACTGGAATTCCGTCGA	AAACTCGACGGAATTCCAGTCTC	-	00000106459, ensg00000106459, 4899, nuclear respiratory factor 1, alpha-pal	TRUE
NRF1	GATCTTCAAAGGCATACAAAAGG	AGG	GATCTTCAAAGGCATACAAA	NRF1_#4_V5	4	chr7:129710435-129710465(-)	exon 7	5	0.65	0.553	0.593	0.8	0.575	0	HGREDL-L-YAFEDQ	0	0	0	0	1	20nt	CACCGATCTTCAAAGGCATACAAA	AAACTTTGTATGCCTTTGAAGATC	-	00000106459, ensg00000106459, 4899, nuclear respiratory factor 1, alpha-pal	TRUE
PAFAH1B1	GAATGCATCAGAACCATGCACGG	CGG	GAATGCATCAGAACCATGCA	PAFAH1B1_#1_V1	1	chr17:2670305-2670335(+)	exon 6	1	0.729	0.456	0.624	0.881	0.693	0	FECIRT-M-HGHDHN	0	0	0	0	1	20nt	CACCGAATGCATCAGAACCATGCA	AAACTGCATGGTTCTGATGCATTC	-	00000007168, ensg00000007168, 5048, platelet activating factor acetylhydrolase 1b regulatory subunit 1, lis1, lis2, mdcr, nudf, pafah	TRUE
PAFAH1B1	GAATTAGATAAAAAGTATGCTGG	TGG	GAATTAGATAAAAAGTATGC	PAFAH1B1_#2_V2	2	chr17:2666017-2666047(+)	exon 4	2	0.729	0.112	0.714	0.822	0.635	0	EELDKK-Y-AGLLEK	0	0	0	0	1	20nt	CACCGAATTAGATAAAAAGTATGC	AAACGCATACTTTTTATCTAATTC	-	00000007168, ensg00000007168, 5048, platelet activating factor acetylhydrolase 1b regulatory subunit 1, lis1, lis2, mdcr, nudf, pafah	TRUE
PAFAH1B1	AGACAAGACTATTAAGATGTGGG	GGG	AGACAAGACTATTAAGATGT	PAFAH1B1_#3_V6	3	chr17:2676547-2676577(+)	exon 9	6	0.697	0.782	0.594	0.737	0.7	0	RDKTIK-M-WDVSTG	0	0	0	0	1	19nt	CACCGACAAGACTATTAAGATGT	AAACACATCTTAATAGTCTTGTC	-	00000007168, ensg00000007168, 5048, platelet activating factor acetylhydrolase 1b regulatory subunit 1, lis1, lis2, mdcr, nudf, pafah	TRUE
PAFAH1B1	TCGTTCAAATGGCTATGAAGAGG	AGG	TCGTTCAAATGGCTATGAAG	PAFAH1B1_#4_V8	4	chr17:2665391-2665421(+)	exon 3	8	0.716	0.058	0.596	0.674	0.761	0	LRSNGY-E-EAYSVF	0	0	0	0	1	18nt	CACCGTTCAAATGGCTATGAAG	AAACCTTCATAGCCATTTGAAC	-	00000007168, ensg00000007168, 5048, platelet activating factor acetylhydrolase 1b regulatory subunit 1, lis1, lis2, mdcr, nudf, pafah	TRUE
PPIB	GATGTGATCATCGCAGACTGCGG	CGG	GATGTGATCATCGCAGACTG	PPIB_#1_V2	1	chr15:64156062-64156092(-)	exon 5	2	0.698	0.926	0.71	0.753	0.595	0	KDVIIA-D-CGKIEV	0	0	0	0	1	20nt	CACCGATGTGATCATCGCAGACTG	AAACCAGTCTGCGATGATCACATC	-	00000166794, ensg00000166794, 5479, peptidylprolyl isomerase b, cyp-s1, cypb, hel-s-39, oi9, scylp	TRUE
PPIB	GAAGCACTACGGGCCTGGCTGGG	GGG	GAAGCACTACGGGCCTGGCT	PPIB_#2_V5	2	chr15:64156837-64156867(-)	exon 4	5	0.69	0.623	0.522	0.886	0.694	0	LKHYGP-G-WVSMAN	0	0	0	0	1	20nt	CACCGAAGCACTACGGGCCTGGCT	AAACAGCCAGGCCCGTAGTGCTTC	-	00000166794, ensg00000166794, 5479, peptidylprolyl isomerase b, cyp-s1, cypb, hel-s-39, oi9, scylp	TRUE
PPIB	TGTGGCCTTAGCTACAGGAGAGG	AGG	TGTGGCCTTAGCTACAGGAG	PPIB_#3_V6	3	chr15:64162036-64162066(-)	exon 2	6	0.681	0.373	0.594	0.628	0.702	0	FVALAT-G-EKGFGY	0	0	0	0	1	19nt	CACCGTGGCCTTAGCTACAGGAG	AAACCTCCTGTAGCTAAGGCCAC	-	00000166794, ensg00000166794, 5479, peptidylprolyl isomerase b, cyp-s1, cypb, hel-s-39, oi9, scylp	TRUE
PPIB	GGGGCCCAAAGTCACCGTCAAGG	AGG	GGGGCCCAAAGTCACCGTCA	PPIB_#4_V7	4	chr15:64162847-64162877(-)	exon 1	7	0.678	0.198	0.691	0.552	0.638	0	KGPKVT-V-KVYFDL	0	0	0	0	1	19nt	CACCGGGCCCAAAGTCACCGTCA	AAACTGACGGTGACTTTGGGCCC	-	00000166794, ensg00000166794, 5479, peptidylprolyl isomerase b, cyp-s1, cypb, hel-s-39, oi9, scylp	TRUE
RBM48	GAGGGCGGTATGCGACACACGGG	GGG	GAGGGCGGTATGCGACACAC	RBM48_#1_V2	1	chr7:92528859-92528889(+)	exon 1	2	0.792	0.059	0.899	0.835	0.608	0	QRAVCD-T-RAKYRE	0	0	0	0	1	20nt	CACCGAGGGCGGTATGCGACACAC	AAACGTGTGTCGCATACCGCCCTC	-	TRUE	TRUE
RBM48	TGATCACCACGTCCAGAGGGCGG	CGG	TGATCACCACGTCCAGAGGG	RBM48_#2_V4	2	chr7:92528844-92528874(+)	exon 1	4	0.67	0.045	0.648	0.79	0.573	0	FDHHVQ-R-AVCDTR	0	0	0	0	1	19nt	CACCGATCACCACGTCCAGAGGG	AAACCCCTCTGGACGTGGTGATC	-	TRUE	TRUE
RBM48	GTAGGCAAGATGGCGTCGAGCGG	CGG	GTAGGCAAGATGGCGTCGAG	RBM48_#3_V6	3	chr7:92528800-92528830(+)	exon 1	6	0.624	0.005	0.676	0.867	0.421	0	*MA-S-SGGELG	0	0	0	0	1	20nt	CACCGTAGGCAAGATGGCGTCGAG	AAACCTCGACGCCATCTTGCCTAC	-	TRUE	TRUE
RBM48	ACGACGGCCTCGTGCTGTGAAGG	AGG	ACGACGGCCTCGTGCTGTGA	RBM48_#4_V7	4	chr7:92528898-92528928(+)	exon 1	7	0.646	0.094	0.431	0.9	0.671	0	GRRPRA-V-KVYTIN	0	0	0	0	1	18nt	CACCGACGGCCTCGTGCTGTGA	AAACTCACAGCACGAGGCCGTC	-	TRUE	TRUE
RNF183	GGGCTGGAGTCACAAGGCTGAGG	AGG	GGGCTGGAGTCACAAGGCTG	RNF183_#1_V1	1	chr9:113298029-113298059(+)	exon 2	1	0.688	0.229	0.693	0.513	0.671	0	ECLAHL-S-LVTPAR	0	0	0	0	1	19nt	CACCGGCTGGAGTCACAAGGCTG	AAACCAGCCTTGTGACTCCAGCC	-	TRUE	TRUE
RNF183	TGAAGGGGTTCCAGCAGACGGGG	GGG	TGAAGGGGTTCCAGCAGACG	RNF183_#2_V2	2	chr9:113298119-113298149(+)	exon 2	2	0.668	0.073	0.522	0.608	0.744	0	LEAECP-V-CWNPFN	0	0	0	0	1	19nt	CACCGAAGGGGTTCCAGCAGACG	AAACCGTCTGCTGGAACCCCTTC	-	TRUE	TRUE
RNF183	CCAGCCTCAAGTCTACACGCTGG	TGG	CCAGCCTCAAGTCTACACGC	RNF183_#3_V7	3	chr9:113297826-113297856(-)	exon 2	7	0.708	0.602	0.85	0.777	0.487	0	RQPQVY-T-LDLGPQ	0	0	0	0	1	G + 20nt	CACCGCCAGCCTCAAGTCTACACGC	AAACGCGTGTAGACTTGAGGCTGGC	-	TRUE	TRUE
RNF183	AGGTCCAGCGTGTAGACTTGAGG	AGG	AGGTCCAGCGTGTAGACTTG	RNF183_#4_V8	4	chr9:113297821-113297851(+)	exon 2	8	0.639	0.59	0.605	0.824	0.53	0	FLRQPQ-/-VYTLDLG	0	0	0	0	1	19nt	CACCGGTCCAGCGTGTAGACTTG	AAACCAAGTCTACACGCTGGACC	-	TRUE	TRUE
RUVBL1	GCTGATGGAGAACTTCCGCAGGG	GGG	GCTGATGGAGAACTTCCGCA	RUVBL1_#1_V1	1	chr3:128112890-128112920(-)	exon 3	1	0.812	0.254	0.787	0.767	0.774	0	VLMENF-R-RAIGLR	0	0	0	0	1	20nt	CACCGCTGATGGAGAACTTCCGCA	AAACTGCGGAAGTTCTCCATCAGC	-	TRUE	TRUE
RUVBL1	TGTGAGACAGAGAATCCCATGGG	GGG	TGTGAGACAGAGAATCCCAT	RUVBL1_#2_V2	2	chr3:128104839-128104869(-)	exon 4	2	0.814	0.318	0.888	0.858	0.659	0	PCETEN-P-MGGYGK	0	0	0	0	1	19nt	CACCGTGAGACAGAGAATCCCAT	AAACATGGGATTCTCTGTCTCAC	-	TRUE	TRUE
RUVBL1	GGAAGGAATCAACATCAGTGAGG	AGG	GGAAGGAATCAACATCAGTG	RUVBL1_#3_V3	3	chr3:128082525-128082555(-)	exon 10	3	0.774	0.846	0.802	0.848	0.648	0	TEGINI-S-EEALNH	0	0	0	0	1	19nt	CACCGAAGGAATCAACATCAGTG	AAACCACTGATGTTGATTCCTTC	-	TRUE	TRUE
RUVBL1	AGGTCAAGAGGGATGCCGTGAGG	AGG	AGGTCAAGAGGGATGCCGTG	RUVBL1_#4_V4	4	chr3:128087759-128087789(+)	exon 9	4	0.735	0.762	0.645	0.665	0.765	0	DITSPH-/-GIPLDLL	0	0	0	0	1	19nt	CACCGGTCAAGAGGGATGCCGTG	AAACCACGGCATCCCTCTTGACC	-	TRUE	TRUE
RUVBL2	GATGCGGGTCAGCACCGTGTAGG	AGG	GATGCGGGTCAGCACCGTGT	RUVBL2_#1_V1	1	chr19:49015052-49015082(-)	exon 13	1	0.868	0.835	0.906	0.82	0.774	0	MSEDAY-T-VLTRIG	0	0	0	0	1	20nt	CACCGATGCGGGTCAGCACCGTGT	AAACACACGGTGCTGACCCGCATC	-	00000183207, ensg00000183207, 10856, ruvb like aaa atpase 2, cgi-46, ecp-51, ecp51, ino80j, reptin, rvb2, tap54-beta, tih2, tip48, tip49b	TRUE
RUVBL2	GGAGCTCCAGAAACGCAAGGAGG	AGG	GGAGCTCCAGAAACGCAAGG	RUVBL2_#2_V2	2	chr19:49010509-49010539(+)	exon 9	2	0.838	0.507	0.993	0.742	0.66	0	GELQKR-K-EVVHTV	0	0	0	0	1	19nt	CACCGAGCTCCAGAAACGCAAGG	AAACCCTTGCGTTTCTGGAGCTC	-	00000183207, ensg00000183207, 10856, ruvb like aaa atpase 2, cgi-46, ecp-51, ecp51, ino80j, reptin, rvb2, tap54-beta, tih2, tip48, tip49b	TRUE
RUVBL2	GTAACAAGGATTGAGCGAATCGG	CGG	GTAACAAGGATTGAGCGAAT	RUVBL2_#3_V4	3	chr19:48999347-48999377(+)	exon 2	4	0.715	0.043	0.689	0.674	0.678	0	DVTRIE-R-IGAHSH	0	0	0	0	1	20nt	CACCGTAACAAGGATTGAGCGAAT	AAACATTCGCTCAATCCTTGTTAC	-	00000183207, ensg00000183207, 10856, ruvb like aaa atpase 2, cgi-46, ecp-51, ecp51, ino80j, reptin, rvb2, tap54-beta, tih2, tip48, tip49b	TRUE
RUVBL2	GGGAAGGGAAGATTGCCGGTCGG	CGG	GGGAAGGGAAGATTGCCGGT	RUVBL2_#4_V8	4	chr19:49004339-49004369(+)	exon 4	8	0.742	0.148	0.755	0.664	0.684	0	REGKIA-/-GRAVLIA	0	0	0	0	1	19nt	CACCGGAAGGGAAGATTGCCGGT	AAACACCGGCAATCTTCCCTTCC	-	00000183207, ensg00000183207, 10856, ruvb like aaa atpase 2, cgi-46, ecp-51, ecp51, ino80j, reptin, rvb2, tap54-beta, tih2, tip48, tip49b	TRUE
SUGP1	GAAGCCAGCGCCGTCCACTGTGG	TGG	GAAGCCAGCGCCGTCCACTG	SUGP1_#1_V1	1	chr19:19277041-19277071(+)	exon 13	1	0.742	0.927	0.866	0.742	0.56	0	NKGTTT-V-DGAGFG	0	0	0	0	1	20nt	CACCGAAGCCAGCGCCGTCCACTG	AAACCAGTGGACGGCGCTGGCTTC	-	00000105705, ensg00000105705, 57794, surp and g-patch domain containing 1, f23858, sf4	TRUE
SUGP1	GCCAGGTTCATAGCGGACGGGGG	GGG	GCCAGGTTCATAGCGGACGG	SUGP1_#2_V2	2	chr19:19302315-19302345(-)	exon 7	2	0.714	0.426	0.592	0.825	0.708	0	LARFIA-D-GGPEVE	0	0	0	0	1	20nt	CACCGCCAGGTTCATAGCGGACGG	AAACCCGTCCGCTATGAACCTGGC	-	00000105705, ensg00000105705, 57794, surp and g-patch domain containing 1, f23858, sf4	TRUE
SUGP1	AAGCTGACTGTGGAGAACATCGG	CGG	AAGCTGACTGTGGAGAACAT	SUGP1_#3_V3	3	chr19:19277814-19277844(-)	exon 12	3	0.774	0.873	0.8	0.727	0.693	0	FKLTVE-N-IGYQML	0	0	0	0	1	18nt	CACCGCTGACTGTGGAGAACAT	AAACATGTTCTCCACAGTCAGC	-	00000105705, ensg00000105705, 57794, surp and g-patch domain containing 1, f23858, sf4	TRUE
SUGP1	AGAGAAATTGGCCCGCTTTGTGG	TGG	AGAGAAATTGGCCCGCTTTG	SUGP1_#4_V4	4	chr19:19303784-19303814(-)	exon 5	4	0.729	0.305	0.668	0.71	0.714	0	IEKLAR-F-VAEGGP	0	0	0	0	1	19nt	CACCGAGAAATTGGCCCGCTTTG	AAACCAAAGCGGGCCAATTTCTC	-	00000105705, ensg00000105705, 57794, surp and g-patch domain containing 1, f23858, sf4	TRUE
TMED2	AAGGAGACAGAGAATCCAGTGGG	GGG	AAGGAGACAGAGAATCCAGT	TMED2_#1_V2	1	chr12:123586773-123586803(+)	exon 2	2	0.8	0.375	0.881	0.774	0.662	0	KGDRES-/-SGKYTFA	0	0	0	0	1	18nt	CACCGGAGACAGAGAATCCAGT	AAACACTGGATTCTCTGTCTCC	-	00000086598, ensg00000086598, 10959, transmembrane p24 trafficking protein 2, p24a, rnp24, p24b1, p24beta1	TRUE
TMED2	GTAGATCTGTCCCAATGTCATGG	TGG	GTAGATCTGTCCCAATGTCA	TMED2_#2_V3	2	chr12:123596664-123596694(-)	exon 4	3	0.718	0.909	0.561	0.79	0.756	0	LVLVAM-T-LGQIYY	0	0	0	0	1	20nt	CACCGTAGATCTGTCCCAATGTCA	AAACTGACATTGGGACAGATCTAC	-	00000086598, ensg00000086598, 10959, transmembrane p24 trafficking protein 2, p24a, rnp24, p24b1, p24beta1	TRUE
TMED2	GAGCTTCAAAGAAGGACCAAAGG	AGG	GAGCTTCAAAGAAGGACCAA	TMED2_#3_V4	3	chr12:123596629-123596659(-)	exon 4	4	0.741	0.851	0.559	0.931	0.758	0	NSRVVL-W-SFFEAL	0	0	0	0	1	20nt	CACCGAGCTTCAAAGAAGGACCAA	AAACTTGGTCCTTCTTTGAAGCTC	-	00000086598, ensg00000086598, 10959, transmembrane p24 trafficking protein 2, p24a, rnp24, p24b1, p24beta1	TRUE
TMED2	GATATTGGGGAGGCTCCAAAAGG	AGG	GATATTGGGGAGGCTCCAAA	TMED2_#4_V6	4	chr12:123586892-123586922(+)	exon 2	6	0.656	0.572	0.581	0.826	0.589	0	IDIGEA-P-KGQDME	0	0	0	0	1	20nt	CACCGATATTGGGGAGGCTCCAAA	AAACTTTGGAGCCTCCCCAATATC	-	00000086598, ensg00000086598, 10959, transmembrane p24 trafficking protein 2, p24a, rnp24, p24b1, p24beta1	TRUE
TMEM91	GACCTTCTGGGCTAGACAGAAGG	AGG	GACCTTCTGGGCTAGACAGA	TMEM91_#1_V1	1	chr19:41382898-41382928(-)	exon 3	1	0.708	0.932	0.572	0.814	0.715	0	VGIAAF-C-LAQKPS	0	0	0	0	1	20nt	CACCGACCTTCTGGGCTAGACAGA	AAACTCTGTCTAGCCCAGAAGGTC	warning BsbI or BsmBI restriction site in sgRNA seq	00000142046, ensg00000142046, 641649, transmembrane protein 91, dspc3, ifitmd6	TRUE
TMEM91	GGGCCAGAAACAACACAGCATGG	TGG	GGGCCAGAAACAACACAGCA	TMEM91_#2_V2	2	chr19:41382862-41382892(-)	exon 3	2	0.7	0.835	0.592	0.672	0.731	0	LAVFSM-L-CCFWPV	0	0	0	0	1	19nt	CACCGGCCAGAAACAACACAGCA	AAACTGCTGTGTTGTTTCTGGCC	-	00000142046, ensg00000142046, 641649, transmembrane protein 91, dspc3, ifitmd6	TRUE
TMEM91	CAGAAGGCAGCGATGCCAACGGG	GGG	CAGAAGGCAGCGATGCCAAC	TMEM91_#3_V3	3	chr19:41382882-41382912(-)	exon 3	3	0.733	0.889	0.566	0.757	0.795	0	CCFWPV-/-GIAAFCL	0	0	0	0	1	18nt	CACCGAAGGCAGCGATGCCAAC	AAACGTTGGCATCGCTGCCTTC	-	00000142046, ensg00000142046, 641649, transmembrane protein 91, dspc3, ifitmd6	TRUE
TMEM91	GGGGTAGAAATGGTGAAAGACGG	CGG	GGGGTAGAAATGGTGAAAGA	TMEM91_#4_V4	4	chr19:41382812-41382842(-)	exon 3	4	0.686	0.699	0.77	0.793	0.501	0	WDGGSR-L-SPFLPH	0	0	0	0	1	19nt	CACCGGGTAGAAATGGTGAAAGA	AAACTCTTTCACCATTTCTACCC	-	00000142046, ensg00000142046, 641649, transmembrane protein 91, dspc3, ifitmd6	TRUE
UVRAG	AGCATGGACTAATGGTCAGGTGG	TGG	AGCATGGACTAATGGTCAGG	UVRAG_#1_V1	1	chr11:76115989-76116019(+)	exon 14	1	0.789	0.663	0.656	0.905	0.789	0	EHGLMV-/-RCDRHHT	0	0	0	0	1	19nt	CACCGCATGGACTAATGGTCAGG	AAACCCTGACCATTAGTCCATGC	-	00000198382, ensg00000198382, 7405, uv radiation resistance associated, dhtx, vps38	TRUE
UVRAG	GACTAGGGACTCCAGACTTGCGG	CGG	GACTAGGGACTCCAGACTTG	UVRAG_#2_V2	2	chr11:76115935-76115965(+)	exon 14	2	0.709	0.637	0.686	0.804	0.622	0	GLGTPD-/-LRQTLPN	0	0	0	0	1	20nt	CACCGACTAGGGACTCCAGACTTG	AAACCAAGTCTGGAGTCCCTAGTC	-	00000198382, ensg00000198382, 7405, uv radiation resistance associated, dhtx, vps38	TRUE
UVRAG	AAATCGAGACTTCGCCACGTGGG	GGG	AAATCGAGACTTCGCCACGT	UVRAG_#3_V4	3	chr11:75879878-75879908(-)	exon 4	4	0.781	0.132	0.808	0.832	0.664	0	NSLNPT-/-WRSLDFG	0	0	0	0	1	G + 20nt	CACCGAAATCGAGACTTCGCCACGT	AAACACGTGGCGAAGTCTCGATTTC	-	00000198382, ensg00000198382, 7405, uv radiation resistance associated, dhtx, vps38	TRUE
UVRAG	GAAGAAAGCTTTGGGACGGGAGG	AGG	GAAGAAAGCTTTGGGACGGG	UVRAG_#4_V7	4	chr11:75983444-75983474(+)	exon 8	7	0.656	0.37	0.463	0.838	0.687	0	QKKALG-R-EVALLH	0	0	0	0	1	20nt	CACCGAAGAAAGCTTTGGGACGGG	AAACCCCGTCCCAAAGCTTTCTTC	-	00000198382, ensg00000198382, 7405, uv radiation resistance associated, dhtx, vps38	TRUE
VPRBP	ATGTGGTGAACTATACCCTGTGG	TGG	ATGTGGTGAACTATACCCTG	VPRBP_#1_V2	1	chr3:51430155-51430185(-)	exon 10	2	0.843	0.295	0.817	0.865	0.781	0	DVVNYT-/-LWLMECS	0	0	0	0	1	18nt	CACCGTGGTGAACTATACCCTG	AAACCAGGGTATAGTTCACCAC	-		TRUE
VPRBP	GGAAGGTTCAAGATGTGTGATGG	TGG	GGAAGGTTCAAGATGTGTGA	VPRBP_#2_V3	2	chr3:51418676-51418706(+)	exon 15	3	0.774	0.755	0.707	0.912	0.709	0	CHNSAI-T-HLEPSR	0	0	0	0	1	19nt	CACCGAAGGTTCAAGATGTGTGA	AAACTCACACATCTTGAACCTTC	-		TRUE
VPRBP	GCAAAAGATGAAAAGTTCGAAGG	AGG	GCAAAAGATGAAAAGTTCGA	VPRBP_#3_V4	3	chr3:51414011-51414041(+)	exon 19	4	0.734	0.851	0.719	0.741	0.67	0	TEIWDL-R-TFHLLH	0	0	0	0	1	20nt	CACCGCAAAAGATGAAAAGTTCGA	AAACTCGAACTTTTCATCTTTTGC	-		TRUE
VPRBP	GTATTTGCGCAAGGCCATGCAGG	AGG	GTATTTGCGCAAGGCCATGC	VPRBP_#4_V5	4	chr3:51429352-51429382(+)	exon 11	5	0.719	0.345	0.569	0.731	0.773	0	TGKHTC-M-ALRKYF	0	0	0	0	1	20nt	CACCGTATTTGCGCAAGGCCATGC	AAACGCATGGCCTTGCGCAAATAC	-		TRUE
XPO1	AGTGAGCTCTCAAAAAACGTGGG	GGG	AGTGAGCTCTCAAAAAACGT	XPO1_#1_V1	1	chr2:61492368-61492398(+)	exon 15	1	0.896	0.515	0.943	0.777	0.819	0	IVGQYP-R-FLRAHW	0	0	0	0	1	19nt	CACCGTGAGCTCTCAAAAAACGT	AAACACGTTTTTTGAGAGCTCAC	-	00000082898, ensg00000082898, 7514, exportin 1, crm-1, crm1, emb, exp1	TRUE
XPO1	GTCTCAAAAATATATCCCAGGGG	GGG	GTCTCAAAAATATATCCCAG	XPO1_#2_V2	2	chr2:61498696-61498726(+)	exon 9	2	0.798	0.222	0.659	0.856	0.823	0	LNWIPL-/-GYIFETK	0	0	0	0	1	20nt	CACCGTCTCAAAAATATATCCCAG	AAACCTGGGATATATTTTTGAGAC	-	00000082898, ensg00000082898, 7514, exportin 1, crm-1, crm1, emb, exp1	TRUE
XPO1	GAACCTGAACGAAATGCCTGCGG	CGG	GAACCTGAACGAAATGCCTG	XPO1_#3_V3	3	chr2:61492110-61492140(+)	exon 16	3	0.775	0.556	0.76	0.918	0.662	0	IAQKCR-R-HFVQVQ	0	0	0	0	1	20nt	CACCGAACCTGAACGAAATGCCTG	AAACCAGGCATTTCGTTCAGGTTC	-	00000082898, ensg00000082898, 7514, exportin 1, crm-1, crm1, emb, exp1	TRUE
XPO1	AAAATGTGATAAAAACAAGGTGG	TGG	AAAATGTGATAAAAACAAGG	XPO1_#4_V4	4	chr2:61522635-61522665(-)	exon 4	4	0.845	0.082	0.914	0.774	0.733	0	ENVIKT-/-RWKILPR	0	0	0	0	1	G + 20nt	CACCGAAAATGTGATAAAAACAAGG	AAACCCTTGTTTTTATCACATTTTC	-	00000082898, ensg00000082898, 7514, exportin 1, crm-1, crm1, emb, exp1	TRUE
