# Supplementary material for: Genome-scale requirements for dynein-based transport revealed by a high-content arrayed CRISPR screen
Source: J Cell Biol. 2024 Mar 6;223(5):e202306048. doi: 10.1083/jcb.202306048 (PMC10916854; doi:10.1083/jcb.202306048)
Supplement: Table S13 — lists primary and secondary antibodies used for immunofluorescence (Excel file). [file JCB_202306048_TableS13.xlsx]

## Sheet: antibodies
		Primary antibody						Secondary antibody
Figure	Cell line	Antibody	Host	Catalogue number	Vendor	RRID Portal number	Dilution	Antibody	Catalogue number	Vendor	RRID Portal number	Dilution
1B	U-2 OS	LIS1	Mouse	H00005048-M03	Novus	AB_2236701	1 in 500	Donkey anti-Mouse IgG (H+L) Highly Cross-Adsorbed Secondary Antibody, Alexa Fluor 488	A-21202	Thermo Fisher	AB_141607	1 in 500
		HA	Rabbit	3724	Cell Signaling Technology	AB_1549585	1 in 500	Donkey anti-Rabbit IgG (H+L) Highly Cross-Adsorbed Secondary Antibody, Alexa Fluor 568	A10042	Thermo Fisher	AB_2534017	1 in 500
1C	U-2 OS	DYNC1H1	Rabbit	12345-1-AP	Proteintech	AB_2261765	1 in 1000	Donkey anti-Rabbit IgG (H+L) Highly Cross-Adsorbed Secondary Antibody, Alexa Fluor 488	A-21206	Thermo Fisher	AB_2535792	1 in 500
		HA	Mouse	2367	Cell Signaling Technology	AB_1549585	1 in 500	Goat anti-Mouse IgG (H+L) Highly Cross-Adsorbed Secondary Antibody, Alexa Fluor 568	A-11031	Thermo Fisher	AB_144696	1 in 500
1E	U-2 OS PEX	α-Tubulin	Mouse	T9026	Sigma Aldrich	AB_477593	1 in 3000	Donkey anti-Mouse IgG (H+L) Highly Cross-Adsorbed Secondary Antibody, Alexa Fluor 647	A-31571	Thermo Fisher	AB_162542	1 in 500
1G	U-2 OS	EEA1	Rabbit	3288	Cell Signaling Technology	AB_2096811	1 in 3000	Donkey anti-Rabbit IgG (H+L) Highly Cross-Adsorbed Secondary Antibody, Alexa Fluor 647	A-31573	Thermo Fisher	AB_2536183	1 in 500
2B	U-2 OS PEX	EEA1	Rabbit	3288	Cell Signaling Technology	AB_2096811	1 in 3000	Donkey anti-Rabbit IgG (H+L) Highly Cross-Adsorbed Secondary Antibody, Alexa Fluor 647	A-31573	Thermo Fisher	AB_2536183	1 in 500
		α-Tubulin	Mouse	T9026	Sigma Aldrich	AB_477593	1 in 3000	Chromeo 494 Goat anti-mouse IgG	15032	Active Motif	AB_3086794	1 in 300
3B	U-2 OS and U-2 OS PEX	EEA1	Rabbit	3288	Cell Signaling Technology	AB_2096811	1 in 3000	Donkey anti-Rabbit IgG (H+L) Highly Cross-Adsorbed Secondary Antibody, Alexa Fluor 488	A-21206	Thermo Fisher	AB_2535792	1 in 500
		γ-Tubulin	Mouse	T5326	Sigma Aldrich	AB_532292	1 in 1000	Goat anti-Mouse IgG (H+L) Highly Cross-Adsorbed Secondary Antibody, Alexa Fluor 568	A-11031	Thermo Fisher	AB_144696	1 in 500
		TGN46	Sheep	AHP500G	Bio-Rad	AB_323104	1 in 3000	Donkey anti-Sheep IgG (H+L) Cross-Adsorbed Secondary Antibody, Alexa Fluor 647	A-21448	Thermo Fisher	AB_2535865	1 in 500
4A	U-2 OS	γ-Tubulin	Mouse	T5326	Sigma Aldrich	AB_532292	1 in 1000	Goat anti-Mouse IgG (H+L) Highly Cross-Adsorbed Secondary Antibody, Alexa Fluor 568	A-11031	Thermo Fisher	AB_144696	1 in 500
4C	U-2 OS PEX	α-Tubulin	Mouse	T9026	Sigma Aldrich	AB_477593	1 in 3000	Donkey anti-Mouse IgG (H+L) Highly Cross-Adsorbed Secondary Antibody, Alexa Fluor 647	A-31571	Thermo Fisher	AB_162542	1 in 500
7B	U-2 OS	SUGP1	Rabbit	HPA004890	Atlas	AB_1079935	1 in 1000	Donkey anti-Rabbit IgG (H+L) Highly Cross-Adsorbed Secondary Antibody, Alexa Fluor 647	A-31573	Thermo Fisher	AB_2536183	1 in 500
7D	U-2 OS	V5-647	Mouse	451098	Thermo Fisher	AB_2532221	1 in 1000	Not applicable (NA) - direct fluorophore conjugation	NA	NA	NA	NA
		DYNC1I2	Rabbit	HPA053987	Atlas	AB_2682334	1 in 500	Donkey anti-Rabbit IgG (H+L) Highly Cross-Adsorbed Secondary Antibody, Alexa Fluor 488	A-21206	Thermo Fisher	AB_2535792	1 in 500
		LIS1	Mouse	H00005048-M03	Novus	AB_2236701	1 in 500	Donkey anti-Mouse IgG (H+L) Highly Cross-Adsorbed Secondary Antibody, Alexa Fluor 488	A-21202	Thermo Fisher	AB_141607	1 in 500
7E	U-2 OS PEX	V5	Rabbit	13202	Cell Signaling Technology	AB_2687461	1 in 1000	Donkey anti-Rabbit IgG (H+L) Highly Cross-Adsorbed Secondary Antibody, Alexa Fluor 647	A-31573	Thermo Fisher	AB_2536183	1 in 500
		FLAG	Mouse	TA50011-100	Origene	AB_2622345	1 in 1000	Donkey anti-Mouse IgG (H+L) Highly Cross-Adsorbed Secondary Antibody, Alexa Fluor 647	A-31571	Thermo Fisher	AB_162542	1 in 500
S1A,B	A: various; B: U-2 OS	HA	Rabbit	3724	Cell Signaling Technology	AB_1549585	1 in 500	Donkey anti-Rabbit IgG (H+L) Highly Cross-Adsorbed Secondary Antibody, Alexa Fluor 568	A10042	Thermo Fisher	AB_2534017	1 in 500
S2	ARPE-19 and U-2 OS	LIS1	Mouse	H00005048-M03	Novus	AB_2236701	1 in 500	Donkey anti-Mouse IgG (H+L) Highly Cross-Adsorbed Secondary Antibody, Alexa Fluor 488	A-21202	Thermo Fisher	AB_141607	1 in 500
		DYNC1H1	Rabbit	12345-1-AP	Proteintech	AB_2261765	1 in 1000	Donkey anti-Rabbit IgG (H+L) Highly Cross-Adsorbed Secondary Antibody, Alexa Fluor 488	A-21206	Thermo Fisher	AB_2535792	1 in 500
		PPIB	Rabbit	ab16045	Abcam	AB_443295	1 in 500	Donkey anti-Rabbit IgG (H+L) Highly Cross-Adsorbed Secondary Antibody, Alexa Fluor 488	A-21206	Thermo Fisher	AB_2535792	1 in 500
		DCTN1	Mouse	612708	BD Biosciences	AB_399947	1 in 1000	Donkey anti-Mouse IgG (H+L) Highly Cross-Adsorbed Secondary Antibody, Alexa Fluor 488	A-21202	Thermo Fisher	AB_141607	1 in 500
		GOLGA3	Rabbit	21193-1-AP	Proteintech	AB_10733640	1 in 500	Donkey anti-Rabbit IgG (H+L) Highly Cross-Adsorbed Secondary Antibody, Alexa Fluor 488	A-21206	Thermo Fisher	AB_2535792	1 in 500
		TARDBP	Rabbit	12892-1-AP	Proteintech	AB_2200505	1 in 1000	Donkey anti-Rabbit IgG (H+L) Highly Cross-Adsorbed Secondary Antibody, Alexa Fluor 488	A-21206	Thermo Fisher	AB_2535792	1 in 500
S3	U-2 OS PEX	LIS1	Mouse	H00005048-M03	Novus	AB_2236701	1 in 500	Donkey anti-Mouse IgG (H+L) Highly Cross-Adsorbed Secondary Antibody, Alexa Fluor 647	A-31571	Thermo Fisher	AB_162542	1 in 500
		DYNC1H1	Rabbit	12345-1-AP	Proteintech	AB_2261765	1 in 1000	Donkey anti-Rabbit IgG (H+L) Highly Cross-Adsorbed Secondary Antibody, Alexa Fluor 647	A-31573	Thermo Fisher	AB_2536183	1 in 500
S5	U-2 OS	TGN46	Sheep	AHP500G	Bio-Rad	AB_323104	1 in 3000	Donkey anti-Sheep IgG (H+L) Cross-Adsorbed Secondary Antibody, Alexa Fluor 647	A-21448	Thermo Fisher	AB_2535865	1 in 500
		LAMP1	Rabbit	9091	Cell Signaling Technology	AB_2687579	1 in 3000	Donkey anti-Rabbit IgG (H+L) Highly Cross-Adsorbed Secondary Antibody, Alexa Fluor 568	A10042	Thermo Fisher	AB_2534017	1 in 500
S7C	U-2 OS	LAMP1	Rabbit	9091	Cell Signaling Technology	AB_2687579	1 in 3000	Donkey anti-Rabbit IgG (H+L) Highly Cross-Adsorbed Secondary Antibody, Alexa Fluor 568	A10042	Thermo Fisher	AB_2534017	1 in 500
